# Supplementary material for: Exploring the impact of breast cancer on colonization resistance of mouse microbiota using network node manipulation
Source: Heliyon. 2024 May 11;10(10):e30914. doi: 10.1016/j.heliyon.2024.e30914 (PMC11112314; doi:10.1016/j.heliyon.2024.e30914)
Supplement: Multimedia component 1 — Bacterial taxa found as contaminants in the 16S rRNA gene sequencing datasets from control or breast cancer-bearing mice. Contaminants were statistically identified (TRUE) and removed from the 16S rRNA gene sequencing datasets using the decontam R package. [file mmc1.csv]

ASV	p	contaminant	Kingdom	Phylum	Class	Order	Family	Genus
00ff0650a03ce436b6b7c4d7fb5983b5	0.037012987	TRUE	d__Bacteria	p__Firmicutes	c__Bacilli	o__Bacillales	f__Bacillaceae	g__Anoxybacillus
0254f5e6e610c4ddf45e9b3e3993c3b3	0.029029794	TRUE	d__Bacteria	p__Proteobacteria	c__Gammaproteobacteria	o__SS1-B-09-64	f__SS1-B-09-64	g__SS1-B-09-64	s__uncultured_bacterium
0257e5b5f746ed0fba31aa84ad2b69e7	0.044117647	TRUE	d__Bacteria	p__Bacteroidota	c__SJA-28	o__SJA-28	f__SJA-28	g__SJA-28	s__uncultured_bacterium
02ac5f060344165fa9aa96129fd67bf5	0.029029794	TRUE	d__Bacteria	p__Firmicutes	c__Clostridia	o__Peptostreptococcales-Tissierellales	f__Anaerovoracaceae	g__[Eubacterium]_brachy_group	s__uncultured_bacterium
030ea6ad84a69b2c55169dd51bbb5399	0.005825057	TRUE	d__Bacteria	p__Proteobacteria	c__Gammaproteobacteria	o__WD260	f__WD260	g__WD260	s__uncultured_bacterium
031c0be679f6b02b17eab2d1d6eb7390	0.023262032	TRUE	d__Bacteria	p__Proteobacteria	c__Gammaproteobacteria	o__Halothiobacillales	f__Halothiobacillaceae	g__uncultured	s__bacterium_enrichment
03c16a3276bc77e3fe9e679c007b1dc3	0.092112299	TRUE	d__Bacteria	p__Firmicutes	c__Clostridia	o__Clostridiales	f__uncultured	g__uncultured	s__uncultured_bacterium
03f74c0ea1f0654719b21d2701e9fa30	0.022727273	TRUE	d__Bacteria	p__Proteobacteria	c__Gammaproteobacteria	o__Burkholderiales	f__Sutterellaceae	g__Sutterella
0439d1417f2b0665d8d950b152193b60	0.023262032	TRUE	d__Bacteria	p__Latescibacterota	c__Latescibacterota	o__Latescibacterota	f__Latescibacterota	g__Latescibacterota	s__uncultured_soil
04ce785f36ac548bae2793164c1d0531	0.044117647	TRUE	d__Bacteria	p__Bacteroidota	c__Bacteroidia	o__Bacteroidales	f__Rikenellaceae	g__Rikenellaceae_RC9_gut_group	s__uncultured_bacterium
05c2e9ff8d31804cf03bc82306c1c43e	0.029029794	TRUE	d__Bacteria	p__Bacteroidota	c__Bacteroidia	o__Chitinophagales	f__Chitinophagaceae	g__Chitinophaga
0628b21760084ddde4b74274931feb79	0.029029794	TRUE	d__Bacteria	p__CK-2C2-2	c__CK-2C2-2	o__CK-2C2-2	f__CK-2C2-2	g__CK-2C2-2	s__uncultured_organism
062e69182ae7b4b82086263dea668e21	0.073739496	TRUE	d__Bacteria	p__Proteobacteria	c__Gammaproteobacteria	o__Pasteurellales	f__Pasteurellaceae	g__Pasteurella	s__[Pasteurella]_aerogenes
0670dabc97bdcbdadca6d8761ae9d82f	0.0473644	TRUE	d__Bacteria	p__Firmicutes	c__Bacilli	o__Mycoplasmatales	f__Mycoplasmataceae	g__Mycoplasma	s__uncultured_bacterium
067629cc3498dbaff8ae01e9b7b26b48	0.005042017	TRUE	d__Bacteria	p__Verrucomicrobiota	c__Verrucomicrobiae	o__Chthoniobacterales	f__Chthoniobacteraceae	g__LD29	s__uncultured_bacterium
06e8f55f892e16b04a535a2f2cab7e22	0.069518717	TRUE	d__Bacteria	p__Acidobacteriota	c__Acidobacteriae	o__Bryobacterales	f__Bryobacteraceae	g__Bryobacter	s__uncultured_Acidobacteria
078170cd7b6de0870e02e0acf270c3bc	0.095187166	TRUE	d__Bacteria	p__Thermotogota	c__Thermotogae	o__Thermotogales	f__Thermotogaceae	g__Pseudothermotoga
08097e63cbcdbc3a1d7142b8a76b35a8	0.023262032	TRUE	d__Bacteria	p__Bacteroidota	c__Rhodothermia	o__Balneolales	f__Balneolaceae	g__uncultured	s__marine_metagenome
08420171600795ffd6609c6e63620456	0.057773109	TRUE	d__Bacteria	p__Verrucomicrobiota	c__Verrucomicrobiae	o__Chthoniobacterales	f__Chthoniobacteraceae	g__Chthoniobacter
087c02c95bc19f4c2b1183286393fe4c	0.022727273	TRUE	d__Bacteria	p__Proteobacteria	c__Alphaproteobacteria	o__Elsterales	f__uncultured	g__uncultured	s__uncultured_bacterium
08f7614c1e69737970afdca2968e8a12	0.073739496	TRUE	d__Bacteria	p__Acidobacteriota	c__Acidobacteriae	o__Solibacterales	f__Solibacteraceae	g__Candidatus_Solibacter
0d3c2448790cf28f2240b71d1e235e72	0.000305577	TRUE	d__Bacteria	p__Desulfobacterota	c__uncultured	o__uncultured	f__uncultured	g__uncultured	s__uncultured_delta
0df811f6abdb23c1a3b971ee36c0faa1	0.005042017	TRUE	d__Bacteria	p__Desulfobacterota	c__Desulfuromonadia	o__Bradymonadales	f__Bradymonadales	g__Bradymonadales	s__uncultured_bacterium
0e0a7cdbc17b26c401b5448429032d22	0.014820474	TRUE	d__Bacteria	p__Proteobacteria	c__Alphaproteobacteria	o__Rhizobiales	f__Xanthobacteraceae	g__uncultured
0e7356dfe8d78c83f5499142c18132b8	0.092112299	TRUE	d__Bacteria	p__Proteobacteria	c__Alphaproteobacteria	o__Sphingomonadales	f__Sphingomonadaceae	g__Blastomonas
0eb0afe9c9175d447771d8f23cb85a06	0.095187166	TRUE	d__Bacteria	p__Chloroflexi	c__Dehalococcoidia	o__S085	f__S085	g__S085	s__uncultured_bacterium
0ec9d513b7047b3f5ba31c119af9bb6d	0.057152406	TRUE	d__Bacteria	p__Firmicutes	c__Clostridia	o__Oscillospirales	f__Butyricicoccaceae	g__Butyricicoccus
0ed29d2d4f896a69383e86b04f45164c	0.023262032	TRUE	d__Bacteria	p__Firmicutes	c__Clostridia	o__Oscillospirales
0f3b18b87535455c50ab0a6199c0b2a2	0.057152406	TRUE	d__Bacteria	p__Actinobacteriota	c__Thermoleophilia	o__Gaiellales	f__uncultured	g__uncultured
10077c3636375ae1f2992f55b7c1a746	0.073739496	TRUE	d__Bacteria	p__Firmicutes	c__Clostridia	o__Oscillospirales	f__Ruminococcaceae	g__Ruminococcus
1070b72c2c257af44b6575ecb1303a53	0.046266234	TRUE	d__Bacteria	p__Acidobacteriota	c__Acidobacteriae	o__Acidobacteriales	f__Acidobacteriaceae_(Subgroup_1)	g__Occallatibacter
118da409cb87ba37c1ff3325d1e93265	0.095187166	TRUE	d__Bacteria	p__Caldatribacteriota	c__Caldatribacteriia	o__Caldatribacteriales	f__Caldatribacteriaceae	g__Candidatus_Caldatribacterium	s__uncultured_bacterium
120dd0378c098a9ae60ed1eb87aa5ffe	0.0473644	TRUE	d__Bacteria	p__Bacteroidota	c__Bacteroidia	o__Bacteroidales	f__Rikenellaceae	g__Alistipes	s__Alistipes_inops
1230e658dd396ca343531a864ad63836	0.057152406	TRUE	d__Bacteria	p__Firmicutes	c__Negativicutes	o__Veillonellales-Selenomonadales	f__Veillonellaceae	g__Veillonella
1277cea7c5c2b3598cf458dd3fddab15	0.032658518	TRUE	d__Bacteria	p__Firmicutes	c__Clostridia	o__Lachnospirales	f__Lachnospiraceae
13ac524969efbfccd89e3c0fe22e1352	0.073739496	TRUE	d__Bacteria	p__Proteobacteria	c__Alphaproteobacteria	o__Rhodobacterales	f__Rhodobacteraceae	g__Gemmobacter
13b287c0c771ee11f86c92b0b9fbde32	0.014820474	TRUE	d__Bacteria
13e479df5562e8e93d620ac363eb9644	0.005825057	TRUE	d__Bacteria	p__Bacteroidota	c__Bacteroidia	o__Chitinophagales	f__Chitinophagaceae	g__uncultured
13f828c9e343ff35fba1345b5a47b8c8	0.095187166	TRUE	d__Bacteria	p__Proteobacteria	c__Gammaproteobacteria	o__Oceanospirillales	f__Nitrincolaceae	g__Marinobacterium	s__bacterium_WHC3-3
13fdb373f834e62941013024e467a529	0.029029794	TRUE	d__Bacteria	p__Bacteroidota	c__Bacteroidia	o__Bacteroidales	f__Prevotellaceae	g__Prevotellaceae_NK3B31_group	s__uncultured_organism
140226216e4ca8da0ea9ac0c89f63e14	0.0473644	TRUE	d__Bacteria	p__Proteobacteria	c__Alphaproteobacteria	o__Caulobacterales	f__Caulobacteraceae	g__Phenylobacterium
1485058fa1116e46f0ee049d44944969	0.057152406	TRUE	d__Bacteria	p__Coprothermobacterota	c__Coprothermobacteria	o__Coprothermobacterales	f__Coprothermobacteraceae	g__Coprothermobacter	s__uncultured_Coprothermobacter
159641f19a1af9d81d8aab4fb79beaa7	0.0473644	TRUE	d__Bacteria	p__Proteobacteria	c__Alphaproteobacteria	o__Sphingomonadales	f__Sphingomonadaceae	g__Sphingomonas
17c27b1e74e0d7ca9e95b3938bd49096	0.092112299	TRUE	d__Bacteria	p__Actinobacteriota	c__Actinobacteria	o__Corynebacteriales	f__Corynebacteriaceae	g__Corynebacterium	s__Corynebacterium_maris
183a6cedc7d82f0259aba5042879f19a	0.095187166	TRUE	d__Bacteria	p__Chloroflexi	c__Ktedonobacteria	o__Ktedonobacterales	f__Ktedonobacteraceae	g__uncultured	s__uncultured_soil
1854688dec70a4e89a85af05ba9d7a01	0.069518717	TRUE	d__Archaea	p__Crenarchaeota	c__Nitrososphaeria	o__Nitrososphaerales	f__Nitrososphaeraceae
1854ad5d7c90ccced4743ebd64e72cf9	0.057152406	TRUE	d__Bacteria	p__RCP2-54	c__RCP2-54	o__RCP2-54	f__RCP2-54	g__RCP2-54	s__uncultured_bacterium
18be408159ced297079f9ad72cd002ee	0.069852941	TRUE	d__Bacteria	p__Acidobacteriota	c__Acidobacteriae	o__Acidobacteriales	f__uncultured	g__uncultured	s__uncultured_forest
1a45ad777fd67d80119bdad1466f8eac	0.032658518	TRUE	d__Bacteria	p__Actinobacteriota	c__Actinobacteria	o__Frankiales	f__uncultured	g__uncultured
1a75032a5b518767e5c44325e9b1dd5d	0.095187166	TRUE	d__Bacteria	p__Actinobacteriota	c__Actinobacteria	o__Frankiales	f__Acidothermaceae	g__Acidothermus
1a9f1d0983e72b89b17c1bd67a54135f	0.0473644	TRUE	d__Bacteria	p__Proteobacteria	c__Alphaproteobacteria	o__Azospirillales	f__Azospirillaceae	g__Skermanella
1ac777d987be683c6516eaa6b386f848	0.069518717	TRUE	d__Bacteria	p__Proteobacteria	c__Gammaproteobacteria	o__Diplorickettsiales	f__Diplorickettsiaceae	g__uncultured
1b4df722094d933772c2f7040cfbad5c	0.014820474	TRUE	d__Bacteria	p__Firmicutes	c__Clostridia	o__Peptostreptococcales-Tissierellales	f__Anaerovoracaceae	g__Mogibacterium
1b6ee2d56553481866e227f9aefbcc01	0.032658518	TRUE	d__Bacteria	p__Firmicutes	c__Bacilli	o__Erysipelotrichales	f__Erysipelotrichaceae	g__uncultured	s__uncultured_bacterium
1b88dfafff18f0d7941f716c7e7a90bf	0.069518717	TRUE	d__Bacteria	p__Actinobacteriota	c__Acidimicrobiia	o__IMCC26256	f__IMCC26256	g__IMCC26256
1b95cff508894bae966893eb99552ff8	0.095187166	TRUE	d__Bacteria	p__Firmicutes	c__Clostridia	o__Lachnospirales	f__Lachnospiraceae	g__[Ruminococcus]_gnavus_group
1bac274bfd8eecda88f98e761d2047a4	0.029029794	TRUE	d__Bacteria	p__Proteobacteria	c__Alphaproteobacteria	o__Sphingomonadales	f__Sphingomonadaceae	g__Porphyrobacter
1c3cb36816f7c0c81766af49d01c8dc9	0.069852941	TRUE	d__Bacteria	p__Proteobacteria	c__Gammaproteobacteria	o__Burkholderiales	f__Chromobacteriaceae	g__Vogesella	s__uncultured_bacterium
1c693df856ae9b90808ecc9d1e5fd660	0.029029794	TRUE	d__Bacteria	p__Proteobacteria	c__Alphaproteobacteria	o__Rhodospirillales	f__uncultured	g__uncultured
1da39a18dab8a2956e78edf189b21b1b	0.0473644	TRUE	d__Bacteria	p__Proteobacteria	c__Gammaproteobacteria	o__Burkholderiales	f__Comamonadaceae
1e30ab24ee488fc68314198515be0982	0.029029794	TRUE	d__Bacteria	p__Myxococcota	c__Polyangia	o__Haliangiales	f__Haliangiaceae	g__Haliangium	s__uncultured_bacterium
1ef4808be23ded7bf9370f7c3ad36ef1	0.005042017	TRUE	d__Bacteria	p__Proteobacteria	c__Alphaproteobacteria	o__Acetobacterales	f__Acetobacteraceae	g__uncultured
1f185c58cb046b5836ef486a3cffc3b9	0.029029794	TRUE	d__Bacteria	p__Dependentiae	c__Babeliae	o__Babeliales	f__Babeliales	g__Babeliales	s__uncultured_bacterium
208ad8e66c531a8bedfdb54bf5a85801	0.095187166	TRUE	d__Bacteria	p__Firmicutes	c__Bacilli	o__Erysipelotrichales	f__Erysipelatoclostridiaceae	g__UCG-004	s__gut_metagenome
20a8d322dceffb95b41cc187b15c036e	0.023262032	TRUE	d__Bacteria	p__Firmicutes	c__Clostridia	o__Lachnospirales	f__Lachnospiraceae	g__Blautia
20e20ce0131cc6f9e5250de809a32b8f	0.044117647	TRUE	d__Bacteria	p__Firmicutes	c__Bacilli	o__Erysipelotrichales	f__Erysipelotrichaceae	g__Dubosiella	s__Firmicutes_bacterium
217281e20e3569bfee6db98bc9679514	0.005042017	TRUE	d__Bacteria	p__Actinobacteriota	c__Acidimicrobiia	o__uncultured	f__uncultured	g__uncultured	s__uncultured_Actinomycetales
21be5a6dc32a0608bed591c9d9ba55c9	0.032658518	TRUE	d__Bacteria	p__Actinobacteriota	c__Thermoleophilia	o__Solirubrobacterales	f__Solirubrobacteraceae	g__JCM_18997	s__uncultured_bacterium
222af8dbd5a393a36474e2601259d9c8	0.029029794	TRUE	d__Bacteria	p__Bacteroidota	c__Bacteroidia	o__Flavobacteriales	f__Flavobacteriaceae	g__NS5_marine_group
2274e08d460e57d14cd072da97a0eae3	0.0473644	TRUE	d__Bacteria	p__Firmicutes	c__Bacilli	o__Thermoactinomycetales	f__Thermoactinomycetaceae	g__Thermoactinomyces
2288a2e23641b95a096ffa52f7324029	0.095187166	TRUE	d__Bacteria	p__Proteobacteria	c__Gammaproteobacteria	o__Burkholderiales	f__TRA3-20	g__TRA3-20
22f2b564717a57173f6e8019f396b295	0.032658518	TRUE	d__Bacteria	p__Nitrospirota	c__Nitrospiria	o__Nitrospirales	f__Nitrospiraceae	g__Nitrospira	s__Nitrospira_defluvii
235fe25e827def7c62a9bf558221989b	0.069518717	TRUE	d__Bacteria	p__Firmicutes	c__Bacilli	o__Erysipelotrichales	f__Erysipelotrichaceae	g__Allobaculum	s__uncultured_bacterium
237e6aa88dc689061b66e6a24a6c23c2	0.095187166	TRUE	d__Bacteria	p__Firmicutes	c__Bacilli	o__Lactobacillales	f__Streptococcaceae	g__Streptococcus
24229f5363ea208e0fe105a2224fb607	0.029029794	TRUE	d__Bacteria	p__Bacteroidota	c__Bacteroidia	o__Cytophagales	f__Microscillaceae	g__uncultured	s__uncultured_Cytophagaceae
24b24536c876699b24adb57d5c4869ba	0.029029794	TRUE	d__Bacteria	p__Proteobacteria	c__Alphaproteobacteria	o__Rhizobiales	f__uncultured	g__uncultured
2631ff63dc7503e50384b36a7df9a658	0.014820474	TRUE	d__Bacteria	p__Proteobacteria	c__Alphaproteobacteria	o__Rhizobiales	f__Beijerinckiaceae	g__Methylobacterium-Methylorubrum
26519310749620493d2a4016b738faa6	0.029029794	TRUE	d__Bacteria	p__Proteobacteria	c__Gammaproteobacteria	o__Burkholderiales	f__Burkholderiaceae	g__Ralstonia
2776be80d6da05cebe4423e5763b537a	0.015775401	TRUE	d__Bacteria	p__Firmicutes	c__Bacilli	o__Staphylococcales	f__Staphylococcaceae	g__Staphylococcus
2863cd9fe8d4d868fd348306c95e6fc8	0.037012987	TRUE	d__Bacteria	p__Verrucomicrobiota	c__Verrucomicrobiae	o__Opitutales	f__Opitutaceae	g__uncultured	s__uncultured_bacterium
2a2b4d1c34ee84127b2091247d42ef42	0.0473644	TRUE	d__Bacteria	p__Gemmatimonadota	c__BD2-11_terrestrial_group	o__BD2-11_terrestrial_group	f__BD2-11_terrestrial_group	g__BD2-11_terrestrial_group	s__uncultured_soil
2ae496d61ab72dc3959762bfd5a96702	0.095187166	TRUE	d__Bacteria	p__Verrucomicrobiota	c__Verrucomicrobiae	o__Pedosphaerales	f__Pedosphaeraceae	g__Pedosphaeraceae
2bfa96e4311fdd12b6567d034e87f401	0.044117647	TRUE	d__Bacteria	p__Proteobacteria	c__Gammaproteobacteria	o__Aeromonadales	f__Succinivibrionaceae	g__Succinatimonas	s__uncultured_Succinivibrionaceae
2d38ab26dec50423f2d58bc8111b6689	0.073739496	TRUE	d__Bacteria	p__Proteobacteria	c__Gammaproteobacteria	o__Enterobacterales	f__Yersiniaceae
2d58dbc0969633a97768e5b0e6d3815a	0.095187166	TRUE	d__Bacteria	p__Proteobacteria	c__Alphaproteobacteria	o__Elsterales	f__uncultured	g__uncultured
2ebb725c20ae1ce38eb2614c4f56116f	0.022727273	TRUE	d__Bacteria	p__Proteobacteria	c__Gammaproteobacteria	o__Burkholderiales	f__Rhodocyclaceae	g__uncultured
2f3c910094ec6e132a50d1c8c9460df5	0.0473644	TRUE	d__Bacteria	p__Actinobacteriota	c__Acidimicrobiia	o__Microtrichales	f__Ilumatobacteraceae	g__uncultured
2f6fb50a78b859893ef813260d68afa8	0.069518717	TRUE	d__Bacteria	p__Bacteroidota	c__Bacteroidia	o__Bacteroidales	f__Rikenellaceae	g__Rikenellaceae_RC9_gut_group	s__uncultured_bacterium
2f84a68e931151b51722cd311fbd673d	0.017379679	TRUE	d__Bacteria	p__Proteobacteria	c__Gammaproteobacteria	o__Burkholderiales	f__Comamonadaceae
31179d947ad274047b4e044e63e4f87f	0.014820474	TRUE	d__Bacteria	p__Verrucomicrobiota	c__Kiritimatiellae	o__WCHB1-41	f__WCHB1-41	g__WCHB1-41
317057faf4ef53aaa1b907d8581ba015	0.037012987	TRUE	d__Bacteria	p__Acidobacteriota	c__Acidobacteriae	o__Subgroup_2	f__Subgroup_2	g__Subgroup_2	s__uncultured_forest
31ee6d3b14bf86fe80a91c4ac4a54fcd	0.069518717	TRUE	d__Bacteria	p__Firmicutes	c__Clostridia	o__Oscillospirales	f__Ruminococcaceae	g__uncultured	s__uncultured_bacterium
33116a78c1fbce5ab131a4005191e959	0.057152406	TRUE	d__Bacteria	p__Firmicutes	c__Bacilli	o__Mycoplasmatales	f__Mycoplasmataceae	g__Candidatus_Bacilloplasma	s__uncultured_bacterium
33148bbaa63fd5c72ba79259b4cd138c	0.095187166	TRUE	d__Bacteria	p__Firmicutes	c__Clostridia	o__Peptostreptococcales-Tissierellales	f__Peptostreptococcaceae	g__Paeniclostridium
33c2fba8b05a61111f3ed147133f8764	0.057773109	TRUE	d__Bacteria	p__Firmicutes	c__Clostridia	o__Oscillospirales	f__Oscillospiraceae	g__UCG-002
33d420123f2c728bb4c01059be84e76d	0.044117647	TRUE	d__Bacteria	p__Firmicutes	c__Desulfotomaculia	o__Desulfotomaculales	f__Desulfotomaculales	g__Desulfurispora
33fc4b9e76eda7d1223532feb446c5bd	0.0473644	TRUE	d__Bacteria	p__Firmicutes	c__Clostridia	o__Oscillospirales	f__Ruminococcaceae	g__Incertae_Sedis	s__uncultured_organism
33fe3fc18222aad77e5493ffb999a4ac	0.006827731	TRUE	d__Bacteria	p__WPS-2	c__WPS-2	o__WPS-2	f__WPS-2	g__WPS-2	s__uncultured_bacterium
34e994b31f6f076edc1a6b4e5c2a4b64	0.057773109	TRUE	d__Bacteria	p__Desulfobacterota	c__Desulfobulbia	o__Desulfobulbales	f__Desulfocapsaceae	g__[Desulfobacterium]_catecholicum_group	s__uncultured_bacterium
35177f949ea6af6ccc1c1fa7a16e4643	0.0473644	TRUE	d__Bacteria	p__Acidobacteriota	c__Acidobacteriae	o__Acidobacteriales	f__Acidobacteriaceae_(Subgroup_1)	g__Acidipila
360ff8ef8b14a48ee1221e58ffbebd76	0.044117647	TRUE	d__Bacteria	p__Proteobacteria	c__Gammaproteobacteria	o__Burkholderiales	f__SC-I-84	g__SC-I-84	s__uncultured_bacterium
36b13277e4d325cffdc4d1530267951f	0.005825057	TRUE	d__Bacteria	p__Proteobacteria	c__Alphaproteobacteria	o__Rhizobiales	f__Rhizobiaceae	g__Allorhizobium-Neorhizobium-Pararhizobium-Rhizobium
36dccf49b2f129547b88aade97f699f0	0.044117647	TRUE	d__Bacteria	p__Actinobacteriota	c__Actinobacteria	o__Corynebacteriales	f__Mycobacteriaceae	g__Mycobacterium
3765a7853ced15df7e34513eb74addf1	0.095187166	TRUE	d__Bacteria	p__Armatimonadota	c__Armatimonadia	o__Armatimonadales
37925e0ee831c65d89b6147b5a4d28e3	0.044117647	TRUE	d__Bacteria	p__Actinobacteriota	c__Thermoleophilia	o__Gaiellales	f__uncultured	g__uncultured
37c70e09104db3521d5a11641bedacac	0.014820474	TRUE	d__Bacteria	p__Proteobacteria	c__Gammaproteobacteria	o__Oceanospirillales	f__Alcanivoracaceae	g__Ketobacter	s__uncultured_soil
38f4858589a35ec1cbf9460aa9aaf9f3	0.0473644	TRUE	d__Bacteria	p__Bacteroidota	c__Bacteroidia	o__Chitinophagales	f__Saprospiraceae	g__uncultured	s__uncultured_soil
3977fb57e0118eba8001fc66d6c482f8	0.029029794	TRUE	d__Bacteria	p__Latescibacterota	c__Latescibacteria	o__Latescibacterales	f__Latescibacteraceae	g__Candidatus_Latescibacter	s__uncultured_bacterium
3aaab516c5cfe319bfef08237de3d7be	0.014820474	TRUE	d__Bacteria	p__Chloroflexi	c__Anaerolineae	o__SJA-15	f__SJA-15	g__SJA-15	s__uncultured_Chloroflexi
3b1ef9979b1a537e342c213f91e1c2b1	0.095187166	TRUE	d__Bacteria	p__Bacteroidota	c__Bacteroidia	o__Chitinophagales	f__Chitinophagaceae	g__uncultured	s__uncultured_Bacteroidetes
3b62895608c3aed4c9901a33bf0c09bc	0.0473644	TRUE	d__Bacteria	p__Desulfobacterota	c__Desulfuromonadia	o__Geobacterales	f__Geobacteraceae	g__Geobacter	s__Geobacter_sulfurreducens
3b88968f264832c584a5cb492c6eefd1	0.0473644	TRUE	d__Bacteria	p__Firmicutes	c__Clostridia	o__Peptostreptococcales-Tissierellales	f__Anaerovoracaceae	g__Anaerovorax	s__uncultured_rumen
3d35d65f6e5368c0eddd19cbe33fbbc3	0.069518717	TRUE	d__Bacteria	p__Proteobacteria	c__Gammaproteobacteria	o__Burkholderiales	f__Nitrosomonadaceae	g__IS-44	s__uncultured_bacterium
3d50ea5f786b0b921cb623a5214cdc09	0.044117647	TRUE	d__Bacteria	p__Proteobacteria	c__Gammaproteobacteria	o__Burkholderiales	f__Oxalobacteraceae	g__Massilia
3dd8e676ac194b9965c7ad99b633a1e2	0.014820474	TRUE	d__Bacteria	p__Firmicutes	c__Clostridia	o__Clostridia_UCG-014	f__Clostridia_UCG-014	g__Clostridia_UCG-014
3ec13a84bbef6044f23bf943608f1da6	0.029029794	TRUE	d__Bacteria	p__Proteobacteria	c__Alphaproteobacteria	o__Acetobacterales	f__Acetobacteraceae
3f7d763bc602dc98bc0ff21ae9ffca75	0.029029794	TRUE	d__Bacteria	p__Firmicutes	c__Clostridia	o__Lachnospirales	f__Lachnospiraceae	g__Lachnospiraceae_NK4A136_group	s__uncultured_bacterium
404dc84d9bbe9f9fc70e07aae576e00e	0.037012987	TRUE	d__Bacteria	p__Firmicutes	c__Clostridia	o__Lachnospirales	f__Lachnospiraceae	g__Lachnoclostridium
40f0eb29af64884a9945d1cc0d219981	0.014820474	TRUE	d__Bacteria	p__Proteobacteria	c__Gammaproteobacteria	o__Diplorickettsiales	f__Diplorickettsiaceae	g__Aquicella	s__uncultured_Aquicella
41c7d6b06628b5a8dd674e16668ab4a8	0.029029794	TRUE	d__Bacteria	p__Proteobacteria	c__Gammaproteobacteria	o__Burkholderiales	f__Nitrosomonadaceae	g__MND1
421b5188a5cadd36543e9bb87fe9720d	0.0473644	TRUE	d__Bacteria	p__Firmicutes	c__Bacilli	o__Bacillales	f__Bacillaceae	g__Bacillus
430c87b4f9d2c884342cf8121128ffbd	0.014820474	TRUE	d__Bacteria	p__Deinococcota	c__Deinococci	o__Deinococcales	f__Deinococcaceae	g__Deinococcus	s__Deinococcus_antarcticus
435506ec7a103ebfd95b375d38feb954	0.014820474	TRUE	d__Bacteria	p__Myxococcota	c__Myxococcia	o__Myxococcales	f__Myxococcaceae	g__P3OB-42	s__uncultured_bacterium
441ad68db72cefde1751104233e219f1	0.044117647	TRUE	d__Bacteria	p__Verrucomicrobiota	c__Kiritimatiellae	o__WCHB1-41	f__WCHB1-41	g__WCHB1-41	s__uncultured_bacterium
44fe822680ff3bc1ef1ada1a37972de3	0.069518717	TRUE	d__Bacteria	p__Proteobacteria	c__Alphaproteobacteria	o__Rhizobiales	f__Xanthobacteraceae
4566fd3b1941e5b752e7a8d8eb6ff350	0.029220779	TRUE	d__Bacteria	p__Firmicutes	c__Clostridia	o__Clostridia_UCG-014	f__Clostridia_UCG-014	g__Clostridia_UCG-014
485705e965e56054a7d5ea2abfd97c82	0.001203209	TRUE	d__Bacteria	p__Proteobacteria	c__Gammaproteobacteria	o__Aeromonadales	f__Succinivibrionaceae	g__Succinivibrio	s__uncultured_Succinivibrio
495e9f3e034cb044a622f38f96586345	0.057773109	TRUE	d__Bacteria	p__Firmicutes	c__Clostridia	o__Clostridia_UCG-014	f__Clostridia_UCG-014	g__Clostridia_UCG-014
4975f780f703a9725f6d84c1f666b14c	0.057152406	TRUE	d__Archaea	p__Crenarchaeota	c__Nitrososphaeria	o__Nitrosotaleales	f__Nitrosotaleaceae	g__Candidatus_Nitrosotalea	s__uncultured_archaeon
499060a06bcc65120cf2a997d85b3a2d	0.092112299	TRUE	d__Bacteria	p__Proteobacteria	c__Alphaproteobacteria	o__Sphingomonadales	f__Sphingomonadaceae	g__Sphingomonas	s__groundwater_metagenome
49e769f6f2ed300477b8f2dedd11bc9d	0.095187166	TRUE	d__Bacteria	p__Proteobacteria	c__Gammaproteobacteria	o__Burkholderiales	f__Nitrosomonadaceae	g__MND1
4a8b31ec62673d67371acd76b372dcae	0.014820474	TRUE	d__Bacteria	p__Firmicutes	c__Clostridia	o__Clostridiales	f__Clostridiaceae	g__Clostridium_sensu_stricto_13
4ab76e13f874696509ac397723a6c7e5	0.029029794	TRUE	d__Bacteria
4af171557c4c840172b03ae7ba9a6825	0.005042017	TRUE	d__Bacteria	p__Proteobacteria	c__Alphaproteobacteria	o__Rhodobacterales	f__Rhodobacteraceae	g__Limibaculum	s__uncultured_organism
4b036a58e72e76f4cf83d70b94eae2e0	0.005825057	TRUE	d__Bacteria	p__Myxococcota	c__Polyangia	o__Nannocystales	f__Nannocystaceae
4b788a0f7bee02c70be9d583ff2e49d9	0.032658518	TRUE	d__Bacteria	p__Acidobacteriota	c__Acidobacteriae	o__Acidobacteriales	f__Acidobacteriaceae_(Subgroup_1)	g__Occallatibacter
4bbc5fa8943f07a1d861b74892902111	0.092112299	TRUE	d__Bacteria	p__Firmicutes	c__Bacilli	o__Erysipelotrichales	f__Erysipelotrichaceae	g__Dubosiella	s__uncultured_bacterium
4d91290e5d4f1288ecbb93424fd268c9	0.092112299	TRUE	d__Bacteria	p__Proteobacteria	c__Alphaproteobacteria	o__Acetobacterales	f__Acetobacteraceae
4db1bc714ef9045f52705cc39e679c05	0.005042017	TRUE	d__Bacteria	p__Chloroflexi	c__Anaerolineae	o__Anaerolineales	f__Anaerolineaceae	g__UTCFX1	s__uncultured_bacterium
4e12d5eb488ffea432890b0f86d094eb	0.032658518	TRUE	d__Bacteria	p__Proteobacteria	c__Gammaproteobacteria	o__Diplorickettsiales	f__Diplorickettsiaceae	g__uncultured	s__uncultured_Coxiellaceae
4e2411d454a6bc78e5e0ddc6f887c251	0.069518717	TRUE	d__Bacteria	p__Firmicutes	c__Bacilli	o__Erysipelotrichales	f__Erysipelotrichaceae	g__ZOR0006	s__uncultured_bacterium
4e52dac3b239bc745e257d5a788b062e	0.0473644	TRUE	d__Bacteria	p__Armatimonadota	c__Armatimonadia	o__Armatimonadales	f__Armatimonadales	g__Armatimonadales	s__uncultured_bacterium
4e8f2360602be90aff81e4e06e1f40ce	0.014820474	TRUE	d__Bacteria	p__Proteobacteria	c__Gammaproteobacteria	o__Cellvibrionales	f__Halieaceae	g__OM60(NOR5)_clade
4f7738152cfe2e12708416004e08c26d	0.029029794	TRUE	d__Bacteria	p__Actinobacteriota	c__Acidimicrobiia	o__uncultured	f__uncultured	g__uncultured	s__uncultured_bacterium
5015c60adc7dbf50171db53bca416057	0.069518717	TRUE	d__Bacteria	p__Bacteroidota	c__Bacteroidia	o__Bacteroidales	f__Barnesiellaceae	g__Coprobacter
50bd522dbbc37c3252c28fb3dc036832	0.029029794	TRUE	d__Bacteria	p__Firmicutes	c__Bacilli	o__Lactobacillales	f__Lactobacillaceae	g__Lactobacillus	s__Lactobacillus_ingluviei
5121123238cf39b89defe4ddb42249aa	0.044117647	TRUE	d__Bacteria	p__Firmicutes	c__Clostridia	o__Lachnospirales	f__Lachnospiraceae	g__Howardella
515e294523f414dc8eeef200416a7903	0.095187166	TRUE	d__Bacteria	p__Deinococcota	c__Deinococci	o__Deinococcales	f__Trueperaceae	g__Truepera	s__uncultured_Thermus/Deinococcus
51725e6aede195775f2368ce82d394f3	0.032658518	TRUE	d__Bacteria	p__Firmicutes	c__Clostridia	o__Lachnospirales	f__Lachnospiraceae	g__Acetitomaculum	s__uncultured_bacterium
51801454cb53598cbd1cb81ecd4b5a5a	0.014820474	TRUE	d__Bacteria	p__Firmicutes	c__Bacilli	o__Lactobacillales	f__Lactobacillaceae	g__Lactobacillus
51ae2702a5cf353d81b2886c8ef02576	0.069518717	TRUE	d__Bacteria	p__Bacteroidota	c__Bacteroidia	o__Bacteroidales	f__Muribaculaceae	g__Muribaculaceae	s__uncultured_Bacteroidales
52007ee924453bb9637225b77c000d37	0.029220779	TRUE	d__Bacteria	p__Chloroflexi	c__Dehalococcoidia	o__Dehalococcoidales	f__Dehalococcoidaceae	g__Dehalococcoides
526e1abe79f389fb29715caed5949ce6	0.069518717	TRUE	d__Bacteria	p__Firmicutes	c__Clostridia	o__Oscillospirales	f__Oscillospiraceae	g__NK4A214_group
52bf95fb707ed1c6b0341a02b5b4a49e	0.022727273	TRUE	d__Bacteria	p__Actinobacteriota	c__Actinobacteria	o__Bifidobacteriales	f__Bifidobacteriaceae	g__Bifidobacterium
52e0ca7ec3e5c36914dffba2236bcc1c	0.017379679	TRUE	d__Bacteria	p__Verrucomicrobiota	c__Verrucomicrobiae	o__Pedosphaerales	f__Pedosphaeraceae	g__uncultured	s__uncultured_bacterium
52f7828830370adf33a3d46ac85e9398	0.046266234	TRUE	d__Bacteria	p__Nitrospirota	c__Nitrospiria	o__Nitrospirales	f__Nitrospiraceae	g__Nitrospira	s__Nitrospira_japonica
53ae4c903ac29e0884aa683d1ddf7700	0.014820474	TRUE	d__Bacteria	p__Chloroflexi	c__JG30-KF-CM66	o__JG30-KF-CM66	f__JG30-KF-CM66	g__JG30-KF-CM66	s__metagenome
54444590383c6b25be49f2bbbc2c23a5	0.013034759	TRUE	d__Bacteria	p__Acidobacteriota	c__Subgroup_11	o__Subgroup_11	f__Subgroup_11	g__Subgroup_11	s__uncultured_bacterium
544ea83f498ee18cb8295f1571f71f12	0.095187166	TRUE	d__Bacteria	p__Proteobacteria	c__Gammaproteobacteria	o__Burkholderiales	f__Rhodocyclaceae
5704158fe920aa24ccae27234f2bfccc	0.044117647	TRUE	d__Bacteria	p__Proteobacteria	c__Gammaproteobacteria	o__Pseudomonadales	f__Moraxellaceae	g__Moraxella
579e5fa36f330b2d24242b6a4abd857d	0.073739496	TRUE	d__Bacteria	p__Proteobacteria	c__Alphaproteobacteria	o__Caulobacterales	f__Caulobacteraceae	g__Asticcacaulis	s__uncultured_bacterium
57a207c9ab91a85182ddf758e8b7123e	0.005042017	TRUE	d__Bacteria	p__Actinobacteriota	c__Acidimicrobiia	o__uncultured	f__uncultured	g__uncultured	s__metagenome
580381f98524b11aed1799b7102161bc	0.029029794	TRUE	d__Bacteria	p__Firmicutes	c__Clostridia	o__Christensenellales	f__Christensenellaceae	g__uncultured	s__uncultured_bacterium
586895896a680c63aff9314b4375249b	0.092112299	TRUE	d__Bacteria	p__Bacteroidota	c__Bacteroidia	o__Bacteroidales	f__Rikenellaceae	g__Alistipes	s__Alistipes_shahii
5870cd82570da264c17b64e7d9e67036	0.023262032	TRUE	d__Bacteria	p__Deinococcota	c__Deinococci	o__Thermales	f__Thermaceae	g__Meiothermus
58b3a6cc8aaf13a9efdf0722deda8695	0.069518717	TRUE	d__Bacteria	p__Firmicutes	c__Clostridia	o__Oscillospirales	f__Ruminococcaceae	g__Ruminococcaceae	s__uncultured_bacterium
591e6b0836e920a9d1e93bfeccf48cfc	0.095187166	TRUE	d__Bacteria	p__Firmicutes	c__Clostridia	o__Clostridiales	f__Clostridiaceae	g__Clostridium_sensu_stricto_1	s__Clostridium_butyricum
5a06b3e48994b7d10ebfe9bbfc7ecaaa	0.044117647	TRUE	d__Bacteria	p__Verrucomicrobiota	c__Chlamydiae	o__Chlamydiales	f__Chlamydiaceae	g__uncultured	s__uncultured_organism
5a72e2391fff1bffea5e4121af750ac2	0.0473644	TRUE	d__Bacteria	p__Firmicutes	c__Clostridia	o__Lachnospirales	f__Lachnospiraceae
5ba4548f6721d321931fea3b25c0c92b	0.069518717	TRUE	d__Bacteria	p__Firmicutes	c__Bacilli	o__Lactobacillales	f__Lactobacillaceae	g__Lactobacillus
5c7cbf2c8a139c3acc710c186be84bd8	0.095187166	TRUE	d__Bacteria	p__Bacteroidota	c__Bacteroidia	o__Sphingobacteriales	f__Sphingobacteriaceae	g__Mucilaginibacter
5cdaa7cf495d9500046dd1880b20fe7d	0.057773109	TRUE	d__Bacteria	p__Acidobacteriota	c__Acidobacteriae	o__Bryobacterales	f__Bryobacteraceae	g__Bryobacter
5ce7cfc4cc88c94d2061870bb5b55528	0.095187166	TRUE	d__Bacteria	p__Acidobacteriota	c__Acidobacteriae	o__Subgroup_2	f__Subgroup_2	g__Subgroup_2	s__uncultured_soil
5e169031ad83766e190f479dc9a0b696	0.0473644	TRUE	d__Bacteria	p__Desulfobacterota	c__Desulfobacteria	o__Desulfobacterales
5e46ebf172cb6210a7ae29712103ce29	0.005042017	TRUE	d__Bacteria	p__Bacteroidota	c__Bacteroidia	o__Chitinophagales	f__Saprospiraceae
5e75d85ad990c6dbec0c7db9e3f87502	0.084558824	TRUE	d__Bacteria	p__Firmicutes	c__Bacilli	o__Mycoplasmatales	f__Mycoplasmataceae	g__Ureaplasma	s__Ureaplasma_urealyticum
5e95150261afc1fc0590dd9735868880	0.069518717	TRUE	d__Bacteria	p__Firmicutes	c__Bacilli	o__Staphylococcales	f__Staphylococcaceae
5ebd77b16ac8ff2455f5c2752db8fafb	0.014820474	TRUE	d__Bacteria	p__Gemmatimonadota	c__S0134_terrestrial_group	o__S0134_terrestrial_group	f__S0134_terrestrial_group	g__S0134_terrestrial_group	s__uncultured_bacterium
5f3b6f396d42ecd5905ea7163ec852ba	0.022727273	TRUE	d__Bacteria	p__Bacteroidota	c__Bacteroidia	o__Bacteroidales	f__Bacteroidaceae	g__Bacteroides	s__Bacteroides_plebeius
602defc15ae963486125fd16eeded526	0.069518717	TRUE	d__Bacteria	p__Actinobacteriota	c__Acidimicrobiia	o__Actinomarinales	f__uncultured	g__uncultured
607e395181cdc89ecf9a04d146470ddf	0.044117647	TRUE	d__Bacteria	p__Firmicutes	c__Bacilli	o__Lactobacillales	f__Lactobacillaceae
6148f34e51fcb803c9b544caeb649ca8	0.069518717	TRUE	d__Bacteria	p__Proteobacteria	c__Gammaproteobacteria	o__Burkholderiales	f__Methylophilaceae	g__Methylophilus
61b69c548e63b1d19a03af19db216127	0.069852941	TRUE	d__Bacteria	p__Firmicutes	c__Clostridia	o__Lachnospirales	f__Lachnospiraceae
62418f99e85d766780fdb7c9eea29e2f	0.022727273	TRUE	d__Bacteria	p__Actinobacteriota	c__Acidimicrobiia	o__uncultured	f__uncultured	g__uncultured	s__uncultured_forest
626ffed66819f67bf4d4fffd0caf77ac	0.029029794	TRUE	d__Bacteria	p__Methylomirabilota	c__Methylomirabilia	o__Rokubacteriales	f__Rokubacteriales	g__Rokubacteriales	s__uncultured_Firmicutes
6413a74067ea5cdaefb7b68386a288fc	0.015775401	TRUE	d__Bacteria	p__Firmicutes	c__Clostridia	o__Peptostreptococcales-Tissierellales	f__Peptostreptococcales-Tissierellales	g__Soehngenia	s__uncultured_Clostridium
6596023a4c5add5254dea54473463f3a	0.092112299	TRUE	d__Bacteria	p__Proteobacteria	c__Gammaproteobacteria	o__Burkholderiales	f__Burkholderiaceae	g__Burkholderia-Caballeronia-Paraburkholderia
65b8d10d1fbf7510a0dc1f118000bbcb	0.0473644	TRUE	d__Bacteria	p__Firmicutes	c__Clostridia	o__Oscillospirales	f__Oscillospiraceae	g__Oscillibacter	s__[Clostridium]_leptum
65f17ec09782ea87ec484aade1485c43	0.029029794	TRUE	d__Bacteria	p__Proteobacteria	c__Gammaproteobacteria	o__Pseudomonadales	f__Pseudomonadaceae	g__Pseudomonas
66b9951d9970696404272e2cad722df6	0.029029794	TRUE	d__Bacteria	p__Proteobacteria	c__Alphaproteobacteria	o__Tistrellales	f__Geminicoccaceae	g__uncultured
66c987451c67262e6144fa3b8d6f985a	0.0473644	TRUE	d__Bacteria	p__Desulfobacterota	c__Desulfobacteria	o__Desulfobacterales
672acebae6bacdb2d0b7524ad64bfb93	0.023262032	TRUE	d__Bacteria	p__Proteobacteria	c__Alphaproteobacteria	o__Micropepsales	f__Micropepsaceae	g__uncultured	s__uncultured_Hyphomicrobiaceae
6884b94d037ebf669e93be38d873c3f3	0.069518717	TRUE	d__Bacteria	p__Bacteroidota	c__Bacteroidia	o__Cytophagales	f__Spirosomaceae	g__Fibrisoma	s__Cenchrus_americanus
689d2b3af53dfe4d44652941e3ec2232	0.057152406	TRUE	d__Bacteria	p__Proteobacteria	c__Alphaproteobacteria	o__Elsterales	f__uncultured	g__uncultured	s__uncultured_bacterium
68d3b5137ecd879cafa0f4c143bdabac	0.073739496	TRUE	d__Bacteria	p__Firmicutes	c__Bacilli	o__Staphylococcales	f__Staphylococcaceae	g__Macrococcus
68f96afcfd89c1a91df285b48c6d5477	0.002960275	TRUE	d__Bacteria	p__Proteobacteria	c__Alphaproteobacteria	o__Sphingomonadales	f__Sphingomonadaceae	g__Altererythrobacter
69bda792186e838415d09c05615a9d0d	0.069518717	TRUE	d__Bacteria	p__Proteobacteria	c__Gammaproteobacteria	o__Steroidobacterales	f__Steroidobacteraceae	g__uncultured
6af864c2840c257b4412bb321a001a78	0.044117647	TRUE	d__Bacteria	p__Proteobacteria	c__Gammaproteobacteria	o__Burkholderiales	f__SC-I-84	g__SC-I-84	s__uncultured_Burkholderiales
6c68737282272a7c87a156e6a5648bce	0.057152406	TRUE	d__Bacteria	p__Firmicutes	c__Clostridia	o__Lachnospirales	f__Lachnospiraceae	g__A2
6c71d476c8e646a5a013f692ce14fb1f	0.095187166	TRUE	d__Bacteria	p__Bacteroidota	c__Bacteroidia	o__Bacteroidales	f__Bacteroidaceae	g__Bacteroides	s__Bacteroides_barnesiae
6c9ed46e442de33878930db52455d735	0.069518717	TRUE	d__Bacteria	p__Proteobacteria	c__Gammaproteobacteria
6deea09a591e7ea307a3eba186b535f5	0.014820474	TRUE	d__Bacteria	p__Acidobacteriota	c__Blastocatellia	o__Pyrinomonadales	f__Pyrinomonadaceae	g__RB41
6e07bfd91c19c8e04b5061031141d6fe	0.005042017	TRUE	d__Bacteria	p__Proteobacteria	c__Gammaproteobacteria	o__Enterobacterales	f__Erwiniaceae	g__Erwinia	s__uncultured_bacterium
6e902cb8272fe00377e5e9fa7d6c5172	0.009558824	TRUE	d__Bacteria	p__Firmicutes	c__Clostridia	o__Peptococcales	f__Peptococcaceae	g__Peptococcus
6ebcb5085cd67a30162d5001ff250a58	0.095187166	TRUE	d__Bacteria	p__Actinobacteriota	c__Acidimicrobiia	o__uncultured	f__uncultured	g__uncultured	s__uncultured_forest
6fe6d7db7b697a697186c1eae4fd0907	0.023262032	TRUE	d__Bacteria	p__Bacteroidota	c__Bacteroidia	o__Bacteroidales	f__Muribaculaceae	g__Muribaculaceae	s__uncultured_bacterium
7008dbe7c2d7a0cf0d180dd6f45c3ced	0.014820474	TRUE	d__Bacteria	p__Spirochaetota	c__Spirochaetia	o__Spirochaetales	f__Spirochaetaceae	g__uncultured
70386b7ea526dda5ad6818be34277fbc	0.057773109	TRUE	d__Bacteria	p__Firmicutes	c__Incertae_Sedis	o__DTU014	f__DTU014	g__DTU014
70532dfbe846fbd06a721602b1205fb7	0.023262032	TRUE	d__Bacteria	p__Acidobacteriota	c__Acidobacteriae	o__Bryobacterales	f__Bryobacteraceae	g__Bryobacter
7060c81e8c699f2e67f22e9ff9be5554	0.029029794	TRUE	d__Bacteria	p__Chloroflexi	c__TK10	o__TK10	f__TK10	g__TK10	s__uncultured_Dehalococcoidia
7212648e376722e4a8295a9a3694e4c7	0.095187166	TRUE	d__Bacteria	p__Chloroflexi	c__Ktedonobacteria	o__Ktedonobacterales	f__JG30-KF-AS9	g__JG30-KF-AS9	s__uncultured_bacterium
73d4e0620014b2752c8ca0eee4b0c440	0.009558824	TRUE	d__Bacteria	p__Myxococcota	c__Polyangia	o__Polyangiales	f__Polyangiaceae	g__Pajaroellobacter	s__uncultured_bacterium
741f05358d41d584a939008e363ebf36	0.092112299	TRUE	d__Bacteria	p__Proteobacteria	c__Gammaproteobacteria
74913c0614c1dfd8a65eb2e55fe5e8a3	0.044117647	TRUE	d__Bacteria	p__Proteobacteria	c__Alphaproteobacteria	o__Rhodobacterales	f__Rhodobacteraceae	g__Rubellimicrobium
759a37d995afb44986982ca64069118a	0.046266234	TRUE	d__Bacteria	p__Actinobacteriota	c__Actinobacteria	o__Frankiales	f__Geodermatophilaceae	g__Blastococcus
75fb7241fd299a6d96e613f2b81e0b23	0.0473644	TRUE	d__Bacteria	p__Proteobacteria	c__Gammaproteobacteria	o__Gammaproteobacteria_Incertae_Sedis	f__Unknown_Family	g__uncultured	s__metagenome
7682c5d2a5f545571ac58d4d3a8e4d98	0.0473644	TRUE	d__Bacteria	p__Proteobacteria	c__Gammaproteobacteria	o__Pasteurellales	f__Pasteurellaceae	g__Actinobacillus
76c36e08f3aa7e7d5754cf97102a06b7	0.095187166	TRUE	d__Bacteria	p__Acidobacteriota	c__Acidobacteriae	o__Bryobacterales	f__Bryobacteraceae	g__Bryobacter
7729e97d0d7cd53e8d20932084fa9e88	0.057152406	TRUE	d__Bacteria	p__Actinobacteriota	c__Actinobacteria	o__Micrococcales	f__Brevibacteriaceae	g__Brevibacterium
77e236ff5deb6c870ee8ef59822baa03	0.029029794	TRUE	d__Bacteria	p__Proteobacteria	c__Gammaproteobacteria	o__Salinisphaerales	f__Solimonadaceae	g__Polycyclovorans	s__uncultured_Xanthomonadales
7802c3442c62c4d3e81ceee5c7468b2c	0.0473644	TRUE	d__Bacteria	p__Verrucomicrobiota	c__Verrucomicrobiae	o__Pedosphaerales	f__Pedosphaeraceae
78feb8ed8901b6910e939a1339cf71b9	0.084558824	TRUE	d__Bacteria	p__Firmicutes	c__Bacilli	o__Bacillales	f__Bacillaceae	g__Bacillus	s__uncultured_organism
79680430e52622556f73413aafa1028b	0.037012987	TRUE	d__Bacteria	p__Acidobacteriota	c__Acidobacteriae	o__Subgroup_2	f__Subgroup_2	g__Subgroup_2
799de4412f465caf73b4a6c4a520751c	0.044117647	TRUE	d__Bacteria	p__Bacteroidota	c__Bacteroidia	o__Bacteroidales	f__Rikenellaceae	g__Alistipes
7a0b8c735ede3b2a542cc736f66b7551	0.0473644	TRUE	d__Bacteria	p__Proteobacteria	c__Gammaproteobacteria	o__Burkholderiales	f__Comamonadaceae
7b35d2c0f523ab3f83746e97d41ab112	0.032658518	TRUE	d__Bacteria	p__Proteobacteria	c__Gammaproteobacteria	o__Burkholderiales	f__Comamonadaceae
7c1a1c39c7c88a213e9353edc7393115	0.032658518	TRUE	d__Bacteria	p__Firmicutes	c__Desulfitobacteriia	o__Desulfitobacteriales	f__Desulfitobacteriales	g__TC1	s__uncultured_bacterium
7c3be326868112507159878942377d8d	0.044117647	TRUE	d__Bacteria	p__Actinobacteriota	c__Thermoleophilia	o__Solirubrobacterales	f__67-14	g__67-14
7ce57de1b5d89cd30e9487fc9d2c0fc1	0.014820474	TRUE	d__Bacteria	p__Cyanobacteria	c__Vampirivibrionia	o__Vampirovibrionales	f__Vampirovibrionaceae	g__Vampirovibrionaceae	s__uncultured_bacterium
7d4d789665f118d98f5c9ae5674d92f2	0.010026738	TRUE	d__Bacteria	p__Proteobacteria	c__Gammaproteobacteria	o__Enterobacterales
7d6d6818ce271f9b5ecccc050a248b7c	0.029029794	TRUE	d__Bacteria	p__Myxococcota	c__Polyangia	o__Haliangiales	f__Haliangiaceae	g__Haliangium	s__Haliangium_tepidum
7e888a3147498a22f929e4da7865792b	0.029029794	TRUE	d__Bacteria	p__Actinobacteriota	c__Actinobacteria	o__Corynebacteriales
7eeb82b10f55bfc8d22f0fb973c18a55	0.0473644	TRUE	d__Bacteria	p__Proteobacteria	c__Alphaproteobacteria	o__Elsterales	f__uncultured	g__uncultured
7f1e66456f6c34e0c4f315277f9616c5	0.095187166	TRUE	d__Bacteria	p__Bacteroidota	c__Bacteroidia	o__Bacteroidales	f__Muribaculaceae	g__Muribaculaceae
7f43f0b0f9b79ef61639ee833b7195f3	0.014820474	TRUE	d__Bacteria	p__Proteobacteria	c__Gammaproteobacteria	o__Gammaproteobacteria_Incertae_Sedis	f__Unknown_Family	g__Candidatus_Ovatusbacter	s__uncultured_bacterium
7f85cf5fe434328a83fa42411c8dfe1b	0.069518717	TRUE	d__Bacteria	p__Spirochaetota	c__Brachyspirae	o__Brachyspirales	f__Brachyspiraceae	g__Brachyspira
7f96725a2b9a983019ac07aaceb2d258	0.029220779	TRUE	d__Bacteria	p__Actinobacteriota	c__Actinobacteria	o__Streptomycetales	f__Streptomycetaceae	g__Streptomyces
805a26ce8dcfa24c270a389d396ef52b	0.013034759	TRUE	d__Bacteria	p__Firmicutes	c__Clostridia	o__Oscillospirales	f__Ruminococcaceae	g__Ruminococcus
80bf00db6c56a488786b2a8645aae7e6	0.0473644	TRUE	d__Bacteria	p__Gemmatimonadota	c__S0134_terrestrial_group	o__S0134_terrestrial_group	f__S0134_terrestrial_group	g__S0134_terrestrial_group	s__uncultured_Gemmatimonadetes
82450904b613468c9d3e331d47f8f709	0.037012987	TRUE	d__Bacteria	p__Acidobacteriota	c__Acidobacteriae	o__Subgroup_2	f__Subgroup_2	g__Subgroup_2	s__uncultured_forest
8328e2d099b7e42e57ae8f3ccde9e01d	0.032658518	TRUE	d__Bacteria	p__Proteobacteria	c__Gammaproteobacteria	o__Xanthomonadales	f__Xanthomonadaceae	g__Thermomonas
832cc8293d5521e697d02f57191a9ba9	0.069518717	TRUE	d__Bacteria	p__Proteobacteria	c__Gammaproteobacteria	o__Diplorickettsiales	f__Diplorickettsiaceae	g__uncultured	s__uncultured_gamma
838df90561a63198314c290295b6eba7	0.044117647	TRUE	d__Bacteria	p__Desulfobacterota	c__Desulfovibrionia	o__Desulfovibrionales	f__Desulfovibrionaceae	g__Desulfovibrio	s__metagenome
83d457ddd5408dfe2f1330b4a98c0268	0.095187166	TRUE	d__Bacteria	p__Gemmatimonadota	c__Gemmatimonadetes	o__Gemmatimonadales	f__Gemmatimonadaceae	g__uncultured
841f3f69315713f90ddf60e70f4a8645	0.084558824	TRUE	d__Bacteria	p__Firmicutes	c__Bacilli	o__Lactobacillales	f__Lactobacillaceae	g__Lactobacillus	s__Lactobacillus_mucosae
846bfa0512b0496d1b93c57d02fb5ed0	0.023262032	TRUE	d__Bacteria	p__Firmicutes	c__Clostridia
84cb138aa6572ac1c753e45eb95af066	0.014820474	TRUE	d__Bacteria	p__Gemmatimonadota	c__Gemmatimonadetes	o__Gemmatimonadales	f__Gemmatimonadaceae	g__uncultured	s__metagenome
8594e95df47bf7b0f9d8e09af20a78c5	0.029029794	TRUE	d__Bacteria	p__Proteobacteria	c__Alphaproteobacteria	o__Parvibaculales	f__Parvibaculaceae	g__uncultured	s__uncultured_bacterium
85a1cfa52d3b9fdf0ea2e5bbf6b37e4e	0.069518717	TRUE	d__Bacteria	p__Bacteroidota	c__Bacteroidia	o__Bacteroidales	f__Rikenellaceae	g__Rikenellaceae_RC9_gut_group	s__uncultured_bacterium
85bacf93fb6097479480097088372dd9	0.015775401	TRUE	d__Bacteria	p__Proteobacteria	c__Alphaproteobacteria	o__Caulobacterales	f__Hyphomonadaceae	g__Hirschia	s__uncultured_bacterium
85bc32865a91a7040caeed5bd2871366	0.084558824	TRUE	d__Bacteria	p__RCP2-54	c__RCP2-54	o__RCP2-54	f__RCP2-54	g__RCP2-54	s__uncultured_bacterium
85c6d063304f9d9673a6fce34b166aff	0.095187166	TRUE	d__Bacteria	p__Proteobacteria	c__Gammaproteobacteria	o__Xanthomonadales	f__Xanthomonadaceae	g__Thermomonas
8651b5b6260ffa208f74591b05a7baf5	0.0473644	TRUE	d__Bacteria	p__Firmicutes	c__Clostridia	o__Oscillospirales	f__Ruminococcaceae	g__Ruminococcus	s__uncultured_Ruminococcus
8679bbc564991ef6c521d0fbbf5fd452	0.057773109	TRUE	d__Bacteria	p__Firmicutes
872792835c9cd729b546bef71bdd59fd	0.069518717	TRUE	d__Bacteria	p__Proteobacteria	c__Gammaproteobacteria	o__Alteromonadales	f__Alteromonadaceae	g__Alishewanella	s__uncultured_bacterium
884b0279e846654398cbbd23bcab901f	0.0473644	TRUE	d__Bacteria	p__Proteobacteria	c__Gammaproteobacteria	o__Acidiferrobacterales	f__Acidiferrobacteraceae	g__Sulfurifustis	s__Acidithiobacillales_bacterium
8874960e115f12a4a0f14b359a9b4f30	0.001203209	TRUE	d__Bacteria	p__Acidobacteriota	c__Blastocatellia	o__Pyrinomonadales	f__Pyrinomonadaceae	g__RB41
88ed78a115ff8dfc54f93df5cdfa4f56	0.046266234	TRUE	d__Bacteria	p__Acidobacteriota	c__Acidobacteriae	o__Subgroup_2	f__Subgroup_2	g__Subgroup_2	s__uncultured_forest
896cdf239ad48305a53d99b516f9b8a2	0.009558824	TRUE	d__Bacteria	p__Actinobacteriota	c__Thermoleophilia	o__Solirubrobacterales	f__67-14	g__67-14	s__uncultured_actinobacterium
8992c40df2ea765944172ada8b6b4c17	0.069518717	TRUE	d__Bacteria	p__Fusobacteriota	c__Fusobacteriia	o__Fusobacteriales	f__Leptotrichiaceae	g__Leptotrichia	s__uncultured_bacterium
899976b74e4d1a06592ff27ec27edba7	0.069518717	TRUE	d__Bacteria	p__Firmicutes	c__Bacilli	o__Paenibacillales	f__Paenibacillaceae	g__Paenibacillus
89d31c1a1a8d8c97a9280251c1a49214	0.044117647	TRUE	d__Bacteria	p__Spirochaetota	c__Spirochaetia	o__Spirochaetales	f__Spirochaetaceae	g__Treponema	s__Treponema_stenostreptum
89d44a6ab08931f5d8725e0dc22e9345	0.057152406	TRUE	d__Bacteria	p__Proteobacteria	c__Gammaproteobacteria	o__Enterobacterales	f__Erwiniaceae	g__Pantoea
8a54ae35f01b928b2695fefb8afc13ba	0.069518717	TRUE	d__Bacteria	p__Acidobacteriota	c__Blastocatellia	o__Pyrinomonadales	f__Pyrinomonadaceae	g__RB41
8a73a96cc6eb5c462d091faecb3f1424	0.084558824	TRUE	d__Bacteria	p__Proteobacteria	c__Gammaproteobacteria	o__Burkholderiales	f__Burkholderiaceae	g__Burkholderia-Caballeronia-Paraburkholderia
8ab9b39e61d161b0849a738fca1205f7	0.092112299	TRUE	d__Bacteria	p__Firmicutes	c__Clostridia	o__Lachnospirales	f__Lachnospiraceae	g__Blautia
8b29ede01c23754daa19064ebd768e52	0.046266234	TRUE	d__Bacteria	p__Proteobacteria	c__Alphaproteobacteria	o__Rhizobiales	f__Beijerinckiaceae	g__Roseiarcus
8b4f15cae16f952172218ba916939251	0.044117647	TRUE	d__Bacteria	p__Desulfobacterota	c__Desulfobulbia	o__Desulfobulbales	f__Desulfocapsaceae
8b7b393b86cd5a19e279bf83e7f8687a	0.029029794	TRUE	d__Bacteria	p__Proteobacteria	c__Alphaproteobacteria	o__Micropepsales	f__Micropepsaceae	g__uncultured
8c320a1bb1d629e3759a94d175f92ff5	0.029029794	TRUE	d__Bacteria	p__Firmicutes	c__Bacilli	o__Lactobacillales	f__Streptococcaceae	g__Streptococcus
8d39f20212bd6b9feab9742275c5db3d	0.0473644	TRUE	d__Bacteria	p__Firmicutes	c__Clostridia	o__Clostridiales	f__Clostridiaceae	g__Clostridium_sensu_stricto_1
8d58f5d1e97fe83d7b093daa78335bb7	0.095187166	TRUE	d__Bacteria	p__Chloroflexi	c__Ktedonobacteria	o__C0119	f__C0119	g__C0119	s__uncultured_Chloroflexi
8d64d5ef22b5589d5dfc74a096cf0e6e	0.069518717	TRUE	d__Bacteria	p__Dependentiae	c__Babeliae	o__Babeliales
8da52930c1ed5e26396340ab9bb1c8f3	0.073739496	TRUE	d__Bacteria	p__Firmicutes	c__Clostridia	o__Oscillospirales	f__Ruminococcaceae	g__Ruminococcus
8dcf5059d4ee705359f0a1ec150e7cb4	0.057773109	TRUE	d__Bacteria	p__Bacteroidota	c__Kryptonia	o__Kryptoniales	f__Kryptoniaceae	g__Kryptoniaceae	s__uncultured_bacterium
8dd999479b0886268971a2a92f336675	0.032658518	TRUE	d__Bacteria	p__Proteobacteria	c__Gammaproteobacteria	o__Nitrosococcales	f__Nitrosococcaceae	g__FS142-36B-02
8e5c526e1eea3a3269efc83e56280fad	0.044117647	TRUE	d__Bacteria	p__Chloroflexi	c__Ktedonobacteria	o__Ktedonobacterales	f__Ktedonobacteraceae	g__FCPS473	s__uncultured_bacterium
8e5edab805d453db83f5938cad216146	0.014820474	TRUE	d__Bacteria	p__Bacteroidota	c__Bacteroidia	o__Bacteroidales	f__Muribaculaceae	g__Muribaculaceae	s__uncultured_bacterium
8e7c3a29ba2da83a105c5caea8a3a7e2	0.010026738	TRUE	d__Bacteria	p__Firmicutes	c__Clostridia	o__Lachnospirales	f__Lachnospiraceae
8e9c42df3257bd2c2d3b320a98455b52	0.073739496	TRUE	d__Bacteria	p__Firmicutes	c__Clostridia	o__Clostridia_UCG-014	f__Clostridia_UCG-014	g__Clostridia_UCG-014
8ec42f6b3d435bb9354c35fc47aa8257	0.046266234	TRUE	d__Bacteria	p__Chloroflexi	c__AD3	o__AD3	f__AD3	g__AD3	s__uncultured_Chloroflexi
8ee7ecaae30dee4023aa804479e8cb1b	0.0473644	TRUE	d__Bacteria	p__Bacteroidota	c__Bacteroidia	o__Bacteroidales	f__Rikenellaceae	g__Alistipes	s__Bacteroides_sp.
8f2486c6936e375bf98165192130c8fb	0.017379679	TRUE	d__Bacteria	p__Actinobacteriota	c__Acidimicrobiia	o__Actinomarinales	f__Actinomarinaceae	g__Candidatus_Actinomarina
8fdf1a05045ea10f78eef48760c610df	0.029029794	TRUE	d__Bacteria	p__Proteobacteria	c__Gammaproteobacteria	o__Coxiellales	f__Coxiellaceae	g__Coxiella
907f7efa7034facad71f1e06c54b8ac9	0.095187166	TRUE	d__Bacteria	p__Acidobacteriota	c__Vicinamibacteria	o__Vicinamibacterales	f__uncultured	g__uncultured
9145632bcd16b729b4c813d522cbef2d	0.037012987	TRUE	d__Bacteria	p__Firmicutes	c__Bacilli	o__Lactobacillales	f__Lactobacillaceae	g__Lactobacillus	s__Lactobacillus_salivarius
91b32db0c3f987bc9da9a3a62c7a933b	0.003151261	TRUE	d__Bacteria	p__Proteobacteria	c__Alphaproteobacteria	o__Acetobacterales	f__Acetobacteraceae
91b39810dc1e8dc8f80f0601433798db	0.069518717	TRUE	d__Bacteria	p__Firmicutes	c__Clostridia	o__Lachnospirales	f__Lachnospiraceae	g__Lachnospiraceae_UCG-008	s__uncultured_organism
91b3e01b2a214b6429b4e49a17f2c1c1	0.014820474	TRUE	d__Bacteria	p__Acidobacteriota	c__Subgroup_22	o__Subgroup_22	f__Subgroup_22	g__Subgroup_22	s__uncultured_Acidobacteriaceae
9294c82f4d38435be5713793f1aae95c	0.069518717	TRUE	d__Bacteria	p__Proteobacteria	c__Gammaproteobacteria	o__Pasteurellales	f__Pasteurellaceae	g__uncultured	s__Pasteurellaceae_bacterium
92edcd5060f1836e3fed3b9f77bfefbd	0.073739496	TRUE	d__Bacteria	p__Actinobacteriota	c__Actinobacteria	o__Actinomycetales	f__Actinomycetaceae	g__Actinomyces
92f85bf448209da67f859fc754369bbb	0.005042017	TRUE	d__Bacteria	p__Proteobacteria	c__Alphaproteobacteria	o__Rhizobiales	f__Xanthobacteraceae	g__Pseudolabrys
931fd14ba0480ee1037b3b81ab6e9bcc	0.057773109	TRUE	d__Bacteria	p__Proteobacteria	c__Gammaproteobacteria	o__Pseudomonadales	f__Pseudomonadaceae	g__Pseudomonas
932c50be4d4722d8fcd34d691217188e	0.044117647	TRUE	d__Bacteria	p__Firmicutes	c__Clostridia	o__Oscillospirales	f__Ruminococcaceae	g__uncultured	s__gut_metagenome
934c0b4102a00780ebcfd7a424b698e5	0.069852941	TRUE	d__Bacteria	p__Firmicutes	c__Clostridia	o__Lachnospirales	f__Lachnospiraceae	g__[Eubacterium]_hallii_group
93547631a26ce171ba0f9de7eb0df55b	0.084558824	TRUE	d__Bacteria	p__Bacteroidota	c__Bacteroidia	o__Bacteroidales	f__Rikenellaceae	g__Alistipes	s__uncultured_bacterium
93a233495be5829ed7202fd2a75f4a17	0.0473644	TRUE	d__Bacteria	p__Campilobacterota	c__Campylobacteria	o__Campylobacterales	f__Campylobacteraceae	g__Campylobacter
9487f93b8e329102bb3a2b622b634de4	0.095187166	TRUE	d__Bacteria	p__Proteobacteria	c__Alphaproteobacteria	o__Rhizobiales	f__Hyphomicrobiaceae	g__uncultured
9562f1d33b66ced8392df4559c4555af	0.057773109	TRUE	d__Bacteria	p__Firmicutes	c__Bacilli	o__Lactobacillales	f__Lactobacillaceae	g__Lactobacillus	s__Lactobacillus_intermedius
95b5f5c97e1b17517b9f443570e89022	0.069518717	TRUE	d__Bacteria	p__RCP2-54	c__RCP2-54	o__RCP2-54	f__RCP2-54	g__RCP2-54	s__uncultured_bacterium
95fc16d71f86ce49580c4f7ec16d201f	0.069518717	TRUE	d__Bacteria	p__Bacteroidota	c__Bacteroidia	o__Cytophagales	f__Microscillaceae	g__uncultured
9647387894b91b97eaa90c2d460e7435	0.037012987	TRUE	d__Bacteria	p__Acidobacteriota	c__Acidobacteriae	o__Acidobacteriales	f__uncultured	g__uncultured
97473025cde33014e9ddb83751589a02	0.032658518	TRUE	d__Bacteria	p__Proteobacteria	c__Gammaproteobacteria	o__Pseudomonadales	f__Moraxellaceae	g__Psychrobacter
975258836de3a001cb4d91cf6cf7de06	0.013034759	TRUE	d__Bacteria	p__Firmicutes	c__Negativicutes	o__Acidaminococcales	f__Acidaminococcaceae	g__Phascolarctobacterium
979ee87c7b738f9fe12a9c957733b6f0	0.057152406	TRUE	d__Bacteria	p__Bacteroidota	c__Bacteroidia	o__Bacteroidales	f__Bacteroidaceae	g__Bacteroides
97a20e710dcacdad0cc2f8251d6453c0	0.095187166	TRUE	d__Bacteria	p__Proteobacteria	c__Alphaproteobacteria	o__Elsterales	f__uncultured	g__uncultured
97e39702e2590c781bf1b624625c830c	0.023262032	TRUE	d__Bacteria	p__Firmicutes	c__Bacilli	o__Lactobacillales	f__Streptococcaceae	g__Streptococcus
97ecc64d186547b076afd5e69d21b541	0.014820474	TRUE	d__Bacteria	p__Acidobacteriota	c__Aminicenantia	o__Aminicenantales	f__Aminicenantales	g__Aminicenantales	s__uncultured_microorganism
980379d4d3f0e49ab063a62e02eb7f09	0.069518717	TRUE	d__Bacteria	p__Actinobacteriota	c__Actinobacteria	o__Corynebacteriales	f__Corynebacteriaceae	g__Corynebacterium
98456227331f3dd384b9179ff7895366	0.014820474	TRUE	d__Bacteria	p__Firmicutes	c__Clostridia	o__Lachnospirales	f__Lachnospiraceae	g__Roseburia	s__uncultured_bacterium
985164eb0c25b935d04d0d7c75495197	0.073739496	TRUE	d__Bacteria	p__Firmicutes	c__Clostridia	o__Clostridiales	f__Clostridiaceae	g__Clostridium_sensu_stricto_1
9b57311654420ecb93129b1450dc0f92	0.095187166	TRUE	d__Bacteria	p__Synergistota	c__Synergistia	o__Synergistales	f__Synergistaceae	g__Acetomicrobium	s__Acetomicrobium_thermoterrenum
9b6710539d5f4e647f3091a1bf2bfb4a	0.029220779	TRUE	d__Bacteria	p__Proteobacteria	c__Gammaproteobacteria	o__Enterobacterales	f__Morganellaceae	g__Morganella
9b777534082f0652c3569497e4d67baa	0.023262032	TRUE	d__Bacteria	p__Proteobacteria	c__Gammaproteobacteria	o__Gammaproteobacteria_Incertae_Sedis	f__Unknown_Family	g__Acidibacter	s__uncultured_gamma
9c9a51bf668a88eaeedf356f42b3d37a	0.069518717	TRUE	d__Bacteria	p__Proteobacteria	c__Alphaproteobacteria	o__Micropepsales	f__Micropepsaceae	g__uncultured	s__uncultured_bacterium
9cecfbc5d5555b8760059f23bb0609bd	0.029029794	TRUE	d__Bacteria	p__Acidobacteriota	c__Vicinamibacteria	o__Vicinamibacterales	f__uncultured	g__uncultured	s__uncultured_Acidobacteria
9cf7e76d6a7e5977302075247986acde	0.046266234	TRUE	d__Bacteria	p__Campilobacterota	c__Campylobacteria	o__Campylobacterales	f__Helicobacteraceae	g__Helicobacter	s__Helicobacter_bilis
9d31e02fe04d3901356b142b771bd228	0.0473644	TRUE	d__Bacteria	p__Proteobacteria	c__Alphaproteobacteria	o__Rhizobiales	f__Beijerinckiaceae
9d4166461f4868a5ef02fce85d2eecfa	0.069518717	TRUE	d__Bacteria	p__Proteobacteria	c__Gammaproteobacteria	o__Burkholderiales	f__Neisseriaceae
9ee798232a80131a558b2ee58d658a57	0.015775401	TRUE	d__Bacteria	p__Proteobacteria	c__Gammaproteobacteria	o__Burkholderiales	f__Sutterellaceae	g__uncultured
9f312e53cf01ae44e6f079f3621c4d99	0.029029794	TRUE	d__Bacteria	p__Modulibacteria	c__Moduliflexia	o__Moduliflexales	f__Moduliflexaceae	g__Moduliflexaceae
9f4906226fa5a33fbd624917948dddf9	0.010026738	TRUE	d__Bacteria	p__Gemmatimonadota	c__Gemmatimonadetes	o__Gemmatimonadales	f__Gemmatimonadaceae	g__uncultured
9fdbe791eb2f4f1d2215d1c47c20f47f	0.037012987	TRUE	d__Bacteria	p__Proteobacteria	c__Gammaproteobacteria	o__Pseudomonadales	f__Pseudomonadaceae	g__Pseudomonas
a061bd7ea189a8d88e8074a440fd6575	0.044117647	TRUE	d__Bacteria	p__Bacteroidota	c__Bacteroidia	o__Bacteroidales	f__Prevotellaceae	g__Alloprevotella
a104fec3ce5569d185725615b9fdab8e	0.069518717	TRUE	d__Bacteria	p__Bacteroidota	c__Bacteroidia	o__Bacteroidales
a1615cdd19d0d3807d31942d4eb06cce	0.017379679	TRUE	d__Bacteria	p__Actinobacteriota	c__Actinobacteria	o__Frankiales	f__Acidothermaceae	g__Acidothermus	s__uncultured_soil
a1c44c4694708e032be807e485c94aa6	0.015775401	TRUE	d__Bacteria	p__Abditibacteriota	c__Abditibacteria	o__Abditibacteriales	f__Abditibacteriaceae	g__Abditibacterium	s__metagenome
a1e0c7cb062815079e342894266d3323	0.009558824	TRUE	d__Bacteria	p__RCP2-54	c__RCP2-54	o__RCP2-54	f__RCP2-54	g__RCP2-54	s__uncultured_bacterium
a1ea246c9e852243158e5a3b22f6d62d	0.006827731	TRUE	d__Bacteria	p__Firmicutes	c__Clostridia	o__Clostridia_UCG-014	f__Clostridia_UCG-014	g__Clostridia_UCG-014	s__uncultured_Firmicutes
a2c138c118806bcf451f5beac2ffc014	0.069518717	TRUE	d__Bacteria	p__Bacteroidota	c__Kryptonia	o__Kryptoniales	f__BSV26	g__BSV26	s__uncultured_bacterium
a2ed441444f802d636e40c8b9196a85f	0.069518717	TRUE	d__Bacteria	p__Firmicutes	c__Clostridia	o__MAT-CR-H4-C10	f__MAT-CR-H4-C10	g__MAT-CR-H4-C10	s__uncultured_bacterium
a5bf968e240f8d66a64067afaaac0f03	0.017379679	TRUE	d__Bacteria	p__Proteobacteria	c__Alphaproteobacteria	o__Acetobacterales	f__Acetobacteraceae
a5dff0dbfb678ba69b4e0b01b7067044	0.069852941	TRUE	d__Bacteria	p__Proteobacteria	c__Gammaproteobacteria	o__Alteromonadales	f__Psychromonadaceae	g__Motilimonas	s__uncultured_bacterium
a628388213f607e73468d22dd2e94d72	0.023262032	TRUE	d__Bacteria	p__Acidobacteriota	c__Vicinamibacteria	o__Vicinamibacterales	f__Vicinamibacteraceae	g__Vicinamibacteraceae
a666419102a547f01f2e243b7c69488a	0.023262032	TRUE	d__Bacteria	p__Bacteroidota	c__Bacteroidia	o__Chitinophagales	f__uncultured	g__uncultured	s__uncultured_Bacteroidetes/Chlorobi
a66bbf83621241b9e296dc1d5737273f	0.069518717	TRUE	d__Bacteria	p__Firmicutes	c__Clostridia	o__Clostridiales	f__Clostridiaceae	g__Clostridium_sensu_stricto_7
a686d30876b5dde17db9fc37d5e7b614	0.005042017	TRUE	d__Bacteria	p__Bacteroidota	c__Bacteroidia	o__Bacteroidales	f__Muribaculaceae	g__Muribaculaceae	s__uncultured_bacterium
a6d68e7005c01b55eb6956da7b943d27	0.029029794	TRUE	d__Bacteria	p__Gemmatimonadota	c__Gemmatimonadetes	o__Gemmatimonadales	f__Gemmatimonadaceae	g__uncultured
a723f1160d6cd571709edaf9cbaa1d61	0.073739496	TRUE	d__Bacteria	p__Proteobacteria	c__Alphaproteobacteria	o__Acetobacterales	f__Acetobacteraceae
a7354022ff6767a1a6b97ab646320d18	0.044117647	TRUE	d__Bacteria	p__Acidobacteriota	c__Holophagae	o__Subgroup_7	f__Subgroup_7	g__Subgroup_7	s__metagenome
a7b23610c0527fad98a354cdcab187ea	0.010026738	TRUE	d__Bacteria	p__Firmicutes	c__Clostridia	o__Oscillospirales	f__Ruminococcaceae	g__Anaerotruncus	s__Anaerotruncus_sp.
a8c9bba37b892332e613672dc9db9c0a	0.046266234	TRUE	d__Bacteria	p__Actinobacteriota	c__Thermoleophilia	o__Gaiellales	f__uncultured	g__uncultured	s__uncultured_Conexibacter
a9c84239d34b37ccbb43ef765b15c9e4	0.014820474	TRUE	d__Bacteria	p__Bacteroidota	c__Bacteroidia	o__Cytophagales	f__Amoebophilaceae	g__uncultured	s__uncultured_organism
abd00fe90bc9aedf678fee36622b221a	0.009558824	TRUE	d__Bacteria	p__Proteobacteria	c__Alphaproteobacteria	o__Acetobacterales	f__Acetobacteraceae	g__Acidocella	s__uncultured_Acidocella
ac2030b17b30d832bcd0d48a82f2c833	0.092112299	TRUE	d__Bacteria	p__Actinobacteriota	c__Thermoleophilia	o__Solirubrobacterales	f__Solirubrobacteraceae	g__Conexibacter	s__uncultured_Actinomycetales
acd3c1c8b69f8abc5f258ea92898245d	0.044117647	TRUE	d__Bacteria	p__Acidobacteriota	c__Acidobacteriae	o__Subgroup_13	f__Subgroup_13	g__Subgroup_13	s__uncultured_bacterium
ad70d81878191c91401ce6dc72b46286	0.095187166	TRUE	d__Bacteria	p__Firmicutes	c__Clostridia	o__Lachnospirales	f__Lachnospiraceae	g__[Eubacterium]_ruminantium_group	s__uncultured_bacterium
ad720e35f7f593c99b8d8775ff9c6eb2	0.014820474	TRUE	d__Bacteria	p__Proteobacteria	c__Alphaproteobacteria	o__Rhizobiales	f__Hyphomicrobiaceae	g__Pedomicrobium
ad8d0e1def1c1574510870d3cf3affa4	0.014820474	TRUE	d__Bacteria	p__Patescibacteria	c__Saccharimonadia	o__Saccharimonadales	f__Saccharimonadales	g__Saccharimonadales	s__uncultured_soil
adbc252a9ef3c645d013f50b0922dfa0	0.069518717	TRUE	d__Bacteria	p__Myxococcota	c__Polyangia	o__UASB-TL25	f__UASB-TL25	g__UASB-TL25	s__uncultured_bacterium
adfcc928e808dd30eb2acc7202dd44ab	0.092112299	TRUE	d__Bacteria	p__Firmicutes	c__Clostridia	o__Lachnospirales	f__Lachnospiraceae
ae0068da0ab396902e05f4c9e98d9309	0.095187166	TRUE	d__Bacteria	p__Bacteroidota	c__Bacteroidia	o__Cytophagales	f__Microscillaceae	g__uncultured	s__uncultured_Ohtaekwangia
aeabb689fd814884c69ffef2541d9f8c	0.029029794	TRUE	d__Bacteria	p__Desulfobacterota	c__Desulfobacteria	o__Desulfatiglandales	f__Desulfatiglandaceae	g__Desulfatiglans	s__uncultured_delta
aed036cf86843df965751ce8be201b9e	0.069852941	TRUE	d__Bacteria	p__Firmicutes	c__Bacilli	o__Erysipelotrichales	f__Erysipelotrichaceae	g__[Clostridium]_innocuum_group
aee4a8163aebe28763f0a839361cca2b	0.095187166	TRUE	d__Bacteria	p__Firmicutes	c__Clostridia	o__Lachnospirales	f__Lachnospiraceae
af9f62fed73763f6ea97b05517e7f496	0.046266234	TRUE	d__Bacteria	p__Acidobacteriota	c__Acidobacteriae	o__Subgroup_2	f__Subgroup_2	g__Subgroup_2	s__uncultured_Holophaga
afa540595a8e71fccd4973083c920a80	0.044117647	TRUE	d__Bacteria	p__Firmicutes	c__Bacilli	o__Lactobacillales	f__Enterococcaceae	g__Enterococcus	s__Enterococcus_cecorum
afd39acb2aaa9761c312e1c0a51f314a	0.069518717	TRUE	d__Bacteria	p__Firmicutes	c__Clostridia	o__Lachnospirales	f__Lachnospiraceae	g__Dorea
b05345633471f394f17bb409c4c5e1b0	0.095187166	TRUE	d__Bacteria	p__Firmicutes	c__Bacilli	o__RsaHf231	f__RsaHf231	g__RsaHf231	s__uncultured_bacterium
b0bf974ece055fb825c25d5c8e14aea8	0.005042017	TRUE	d__Bacteria	p__Chloroflexi	c__Ktedonobacteria	o__C0119	f__C0119	g__C0119	s__uncultured_Chloroflexi
b12e738f84dccb7d8ce31223bc292b3f	0.029029794	TRUE	d__Bacteria	p__Chloroflexi	c__TK10	o__TK10	f__TK10	g__TK10	s__uncultured_Chloroflexus
b1bfced6d4e839a53557572cbceb489a	0.0473644	TRUE	d__Bacteria	p__Myxococcota	c__Polyangia	o__Haliangiales	f__Haliangiaceae	g__Haliangium	s__uncultured_Kofleriaceae
b2307d008a23070a28acca6bd25742db	0.095187166	TRUE	d__Bacteria	p__Proteobacteria	c__Gammaproteobacteria	o__Burkholderiales	f__uncultured	g__uncultured	s__uncultured_bacterium
b263f92854ca79191b652a99387b146e	0.057773109	TRUE	d__Bacteria	p__Firmicutes	c__Clostridia	o__Lachnospirales	f__Lachnospiraceae	g__uncultured	s__bacterium_enrichment
b26633ed853b20b2e8fbf52e5874e700	0.057773109	TRUE	d__Bacteria	p__Bacteroidota	c__Bacteroidia	o__Bacteroidales	f__Rikenellaceae	g__Alistipes	s__Alistipes_sp.
b2dc7b61cbe1a57fcd21dac034266668	0.092112299	TRUE	d__Bacteria	p__Proteobacteria	c__Alphaproteobacteria	o__Rhizobiales	f__Rhizobiaceae	g__Allorhizobium-Neorhizobium-Pararhizobium-Rhizobium
b38d827e249667461d423abe7dc754f2	0.044117647	TRUE	d__Bacteria	p__Proteobacteria	c__Gammaproteobacteria	o__Methylococcales	f__Methylococcaceae	g__Methylocaldum
b39e34a6cdc3ceb34ca92f0281fc998e	0.022727273	TRUE	d__Bacteria	p__Firmicutes	c__Clostridia	o__Lachnospirales	f__Lachnospiraceae	g__Lachnospiraceae_XPB1014_group
b3a3b41703ba0878a3365925265f7d26	0.044117647	TRUE	d__Bacteria	p__Firmicutes	c__Thermoanaerobacteria	o__Thermoanaerobacterales	f__Family_III	g__Thermoanaerobacterium
b46e52ca234e37df8574ab5a0b88feed	0.073739496	TRUE	d__Bacteria	p__Proteobacteria	c__Gammaproteobacteria	o__Oceanospirillales	f__Litoricolaceae	g__Litoricola	s__uncultured_bacterium
b4967efc88c99fb5fafca21785588609	0.073739496	TRUE	d__Bacteria	p__Firmicutes	c__Bacilli	o__Lactobacillales	f__Lactobacillaceae	g__Lactobacillus	s__Lactobacillus_amylovorus
b4ac5826d4b30e574d8e31113942d286	0.084558824	TRUE	d__Bacteria	p__RCP2-54	c__RCP2-54	o__RCP2-54	f__RCP2-54	g__RCP2-54	s__uncultured_delta
b53437c9fb752090250c0404fc2d85d5	0.029029794	TRUE	d__Bacteria	p__Firmicutes	c__Bacilli	o__Lactobacillales	f__Carnobacteriaceae
b5657f5703edeef7cbcd20f5891eaa5b	0.037012987	TRUE	d__Bacteria	p__Bacteroidota	c__Bacteroidia	o__Bacteroidales	f__Bacteroidaceae	g__Bacteroides
b61224cfaa783df5ed9a7d4aeef64cb2	0.002960275	TRUE	d__Bacteria	p__Proteobacteria	c__Gammaproteobacteria	o__Pseudomonadales	f__Pseudomonadaceae	g__Pseudomonas
b6e0a8612c058873c2cb445bddbfd2b8	0.0473644	TRUE	d__Bacteria	p__Firmicutes	c__Clostridia	o__Peptostreptococcales-Tissierellales	f__Peptostreptococcales-Tissierellales	g__Soehngenia	s__uncultured_Clostridium
b8b0a159e7096714b6490d440a75544b	0.005042017	TRUE	d__Bacteria	p__Actinobacteriota	c__Actinobacteria	o__Frankiales	f__Sporichthyaceae	g__Sporichthyaceae	s__metagenome
b8db0afddaba44113da35cde4ee0acee	0.073739496	TRUE	d__Bacteria	p__Firmicutes	c__Clostridia	o__Lachnospirales	f__Lachnospiraceae	g__[Eubacterium]_eligens_group
b9bea9075d85146a1f11e0b8cbfbfdbc	0.084558824	TRUE	d__Bacteria	p__Actinobacteriota	c__Acidimicrobiia	o__uncultured	f__uncultured	g__uncultured	s__uncultured_Actinomycetales
b9f01ddeddacb800a56287473aff249a	0.044117647	TRUE	d__Bacteria	p__Firmicutes	c__Clostridia	o__Christensenellales	f__Christensenellaceae	g__Christensenellaceae_R-7_group	s__uncultured_prokaryote
ba5a8585123cd48399144a4cb6c9d682	0.004726891	TRUE	d__Bacteria	p__Acidobacteriota	c__Vicinamibacteria	o__Vicinamibacterales	f__Vicinamibacteraceae	g__Vicinamibacteraceae
ba6b7f2280b8e0df7c89fd903d825b6c	0.002005348	TRUE	d__Bacteria	p__Proteobacteria	c__Gammaproteobacteria	o__Pasteurellales	f__Pasteurellaceae
ba72430ae020adbf59da921e5a92ed91	0.029029794	TRUE	d__Bacteria	p__Proteobacteria	c__Gammaproteobacteria	o__uncultured	f__uncultured	g__uncultured	s__uncultured_bacterium
bacc588cc3bdca7cd9e44b756508ded5	0.044117647	TRUE	d__Bacteria	p__Proteobacteria	c__Gammaproteobacteria	o__Xanthomonadales	f__Xanthomonadaceae	g__Luteimonas	s__Luteimonas_marina
bb649ca0e49d632a9cef65872bbebd18	0.095187166	TRUE	d__Bacteria	p__Firmicutes	c__Bacilli	o__Bacillales	f__Bacillaceae	g__Bacillus
bb6735da631eb48a8d97d70b62ab0ac2	0.044117647	TRUE	d__Bacteria	p__Bacteroidota	c__Bacteroidia	o__Bacteroidales	f__Tannerellaceae	g__Parabacteroides	s__Parabacteroides_distasonis
bb7bf3b38e693160a863623347b57ba6	0.057773109	TRUE	d__Bacteria	p__Proteobacteria	c__Gammaproteobacteria	o__Burkholderiales	f__Rhodocyclaceae	g__Thauera
bbf36afcfb31f4a3014e978dd2a745b1	0.005042017	TRUE	d__Bacteria	p__Proteobacteria	c__Gammaproteobacteria	o__Enterobacterales	f__Enterobacteriaceae
bc1cb0b864a96b53c8e2cef25f31dee4	0.005042017	TRUE	d__Bacteria	p__Proteobacteria	c__Alphaproteobacteria	o__Azospirillales	f__Azospirillaceae	g__Skermanella
bd281d9443661da54556200cebdf48aa	0.0473644	TRUE	d__Bacteria	p__Proteobacteria	c__Alphaproteobacteria	o__Rhodobacterales	f__Rhodobacteraceae
bd5dd507421fa9963450a8bc21e38a09	0.095187166	TRUE	d__Bacteria	p__Proteobacteria	c__Alphaproteobacteria	o__Acetobacterales	f__Acetobacteraceae	g__uncultured
bdbef59716b91b1d08772d28281a554a	0.029220779	TRUE	d__Bacteria	p__Proteobacteria	c__Gammaproteobacteria	o__Burkholderiales	f__Comamonadaceae
bdf06c6f87f25a2da12a28d93b20bc12	0.023262032	TRUE	d__Bacteria	p__Actinobacteriota	c__Thermoleophilia	o__Gaiellales	f__Gaiellaceae	g__Gaiella	s__uncultured_actinobacterium
be410f9a7d599ce6f6f0b51a7cde9177	0.044117647	TRUE	d__Bacteria	p__Firmicutes	c__Clostridia	o__Oscillospirales	f__Ruminococcaceae	g__Negativibacillus	s__uncultured_organism
bf096959a9e063117ef4985e586c364b	0.005042017	TRUE	d__Bacteria	p__Bacteroidota	c__Bacteroidia	o__Bacteroidales
bf466e299e14b184f7c1c6da96567ae5	0.073739496	TRUE	d__Bacteria	p__Firmicutes	c__Bacilli	o__Lactobacillales	f__Lactobacillaceae	g__Lactobacillus	s__Lactobacillus_vaginalis
bf7c163c146f7394650f315facca85d6	0.069518717	TRUE	d__Bacteria	p__Actinobacteriota	c__Actinobacteria	o__Micrococcales	f__Microbacteriaceae
bf90a9ac79c3caf26a991b04a0556b0c	0.032658518	TRUE	d__Bacteria	p__Proteobacteria	c__Alphaproteobacteria	o__Acetobacterales	f__Acetobacteraceae	g__Roseomonas
c189b7f77bf1786a535072dfac05ce38	0.095187166	TRUE	d__Bacteria	p__Firmicutes	c__Clostridia	o__Lachnospirales	f__Lachnospiraceae	g__Lachnospiraceae_NK4A136_group
c229ecb87bdc50bf123dbfa20dc62981	0.032658518	TRUE	d__Bacteria	p__Proteobacteria	c__Gammaproteobacteria	o__PLTA13	f__PLTA13	g__PLTA13
c266d5e302b48c4687869d5f90dd837d	0.0473644	TRUE	d__Bacteria	p__Cyanobacteria	c__Cyanobacteriia	o__Chloroplast	f__Chloroplast	g__Chloroplast
c2bd6c2523997fa0bfa4e962987b500e	0.014820474	TRUE	d__Bacteria	p__Actinobacteriota	c__Actinobacteria	o__PeM15	f__PeM15	g__PeM15	s__uncultured_Actinomycetales
c2bf6e2cdcb23e6e23090f7978afef43	0.095187166	TRUE	d__Bacteria	p__Myxococcota	c__bacteriap25	o__bacteriap25	f__bacteriap25	g__bacteriap25
c41072759a8fb43024408a53e0432e0e	0.069518717	TRUE	d__Bacteria	p__Firmicutes	c__Bacilli	o__Erysipelotrichales	f__Erysipelotrichaceae	g__Allobaculum
c45918a5d4cf77d3cca7886da1fad8fd	0.022727273	TRUE	d__Bacteria	p__Firmicutes	c__Bacilli	o__Lactobacillales	f__Lactobacillaceae	g__Lactobacillus
c47ef80c8ea0ba10d0bc9fbdd79e72c1	0.029220779	TRUE	d__Bacteria	p__Firmicutes	c__Clostridia	o__Lachnospirales	f__Lachnospiraceae	g__CAG-56	s__uncultured_bacterium
c508957aa4e686a8a59553f5c8d13509	0.005042017	TRUE	d__Bacteria	p__Myxococcota	c__Polyangia	o__Blfdi19	f__Blfdi19	g__Blfdi19	s__uncultured_Firmicutes
c5c66a3c1f3397a22bd7e1a0753c9074	0.029029794	TRUE	d__Bacteria	p__Gemmatimonadota	c__S0134_terrestrial_group	o__S0134_terrestrial_group	f__S0134_terrestrial_group	g__S0134_terrestrial_group	s__uncultured_Gemmatimonadetes
c691cec58bf098e9cddbb36a80052474	0.044117647	TRUE	d__Bacteria	p__Firmicutes	c__Bacilli	o__Staphylococcales	f__Staphylococcaceae	g__Staphylococcus
c73f090b309734e0f4c0f642ade2e6c9	0.029029794	TRUE	d__Bacteria	p__Bacteroidota	c__Bacteroidia	o__Sphingobacteriales	f__AKYH767	g__AKYH767	s__uncultured_bacterium
c7b2c52d5bb90fc43f4558e1bb2d6718	0.069518717	TRUE	d__Bacteria	p__Firmicutes	c__Clostridia	o__Lachnospirales	f__Lachnospiraceae	g__Roseburia	s__uncultured_bacterium
c8029c6a66126b1b26a7d584deb284f8	0.073739496	TRUE	d__Bacteria	p__Firmicutes	c__Clostridia	o__Oscillospirales	f__[Eubacterium]_coprostanoligenes_group	g__[Eubacterium]_coprostanoligenes_group
c8bb4b3488ec11beb9d279189d6b9fe4	0.084558824	TRUE	d__Bacteria	p__Firmicutes	c__Bacilli	o__Lactobacillales	f__Carnobacteriaceae	g__Granulicatella
c8fd6cb2bc05d8ca6340dfc9ae92ad17	0.023262032	TRUE	d__Bacteria	p__Proteobacteria	c__Gammaproteobacteria	o__Steroidobacterales	f__Woeseiaceae	g__JTB255_marine_benthic_group	s__uncultured_bacterium
cabb6a0ff066e319b6875d6594df6d3b	0.095187166	TRUE	d__Bacteria	p__Bacteroidota	c__Bacteroidia	o__Sphingobacteriales	f__Lentimicrobiaceae	g__Lentimicrobium	s__uncultured_bacterium
cb445039f395b5754d3b4e8b6a6c5095	0.001203209	TRUE	d__Bacteria	p__Bacteroidota	c__Bacteroidia	o__Bacteroidales	f__Bacteroidaceae	g__Bacteroides
cc7d4b3b26ad452da18511b95376f74a	0.010026738	TRUE	d__Bacteria	p__Firmicutes	c__Bacilli	o__Lactobacillales	f__Aerococcaceae	g__Aerococcus
cd2c3c2455a2605cabc829c602e373e2	0.095187166	TRUE	d__Bacteria	p__Proteobacteria	c__Gammaproteobacteria	o__Xanthomonadales	f__Xanthomonadaceae	g__Lysobacter	s__Lysobacter_yangpyeongensis
cdc77cd33ca7790e65baa908c4301c80	0.014820474	TRUE	d__Bacteria	p__Bacteroidota	c__Bacteroidia	o__Bacteroidales	f__Muribaculaceae	g__Muribaculaceae	s__uncultured_bacterium
cdf6f2527777834ea4c72b0edb8efab8	0.044117647	TRUE	d__Bacteria	p__Proteobacteria	c__Gammaproteobacteria	o__Diplorickettsiales	f__Diplorickettsiaceae	g__Rickettsiella
ce55ad0b937624f8ed4ef69c8259d81b	0.005042017	TRUE	d__Bacteria	p__Proteobacteria	c__Gammaproteobacteria	o__Alteromonadales	f__Colwelliaceae	g__Thalassotalea
ceabf1aa2f366a1db4abcc57c1ba851f	0.069518717	TRUE	d__Bacteria	p__Proteobacteria	c__Alphaproteobacteria	o__Sphingomonadales	f__Sphingomonadaceae	g__Sphingomonas
d000601f76ecbda0ae59aee439f2647f	0.095187166	TRUE	d__Bacteria	p__Proteobacteria	c__Gammaproteobacteria	o__Enterobacterales	f__Morganellaceae	g__Buchnera	s__Buchnera_aphidicola
d01a6bec67c77c97c73cb2e3ab78ab2d	0.029220779	TRUE	d__Bacteria	p__Acidobacteriota	c__Acidobacteriae	o__Subgroup_2	f__Subgroup_2	g__Subgroup_2
d13a934e013883fdc593668f26e2928d	0.014820474	TRUE	d__Bacteria	p__Chloroflexi	c__Ktedonobacteria	o__Ktedonobacterales	f__JG30-KF-AS9	g__JG30-KF-AS9	s__uncultured_Thermosporothrix
d155df6bf023b7b0378e9f3b8d9d1c01	0.009558824	TRUE	d__Bacteria	p__Proteobacteria	c__Alphaproteobacteria	o__Elsterales	f__uncultured	g__uncultured
d1c3221fad0cd70f8fe9fc745e89c3b2	0.057773109	TRUE	d__Bacteria	p__Bacteroidota	c__Bacteroidia	o__Bacteroidales	f__Prevotellaceae	g__Prevotellaceae_Ga6A1_group	s__uncultured_rumen
d1ccca9fdce04da51666b31dfa844f50	0.0473644	TRUE	d__Bacteria	p__Acidobacteriota	c__Acidobacteriae	o__Subgroup_12	f__Subgroup_12	g__Subgroup_12	s__uncultured_bacterium
d20e404c404d09083cbb2e23dc5e873b	0.095187166	TRUE	d__Bacteria	p__Chloroflexi	c__TK10	o__TK10	f__TK10	g__TK10
d3507c325974c0ba44009a4d94eb2c6f	0.029029794	TRUE	d__Bacteria	p__Actinobacteriota	c__Acidimicrobiia	o__Microtrichales	f__uncultured	g__uncultured	s__wastewater_metagenome
d39540ef1a1cf19957997f8cffe49fb4	0.044117647	TRUE	d__Bacteria	p__Gemmatimonadota	c__Gemmatimonadetes	o__Gemmatimonadales	f__Gemmatimonadaceae	g__uncultured	s__uncultured_bacterium
d3b421b53f1deaa0d121ce5e5060f53b	0.029029794	TRUE	d__Bacteria	p__FCPU426	c__FCPU426	o__FCPU426	f__FCPU426	g__FCPU426
d461712c746f11d2ff14b87504f179af	0.029029794	TRUE	d__Bacteria	p__Actinobacteriota	c__Acidimicrobiia	o__uncultured	f__uncultured	g__uncultured	s__uncultured_Acidimicrobiia
d55908229984e0525016d3d051ac3462	0.017379679	TRUE	d__Bacteria	p__Proteobacteria	c__Alphaproteobacteria	o__Acetobacterales	f__Acetobacteraceae	g__uncultured
d617b01a5cadd58ef986ce48fc7d0982	0.023262032	TRUE	d__Bacteria	p__Proteobacteria	c__Gammaproteobacteria	o__Xanthomonadales	f__Rhodanobacteraceae	g__Rhodanobacter
d632e99cedcef50764cd2d24500c81df	0.037012987	TRUE	d__Bacteria	p__Acidobacteriota	c__Acidobacteriae	o__Bryobacterales	f__Bryobacteraceae	g__Bryobacter	s__uncultured_Holophaga
d650e90d6fb25fe1052bad6f7f4bc143	0.092112299	TRUE	d__Bacteria	p__WPS-2	c__WPS-2	o__WPS-2	f__WPS-2	g__WPS-2
d68631b4125bb3afa09b739be31c68be	0.092112299	TRUE	d__Bacteria	p__Proteobacteria	c__Alphaproteobacteria	o__Elsterales	f__uncultured	g__uncultured
d6b2538097c283a2cdc0bfe34cbf4b50	0.009558824	TRUE	d__Bacteria	p__Proteobacteria	c__Gammaproteobacteria	o__Enterobacterales	f__Morganellaceae	g__Proteus
d812dccebdedc21d2cd40bb460be2dc6	0.0473644	TRUE	d__Bacteria	p__Proteobacteria	c__Gammaproteobacteria	o__Pseudomonadales	f__Moraxellaceae	g__uncultured
d9066993445f6eefee164b76c34e78ba	0.069852941	TRUE	d__Bacteria	p__Firmicutes	c__Bacilli	o__Lactobacillales	f__Aerococcaceae	g__Facklamia	s__Facklamia_tabacinasalis
d954e36ec9c18b6c6f85315f19d8597a	0.029220779	TRUE	d__Bacteria	p__Actinobacteriota	c__Actinobacteria	o__Micrococcales	f__Micrococcaceae	g__Kocuria
d98dc7071f1d683473c0befe6e050575	0.0473644	TRUE	d__Bacteria	p__Bacteroidota	c__Bacteroidia	o__Bacteroidales	f__Muribaculaceae	g__Muribaculaceae	s__uncultured_bacterium
d9fec47c42b8ce39771c44949957ffe1	0.029029794	TRUE	d__Bacteria	p__Proteobacteria	c__Gammaproteobacteria	o__Burkholderiales	f__SC-I-84	g__SC-I-84
dc33243b82607f17749c52ba7d96077a	0.029029794	TRUE	d__Bacteria	p__Proteobacteria	c__Alphaproteobacteria	o__Rhizobiales	f__Hyphomicrobiaceae
dcaa49b8a85ed887937236c43b970a33	0.095187166	TRUE	d__Bacteria	p__Acidobacteriota	c__Subgroup_5	o__Subgroup_5	f__Subgroup_5	g__Subgroup_5	s__uncultured_Acidobacteria
dcac147567bf03112908e554ef3fd935	0.069518717	TRUE	d__Bacteria	p__Proteobacteria	c__Gammaproteobacteria	o__Xanthomonadales	f__Rhodanobacteraceae	g__Dyella
dce4e469ac21b2ddda61c930dbdf179b	0.046266234	TRUE	d__Bacteria	p__Acidobacteriota	c__Acidobacteriae	o__Subgroup_2	f__Subgroup_2	g__Subgroup_2	s__uncultured_forest
ddad2822d350fa118ee0a3209d16e000	0.032658518	TRUE	d__Bacteria	p__Chloroflexi	c__Chloroflexia	o__Kallotenuales	f__AKIW781	g__AKIW781	s__uncultured_bacterium
def22958ee8a286c062cf64f3797ca39	0.005042017	TRUE	d__Bacteria	p__Actinobacteriota	c__Acidimicrobiia	o__Microtrichales	f__Microtrichaceae	g__IMCC26207	s__uncultured_bacterium
df29e67f795defe1943258a60fb200af	0.014820474	TRUE	d__Bacteria	p__Firmicutes	c__Bacilli	o__Thermicanales	f__Thermicanaceae	g__Thermicanus	s__uncultured_Geobacillus
dfc8779da167aef69a84d29aa6d7298a	0.095187166	TRUE	d__Bacteria	p__Proteobacteria	c__Gammaproteobacteria	o__Pseudomonadales	f__Moraxellaceae	g__Acinetobacter
e16cc4a937036f53bc3159e12f9ccc92	0.073739496	TRUE	d__Bacteria	p__Proteobacteria	c__Gammaproteobacteria	o__Burkholderiales	f__Oxalobacteraceae	g__Massilia
e21c885b9ec3c9ecd3baaa1b43191a01	0.044117647	TRUE	d__Bacteria	p__Firmicutes	c__Clostridia	o__Clostridia_vadinBB60_group	f__Clostridia_vadinBB60_group	g__Clostridia_vadinBB60_group	s__uncultured_Firmicutes
e21fde9685fc1f79fe747533b571960d	0.057152406	TRUE	d__Bacteria	p__Acidobacteriota	c__Vicinamibacteria	o__Vicinamibacterales	f__uncultured	g__uncultured	s__uncultured_Acidobacteria
e2255cdac3cf187503c8a4d65d032d5e	0.044117647	TRUE	d__Bacteria	p__Proteobacteria	c__Alphaproteobacteria	o__Rhizobiales	f__Rhizobiaceae	g__Allorhizobium-Neorhizobium-Pararhizobium-Rhizobium
e35061954f44c6b33ef40a7593bc8aec	0.029029794	TRUE	d__Bacteria	p__RCP2-54	c__RCP2-54	o__RCP2-54	f__RCP2-54	g__RCP2-54	s__uncultured_prokaryote
e35a49a014d7351fceb3faa2de63342e	0.073739496	TRUE	d__Bacteria	p__Bacteroidota	c__Bacteroidia	o__Flavobacteriales	f__Weeksellaceae	g__Chryseobacterium
e37e319fa094d9d672ad9a5faac8c83d	0.015775401	TRUE	d__Bacteria	p__Proteobacteria	c__Gammaproteobacteria	o__Burkholderiales	f__Hydrogenophilaceae	g__Thiobacillus
e381f5b535f0352037efc87628816037	0.032658518	TRUE	d__Bacteria	p__Bacteroidota	c__Bacteroidia	o__Bacteroidales	f__Rikenellaceae	g__Alistipes	s__gut_metagenome
e57b4551f4c4999ed9a09b3e5229a9f1	0.002960275	TRUE	d__Bacteria	p__Myxococcota	c__bacteriap25	o__bacteriap25	f__bacteriap25	g__bacteriap25	s__uncultured_soil
e580de9ac327b859f4c9c169f3bd94b4	0.005042017	TRUE	d__Bacteria	p__Proteobacteria	c__Alphaproteobacteria	o__Reyranellales	f__Reyranellaceae	g__Reyranella
e58ed8998785b7c4680f9f630cb057dd	0.0473644	TRUE	d__Bacteria	p__Bacteroidota	c__Bacteroidia	o__Bacteroidales	f__Paludibacteraceae	g__uncultured	s__uncultured_soil
e5bd4426bbe162508abb5e8c70750b01	0.057152406	TRUE	d__Bacteria	p__Proteobacteria	c__Gammaproteobacteria	o__Gammaproteobacteria_Incertae_Sedis	f__Unknown_Family	g__Acidibacter
e61807e0bae38bfd1c3b158998b2ee65	0.002960275	TRUE	d__Bacteria	p__Acidobacteriota	c__Acidobacteriae	o__Acidobacteriales	f__uncultured	g__uncultured
e63555bae7499a9f73f88af0092d6f7c	0.032658518	TRUE	d__Bacteria	p__Acidobacteriota	c__Acidobacteriae	o__Solibacterales	f__Solibacteraceae	g__Candidatus_Solibacter
e718275467d11e61239fe27e18c623e2	0.095187166	TRUE	d__Bacteria	p__Proteobacteria	c__Gammaproteobacteria	o__Burkholderiales	f__Comamonadaceae
e75a90fb9d1175848fa7b21e66c77441	0.073739496	TRUE	d__Bacteria	p__Dependentiae	c__Babeliae	o__Babeliales	f__Vermiphilaceae	g__Vermiphilaceae
e7af7fb39b3c2f31089cb09fb549371d	0.044117647	TRUE	d__Bacteria	p__Actinobacteriota	c__Acidimicrobiia	o__Microtrichales	f__Iamiaceae	g__Iamia
e7e76784285fa73e207dac8b5448c7a8	0.0473644	TRUE	d__Bacteria	p__Firmicutes	c__Bacilli	o__Lactobacillales	f__Lactobacillaceae	g__Lactobacillus
e81fb26b41998209968e4430b6ae835a	0.014820474	TRUE	d__Bacteria	p__Chloroflexi	c__Anaerolineae	o__SBR1031	f__SBR1031	g__SBR1031
e865b2ce9bb9facae815cf03d5979143	0.017379679	TRUE	d__Bacteria	p__Actinobacteriota	c__Actinobacteria	o__Corynebacteriales	f__Nocardiaceae	g__Rhodococcus
e8ab251c1952b875fb9c54c9dd362489	0.095187166	TRUE	d__Bacteria	p__Firmicutes	c__Bacilli	o__Lactobacillales	f__Lactobacillaceae	g__Lactobacillus	s__Lactobacillus_brevis
ea2b9810b9f40d176447f86c0d289df1	0.092112299	TRUE	d__Bacteria	p__Desulfobacterota	c__Desulfovibrionia	o__Desulfovibrionales	f__Desulfovibrionaceae	g__Desulfovibrio
eb060442da7f07ded07850d6987b581b	0.044117647	TRUE	d__Bacteria	p__Bacteroidota	c__Bacteroidia	o__Sphingobacteriales	f__Sphingobacteriaceae	g__Sphingobacterium
eb16e4687f224777928af860bb69cb10	0.014820474	TRUE	d__Bacteria	p__Proteobacteria	c__Gammaproteobacteria	o__Steroidobacterales	f__Steroidobacteraceae	g__uncultured	s__metagenome
ebdcdc7daf5d3074d9bacbfe743746e2	0.057152406	TRUE	d__Bacteria	p__Firmicutes	c__Clostridia	o__Lachnospirales	f__Lachnospiraceae	g__[Ruminococcus]_torques_group
ecf90cd80ffcc5b8248e560fbe028203	0.073739496	TRUE	d__Bacteria	p__Bacteroidota	c__Bacteroidia	o__Cytophagales	f__Spirosomaceae	g__Emticicia
ed211fde9743a8dde874e6a870c13a91	0.095187166	TRUE	d__Bacteria	p__Bacteroidota	c__Bacteroidia	o__Chitinophagales	f__Chitinophagaceae	g__Flavitalea
edbeb90a126aa82a5f4ce46708c154e1	0.0473644	TRUE	d__Bacteria	p__Proteobacteria	c__Alphaproteobacteria	o__uncultured	f__uncultured	g__uncultured	s__uncultured_Acetobacteraceae
eddc9d07eba6d11c5efc79952f5d280a	0.046266234	TRUE	d__Bacteria	p__Proteobacteria	c__Gammaproteobacteria	o__Gammaproteobacteria_Incertae_Sedis	f__Unknown_Family	g__Acidibacter	s__uncultured_bacterium
ee15304513635a62d86ba7504453dbca	0.095187166	TRUE	d__Bacteria	p__Chloroflexi	c__Anaerolineae	o__SBR1031	f__SBR1031	g__SBR1031	s__uncultured_microorganism
ee3ac62d1bde418a453ddd95f1cb7474	0.084558824	TRUE	d__Bacteria	p__Firmicutes	c__Bacilli	o__Lactobacillales	f__Listeriaceae	g__Brochothrix
eedc4d1c737c96e649faf4b4457608fe	0.073739496	TRUE	d__Bacteria	p__Bacteroidota	c__Bacteroidia	o__Bacteroidales	f__Prevotellaceae	g__Prevotella	s__Prevotella_melaninogenica
ef6f67718036d8be50601fc6cb1b19d0	0.095187166	TRUE	d__Bacteria	p__Proteobacteria	c__Gammaproteobacteria	o__Immundisolibacterales	f__Immundisolibacteraceae	g__Immundisolibacter	s__uncultured_bacterium
efed4eb2c277a980494716230b1f4dc5	0.044117647	TRUE	d__Bacteria	p__Myxococcota	c__Polyangia	o__Polyangiales	f__BIrii41	g__BIrii41	s__metagenome
f051562a5b5c3f661a427d7e4d90e0a2	0.029029794	TRUE	d__Bacteria	p__Planctomycetota	c__Planctomycetes	o__Gemmatales	f__Gemmataceae	g__Gemmata	s__uncultured_bacterium
f0b125a1515bf77f281a263503d8bf31	0.073739496	TRUE	d__Bacteria	p__Actinobacteriota	c__Coriobacteriia	o__Coriobacteriales	f__Eggerthellaceae	g__uncultured	s__uncultured_bacterium
f10dca30af56677db7aba8f623888b71	0.032658518	TRUE	d__Bacteria	p__Proteobacteria	c__Alphaproteobacteria	o__Acetobacterales	f__Acetobacteraceae	g__uncultured
f14ce6dc7b7443b44cb08adf88bb2378	0.014820474	TRUE	d__Bacteria	p__Proteobacteria	c__Gammaproteobacteria	o__Steroidobacterales	f__Woeseiaceae	g__Woeseia
f1cba404501767b64d9606f785a11314	0.095187166	TRUE	d__Bacteria	p__Firmicutes	c__Clostridia	o__Oscillospirales	f__Ruminococcaceae	g__Faecalibacterium
f1ec4ec0ad1f0ae19646735afc1984a2	0.069518717	TRUE	d__Bacteria	p__Patescibacteria	c__Saccharimonadia	o__Saccharimonadales	f__Saccharimonadales	g__Saccharimonadales	s__TM7_phylum
f2ccb705200d558a4a7e5a1877492719	0.037012987	TRUE	d__Bacteria	p__Proteobacteria	c__Alphaproteobacteria	o__Acetobacterales	f__Acetobacteraceae	g__Acidiphilium	s__uncultured_bacterium
f33917da6c1617dddef33d463a013f99	0.057773109	TRUE	d__Bacteria	p__Bacteroidota	c__Bacteroidia	o__Bacteroidales	f__Marinifilaceae	g__Odoribacter
f36f6e8152ac73cfc9f6a9b52a1cd251	0.023262032	TRUE	d__Bacteria	p__Actinobacteriota	c__Actinobacteria	o__Corynebacteriales	f__Corynebacteriaceae	g__Corynebacterium
f41e68c89e4e1e863dd665107e995daf	0.005042017	TRUE	d__Bacteria	p__Actinobacteriota	c__Actinobacteria	o__Euzebyales	f__Euzebyaceae	g__uncultured
f451d509abd5e1185a536b2173a970fe	0.057152406	TRUE	d__Bacteria	p__Proteobacteria	c__Gammaproteobacteria	o__Burkholderiales	f__Oxalobacteraceae	g__Massilia
f46e08eefaa6c41dd830ec03ce93c702	0.017379679	TRUE	d__Bacteria	p__Proteobacteria	c__Alphaproteobacteria	o__Rhizobiales	f__Rhizobiales_Incertae_Sedis	g__Nordella	s__uncultured_Alphaproteobacteria
f4a390a7e5e72ab74c0424d22880be9a	0.029029794	TRUE	d__Bacteria	p__Gemmatimonadota	c__Gemmatimonadetes	o__Gemmatimonadales	f__Gemmatimonadaceae	g__Gemmatimonas	s__uncultured_bacterium
f52274d75c7be629f49192419177ae13	0.057773109	TRUE	d__Bacteria	p__Proteobacteria	c__Gammaproteobacteria	o__Burkholderiales	f__Oxalobacteraceae	g__Massilia
f5492a257d32d266265966a0a83e1562	0.006827731	TRUE	d__Bacteria	p__Myxococcota	c__Polyangia	o__Polyangiales	f__Polyangiaceae	g__Pajaroellobacter	s__uncultured_bacterium
f593990e8e2e8e6f6fecc61f6d97a770	0.095187166	TRUE	d__Bacteria	p__Proteobacteria	c__Gammaproteobacteria	o__Xanthomonadales	f__Xanthomonadaceae	g__Stenotrophomonas
f61deee230ee87166de174102d468338	0.057773109	TRUE	d__Bacteria	p__Actinobacteriota	c__Actinobacteria	o__Micrococcales	f__Micrococcaceae	g__Rothia
f77dfd2c34000849c1d816a428dfd745	0.069518717	TRUE	d__Bacteria	p__Acidobacteriota	c__Subgroup_18	o__Subgroup_18	f__Subgroup_18	g__Subgroup_18
fab49317025fc19fa61c27a92592b390	0.000305577	TRUE	d__Bacteria	p__Gemmatimonadota	c__Longimicrobia	o__Longimicrobiales	f__Longimicrobiaceae	g__Longimicrobiaceae	s__uncultured_bacterium
fb765c206c7aa08607d8c1457b90faf3	0.0473644	TRUE	d__Bacteria	p__Actinobacteriota	c__Actinobacteria	o__Propionibacteriales	f__Propionibacteriaceae	g__Cutibacterium
fbe8bbbbf9e0e0fff6bbc7096ef9a569	0.005042017	TRUE	d__Bacteria	p__Bacteroidota	c__Bacteroidia	o__Sphingobacteriales	f__ADurb.Bin408	g__ADurb.Bin408	s__uncultured_bacterium
fd174ef3a4a02114f16de12061493a2a	0.073739496	TRUE	d__Bacteria	p__Acidobacteriota	c__Acidobacteriae	o__Acidobacteriales
fd782eba1a9275ea49ca1c546b077841	0.029029794	TRUE	d__Bacteria	p__Proteobacteria	c__Alphaproteobacteria	o__Rickettsiales	f__AB1	g__AB1	s__Sinorickettsia_chlamys
fd89ba9377ed8cc1fb0608d52e3e9b4f	0.032658518	TRUE	d__Bacteria	p__Campilobacterota	c__Campylobacteria	o__Campylobacterales	f__Helicobacteraceae	g__Helicobacter	s__Helicobacter_mastomyrinus
fd94db582dc30121bd974912f0737072	0.029220779	TRUE	d__Bacteria	p__Bacteroidota	c__Bacteroidia	o__Bacteroidales	f__Bacteroidaceae	g__Bacteroides	s__Bacteroides_massiliensis
fdfbaea958b38f199241110f02888875	0.0473644	TRUE	d__Bacteria	p__Hydrogenedentes	c__Hydrogenedentia	o__Hydrogenedentiales	f__Hydrogenedensaceae	g__Hydrogenedensaceae	s__uncultured_soil
fdfdc2e2dd21fd1cc445508ac6a9da3d	0.005042017	TRUE	Unassigned
ffc715a12865a417891a57f1daf01eb8	0.0473644	TRUE	d__Bacteria	p__Actinobacteriota	c__Acidimicrobiia
0000927f0e293dac7f1faf1f16ebdae1	NA	FALSE	d__Bacteria	p__Actinobacteriota	c__Thermoleophilia	o__Solirubrobacterales	f__Solirubrobacteraceae	g__JCM_18997	s__uncultured_bacterium
0001c7dd1317520da9caf4c5a5dbe47c	NA	FALSE	d__Bacteria	p__Proteobacteria	c__Gammaproteobacteria	o__Burkholderiales	f__Oxalobacteraceae	g__Massilia
0002000f086e4af715911bf655b05678	NA	FALSE	d__Bacteria	p__Proteobacteria	c__Alphaproteobacteria	o__Tistrellales	f__Geminicoccaceae	g__Candidatus_Alysiosphaera
0002636613996d5311b1c728f8e74898	NA	FALSE	d__Bacteria
0003a4690cb1a7994906cab6976f075e	NA	FALSE	d__Bacteria	p__Bdellovibrionota	c__Bdellovibrionia	o__Bdellovibrionales	f__Bdellovibrionaceae	g__OM27_clade
000571dc44377c967d337a563d8ae469	0.609243697	FALSE	d__Bacteria	p__Firmicutes	c__Clostridia	o__Lachnospirales	f__Lachnospiraceae
0006211a15c14136842b359bdc528e45	0.171122995	FALSE	d__Bacteria	p__Firmicutes	c__Clostridia	o__Peptostreptococcales-Tissierellales	f__Anaerovoracaceae	g__Mogibacterium
00062e0d2ee783e03fdca72238f7db9b	0.22736822	FALSE	d__Bacteria	p__Planctomycetota	c__vadinHA49	o__vadinHA49	f__vadinHA49	g__vadinHA49	s__uncultured_microorganism
00067e7fd5ec731542b3e9b70313cecb	0.656608098	FALSE	d__Bacteria	p__Bacteroidota	c__Bacteroidia	o__Cytophagales	f__Hymenobacteraceae	g__Adhaeribacter	s__uncultured_bacterium
0009961853e4820c8572380f17d26b4d	NA	FALSE	d__Bacteria	p__Actinobacteriota	c__Actinobacteria	o__Corynebacteriales	f__Mycobacteriaceae	g__Mycobacterium
000bf7fba98082a30b5c7d34763a94b6	NA	FALSE	d__Bacteria	p__Gemmatimonadota	c__Gemmatimonadetes	o__Gemmatimonadales	f__Gemmatimonadaceae	g__uncultured
0011f3497e3c3a5f9f876c58260a26ff	0.114285714	FALSE	d__Bacteria	p__Firmicutes	c__Clostridia	o__Lachnospirales	f__Lachnospiraceae
00126a3329489178dcf6353edd81f782	NA	FALSE	d__Bacteria	p__Bacteroidota	c__Bacteroidia	o__Sphingobacteriales	f__Sphingobacteriaceae
0016d9108dbcad5ea45145afc6b02fcc	NA	FALSE	d__Bacteria	p__Proteobacteria	c__Gammaproteobacteria	o__Enterobacterales	f__Morganellaceae	g__Buchnera	s__uncultured_bacterium
001934707bf81071aac3172894155e32	NA	FALSE	Unassigned
001f886bb21c1adff343d80db132ce45	NA	FALSE	Unassigned
001fbf37a65e1a5faeffcd68000a9068	NA	FALSE	d__Bacteria	p__Firmicutes	c__Bacilli	o__Acholeplasmatales	f__Acholeplasmataceae	g__Anaeroplasma	s__uncultured_Anaeroplasma
001fdde8e7094e023da3fc9d4b37c9ce	NA	FALSE	d__Bacteria	p__Proteobacteria	c__Alphaproteobacteria	o__Rhodospirillales	f__uncultured	g__uncultured
00218370593f47d711d311e62b2f3533	NA	FALSE	d__Bacteria	p__Proteobacteria	c__Alphaproteobacteria	o__Caulobacterales	f__Caulobacteraceae	g__Caulobacter
002242299fb7189c6cf919307aae25b0	NA	FALSE	d__Bacteria	p__Bacteroidota	c__Bacteroidia	o__Bacteroidales	f__Rikenellaceae	g__Alistipes	s__uncultured_bacterium
0026bef83f89e543de389c600f00bad9	0.265546218	FALSE	d__Bacteria	p__Firmicutes	c__Bacilli	o__Acholeplasmatales	f__Acholeplasmataceae	g__Anaeroplasma	s__uncultured_bacterium
00271414fa2070433ad1dccc19ac0ded	NA	FALSE	Unassigned
0028cc9c09e3f8a1057df90f1ebfb532	NA	FALSE	d__Bacteria	p__Firmicutes	c__Clostridia	o__Peptostreptococcales-Tissierellales	f__Peptostreptococcaceae
002b1030b143939740ae777dc96acf79	NA	FALSE	d__Bacteria	p__Verrucomicrobiota	c__Verrucomicrobiae	o__Pedosphaerales	f__Pedosphaeraceae	g__SH3-11
002ed694a33695e6915a325622fe0b02	NA	FALSE	d__Bacteria	p__Firmicutes	c__Clostridia	o__Clostridia_vadinBB60_group	f__Clostridia_vadinBB60_group	g__Clostridia_vadinBB60_group	s__uncultured_bacterium
002f4a8a1936a9eb7d114abe7a3547c8	NA	FALSE	d__Bacteria	p__Firmicutes	c__Clostridia	o__Oscillospirales	f__Ruminococcaceae	g__[Eubacterium]_siraeum_group
00337c23de722ee54e52bcfbfbf92ad2	NA	FALSE	d__Bacteria	p__Firmicutes	c__Thermacetogenia	o__Thermacetogeniales	f__Thermacetogeniaceae
0034af6734dd7759c384c0ab2524a857	NA	FALSE	d__Bacteria	p__Bacteroidota	c__Bacteroidia	o__Bacteroidales	f__Muribaculaceae	g__Muribaculaceae	s__uncultured_bacterium
00354901eb77600183d4fcdc02e5d35e	NA	FALSE	d__Bacteria	p__Firmicutes	c__Bacilli	o__RF39	f__RF39	g__RF39
00360ed7695b751d437b5802ed217680	NA	FALSE	d__Bacteria	p__Actinobacteriota	c__Rubrobacteria	o__Rubrobacterales	f__Rubrobacteriaceae	g__Rubrobacter
00379aa4b61dd886098418f9c80ade97	0.609243697	FALSE	d__Bacteria	p__Proteobacteria	c__Alphaproteobacteria	o__Sphingomonadales	f__Sphingomonadaceae
00380f8cb9075030e0e6b97b65ce9dc7	NA	FALSE	Unassigned
003872ff2908acefec37da6b980b0cda	NA	FALSE	d__Bacteria	p__Proteobacteria	c__Gammaproteobacteria	o__Burkholderiales	f__Burkholderiaceae	g__Burkholderia-Caballeronia-Paraburkholderia
0039ec139ec489fc98453a583173292d	NA	FALSE	d__Bacteria	p__Proteobacteria	c__Alphaproteobacteria	o__Rhizobiales	f__Xanthobacteraceae	g__Pseudolabrys
003beca0f0a8fed444553177251a3b43	NA	FALSE	d__Bacteria	p__Acidobacteriota	c__Vicinamibacteria	o__Subgroup_17	f__Subgroup_17	g__Subgroup_17	s__uncultured_Geobacter
003c5dd0e3e6b350dc119e34f9e90a81	NA	FALSE	d__Bacteria	p__Firmicutes	c__Bacilli	o__Lactobacillales	f__Lactobacillaceae	g__Lactobacillus
003c64c8a9a9105f4498643855606696	0.282754011	FALSE	d__Bacteria	p__Firmicutes	c__Clostridia	o__Oscillospirales	f__[Eubacterium]_coprostanoligenes_group	g__[Eubacterium]_coprostanoligenes_group
003f14097b11449f664f8768e2026162	NA	FALSE	d__Archaea	p__Euryarchaeota	c__Thermococci	o__Thermococcales	f__Thermococcaceae	g__Thermococcus
003fff21cc96ca0e4b48784e57ae3c57	0.609243697	FALSE	d__Bacteria	p__Proteobacteria	c__Gammaproteobacteria	o__EC3	f__EC3	g__EC3	s__uncultured_bacterium
00405cd1be651c7b7c29e1742150bb9a	NA	FALSE	d__Bacteria	p__Firmicutes	c__Clostridia	o__Christensenellales	f__Christensenellaceae	g__Christensenellaceae_R-7_group	s__uncultured_prokaryote
0041c2f3ab1517d62c13a62c863341d2	NA	FALSE	d__Bacteria	p__Firmicutes
0042f11c30c4542706462e6e1c75da16	NA	FALSE	d__Bacteria	p__Chloroflexi	c__Anaerolineae	o__Anaerolineales	f__Anaerolineaceae	g__uncultured
0049908e2ebe4cb9e1ac0c57f11a3b53	NA	FALSE	d__Bacteria	p__Proteobacteria	c__Alphaproteobacteria	o__Kiloniellales	f__Kiloniellaceae	g__uncultured	s__uncultured_Alphaproteobacteria
004aad592f4c9c026f774bf5fb41da4b	0.114285714	FALSE	d__Bacteria	p__Spirochaetota	c__MVP-15	o__MVP-15	f__MVP-15	g__MVP-15	s__uncultured_bacterium
004aeea9e116908ffa7a483485ee1a8f	NA	FALSE	d__Bacteria	p__Spirochaetota	c__Spirochaetia	o__Spirochaetales	f__Spirochaetaceae	g__Treponema	s__unidentified_rumen
004b59d70511b4a8b90303e5207ea2de	NA	FALSE	d__Bacteria	p__Actinobacteriota	c__Actinobacteria	o__Nitriliruptorales	f__Nitriliruptoraceae	g__Nitriliruptoraceae	s__uncultured_bacterium
004ebb92af689fe0d7e43c460b646300	NA	FALSE	d__Bacteria	p__Firmicutes	c__Bacilli	o__Lactobacillales	f__Streptococcaceae	g__Streptococcus
004ec49657f69880e68f2a668b798906	NA	FALSE	d__Bacteria	p__Firmicutes	c__Clostridia	o__Lachnospirales	f__Lachnospiraceae	g__Lachnospiraceae_NK4A136_group	s__uncultured_Clostridiales
004f971b4d21236a07267c735647432d	0.609243697	FALSE	d__Bacteria	p__Firmicutes	c__Bacilli	o__Bacillales	f__Bacillaceae
0053cad8ec468cda51d85a8c40e4a7f5	0.114285714	FALSE	d__Bacteria	p__Firmicutes	c__Clostridia	o__Clostridia_vadinBB60_group	f__Clostridia_vadinBB60_group	g__Clostridia_vadinBB60_group	s__Clostridiales_bacterium
00553105ca1f0830a537e019831504ca	NA	FALSE	d__Bacteria	p__Campilobacterota	c__Campylobacteria	o__Campylobacterales	f__Helicobacteraceae	g__Helicobacter	s__Helicobacter_ganmani
005700971932d4d51c6a386d3e76e06f	0.171122995	FALSE	d__Bacteria	p__Bacteroidota	c__Bacteroidia	o__Sphingobacteriales	f__Lentimicrobiaceae	g__Lentimicrobium	s__uncultured_bacterium
00580ddea172eba04ddb552208690748	0.832410237	FALSE	d__Bacteria	p__Firmicutes	c__Bacilli	o__Erysipelotrichales	f__Erysipelotrichaceae	g__Solobacterium	s__Solobacterium_moorei
0059d55b881f87dc0dea42154090d216	NA	FALSE	d__Bacteria	p__Actinobacteriota	c__Actinobacteria	o__Micrococcales	f__Micrococcaceae	g__Kocuria
005ad92183dc355da2a3dec11a63f308	NA	FALSE	d__Bacteria	p__Proteobacteria	c__Alphaproteobacteria	o__Rhizobiales	f__Rhizobiaceae	g__Allorhizobium-Neorhizobium-Pararhizobium-Rhizobium
005e4fb50645a1df8b1d647c3427517f	NA	FALSE	d__Bacteria	p__Proteobacteria	c__Gammaproteobacteria	o__Cellvibrionales	f__Halieaceae
005ecec5794e3b10cd11d9b3ec82ad00	NA	FALSE	d__Bacteria	p__Bacteroidota	c__Bacteroidia	o__Bacteroidales	f__Muribaculaceae	g__Muribaculaceae
005f23a3dc42f22b2510e83a0119a493	NA	FALSE	d__Bacteria	p__Spirochaetota	c__Spirochaetia	o__Spirochaetales	f__Spirochaetaceae	g__Spirochaeta	s__Spirochaeta_sp.
00617ac0fbd7d3811a612c4063efd240	NA	FALSE	d__Bacteria	p__Armatimonadota	c__Fimbriimonadia	o__Fimbriimonadales	f__Fimbriimonadales	g__Fimbriimonadales	s__uncultured_soil
006474aad63406db3f9781af6c0af1bc	NA	FALSE	Unassigned
00655cbd778510898f3fc141be435c86	0.114285714	FALSE	d__Bacteria	p__Verrucomicrobiota	c__Omnitrophia	o__Omnitrophales	f__Omnitrophaceae	g__Candidatus_Omnitrophus	s__Omnitrophica_bacterium
00692d38436648700f3ff746ebc6b33d	NA	FALSE	d__Bacteria	p__Gemmatimonadota	c__S0134_terrestrial_group	o__S0134_terrestrial_group	f__S0134_terrestrial_group	g__S0134_terrestrial_group	s__uncultured_bacterium
006a475302be7c9513e1bb6f019a9ffc	NA	FALSE	d__Bacteria	p__Proteobacteria	c__Gammaproteobacteria	o__Xanthomonadales	f__Xanthomonadaceae	g__Pseudoxanthomonas
006b68a68cd88881d12ba5d1b38beda1	NA	FALSE	d__Bacteria	p__Actinobacteriota
006e84668ef0a3d977408d19a65e8ff6	NA	FALSE	Unassigned
006edcb46c6030973e064b8a43ce5fd4	NA	FALSE	d__Bacteria	p__Actinobacteriota	c__Thermoleophilia	o__Solirubrobacterales	f__67-14	g__67-14	s__metagenome
006efecd58cf36fd340de211efdfa399	0.171122995	FALSE	d__Bacteria	p__Chloroflexi
006f83f24ecb72423a82ccb3f1f97ccc	0.986965241	FALSE	d__Bacteria	p__Bacteroidota	c__Bacteroidia	o__Bacteroidales	f__Muribaculaceae	g__Muribaculaceae	s__uncultured_bacterium
00717cf31fa276489eb8be827fbec860	NA	FALSE	d__Archaea	p__Halobacterota	c__Halobacteria	o__Halobacterales	f__Halococcaceae	g__Halococcus
007321a1340938ffad636f161584432a	NA	FALSE	d__Bacteria	p__Proteobacteria	c__Alphaproteobacteria	o__Azospirillales	f__Azospirillaceae	g__Azospirillum
00739dba4c5b6dcbd4066e8cb598d20c	NA	FALSE	d__Bacteria	p__Firmicutes	c__Bacilli	o__Lactobacillales	f__Lactobacillaceae	g__Lactobacillus
00750423b3d776fc32112501af6167c4	0.330882353	FALSE	d__Bacteria	p__Proteobacteria	c__Gammaproteobacteria	o__Coxiellales	f__Coxiellaceae	g__Coxiella
007604601a923bccd7547d1b4c9682a3	NA	FALSE	d__Bacteria	p__Chloroflexi	c__Anaerolineae	o__Anaerolineales	f__Anaerolineaceae	g__uncultured
0079f325797b7e12018712699e43bd54	NA	FALSE	Unassigned
007ca5f4912d3f7c79f9c2468d30d027	NA	FALSE	d__Bacteria	p__Proteobacteria	c__Gammaproteobacteria	o__Burkholderiales	f__Nitrosomonadaceae	g__MND1
007dcb0331cfbaacfaed66515f71e213	NA	FALSE	d__Bacteria	p__Proteobacteria	c__Gammaproteobacteria	o__Gammaproteobacteria_Incertae_Sedis	f__Unknown_Family	g__Acidibacter	s__uncultured_proteobacterium
007def3ce2f5c06bfc8a11059f095766	NA	FALSE	d__Bacteria	p__Acidobacteriota	c__Acidobacteriae	o__Acidobacteriales	f__Acidobacteriaceae_(Subgroup_1)	g__Terriglobus
0082505bc21e28a0028fac68a3fb0b1c	NA	FALSE	d__Bacteria	p__Bacteroidota	c__Bacteroidia	o__Bacteroidales	f__Rikenellaceae	g__Rikenellaceae_RC9_gut_group
0086e946365fa265329a440f94181abd	NA	FALSE	d__Bacteria	p__Proteobacteria	c__Gammaproteobacteria	o__Burkholderiales	f__Gallionellaceae	g__Gallionella
008bf2a7531094867f4933205795464f	0.656608098	FALSE	d__Bacteria	p__Firmicutes	c__Clostridia	o__Lachnospirales	f__Lachnospiraceae	g__Lachnospiraceae_UCG-010	s__uncultured_organism
008c3bce41ef1e2a246809641c8dcc1e	NA	FALSE	d__Bacteria	p__Proteobacteria	c__Alphaproteobacteria	o__Rhizobiales	f__Xanthobacteraceae	g__Pseudolabrys	s__uncultured_Hyphomicrobiaceae
0090bad44e14fd677cff0144bf7a97af	0.627941176	FALSE	d__Bacteria	p__Bacteroidota	c__Bacteroidia	o__Bacteroidales	f__Rikenellaceae	g__Alistipes	s__uncultured_bacterium
0093d6399cfdd877b463c275b2072a08	NA	FALSE	d__Bacteria	p__Proteobacteria	c__Gammaproteobacteria	o__Enterobacterales	f__Enterobacteriaceae
0093ed3388126b81b0fcac23f051c319	NA	FALSE	d__Bacteria	p__Desulfobacterota	c__Syntrophia	o__Syntrophales	f__Smithellaceae	g__Smithella
009564607c6125444be94eff77e97dc1	NA	FALSE	Unassigned
0095e506f72a8b8a6f8700de6b28ffba	NA	FALSE	d__Bacteria	p__Firmicutes	c__Clostridia	o__Lachnospirales	f__Lachnospiraceae
00970d415a093a0593e44cc7853941c9	NA	FALSE	d__Bacteria	p__Acidobacteriota	c__Subgroup_21	o__Subgroup_21	f__Subgroup_21	g__Subgroup_21	s__uncultured_bacterium
0099487d1a3f1df35b9a88aa4467a49c	NA	FALSE	d__Bacteria	p__Planctomycetota	c__Planctomycetes	o__Gemmatales	f__Gemmataceae	g__uncultured	s__uncultured_bacterium
009bc2b3d3151ceb597bf524fcc14c33	NA	FALSE	d__Bacteria	p__Proteobacteria	c__Alphaproteobacteria	o__Rhodobacterales	f__Rhodobacteraceae
009cea7bf226230c3c30c4d496e12860	NA	FALSE	d__Bacteria	p__Firmicutes	c__Bacilli	o__Staphylococcales	f__Staphylococcaceae	g__Salinicoccus
00a0b196950969165a67ab6f4869ac18	NA	FALSE	Unassigned
00a711480f7c29ab263db7cf56f876ee	NA	FALSE	d__Bacteria	p__Proteobacteria	c__Alphaproteobacteria	o__Rickettsiales	f__SM2D12	g__SM2D12
00aabb4fe35edb918dc94b7f531c87ed	NA	FALSE	d__Archaea	p__Crenarchaeota
00ab0829f333e23e586205e040ba0348	NA	FALSE	Unassigned
00ab0cff262443897d2f8079607c9cf9	NA	FALSE	d__Bacteria	p__Gemmatimonadota	c__Gemmatimonadetes	o__Gemmatimonadales	f__Gemmatimonadaceae	g__uncultured
00ad338108ad26ed9c85b9f77041ed89	0.656608098	FALSE	d__Bacteria	p__Acidobacteriota	c__Subgroup_22	o__Subgroup_22	f__Subgroup_22	g__Subgroup_22	s__uncultured_bacterium
00aeb160cdbc9a1a2c6a70bf93432e43	NA	FALSE	d__Bacteria	p__Myxococcota	c__Polyangia	o__Haliangiales	f__Haliangiaceae	g__Haliangium
00aec9aba02a7f1d88f3897250a9f5dd	0.609243697	FALSE	d__Bacteria	p__Bdellovibrionota	c__Oligoflexia	o__0319-6G20	f__0319-6G20	g__0319-6G20	s__uncultured_Roseobacter
00b0425f4dd8e9e2316b4b43b186df1d	0.441367456	FALSE	d__Bacteria	p__Proteobacteria	c__Gammaproteobacteria	o__Burkholderiales	f__Gallionellaceae	g__Candidatus_Nitrotoga
00b1227b0050e8cc02bc6f74102621a4	NA	FALSE	Unassigned
00b42ec6dd226923d9b09d76ccb4af62	NA	FALSE	Unassigned
00b43635c396eef7f14b964ea50f23ab	NA	FALSE	d__Bacteria	p__Bacteroidota	c__Bacteroidia	o__Bacteroidales	f__Bacteroidaceae	g__Bacteroides	s__Bacteroides_massiliensis
00b79e06f0d7001c25df73c08d796f11	NA	FALSE	d__Bacteria	p__Bacteroidota	c__Bacteroidia	o__Bacteroidales	f__Rikenellaceae	g__Rikenellaceae_RC9_gut_group	s__uncultured_organism
00b94899d0a0e0a331abd1a379a8fab3	NA	FALSE	d__Bacteria	p__Gemmatimonadota	c__Longimicrobia	o__Longimicrobiales	f__Longimicrobiaceae	g__Longimicrobiaceae	s__uncultured_bacterium
00bb0ef1a7977ca7ff3808cc3986edb8	NA	FALSE	d__Bacteria	p__Firmicutes	c__Clostridia
00bb3c0cd9c132e8d8aaa499e0468272	NA	FALSE	d__Bacteria	p__Proteobacteria	c__Alphaproteobacteria	o__uncultured	f__uncultured	g__uncultured
00be68c2bcb943c8ef2bcf403ba044cf	NA	FALSE	Unassigned
00be9d68ad55e8cca24c612d4e9b940e	NA	FALSE	Unassigned
00bebb0b81374363a57c4650fdece31f	NA	FALSE	Unassigned
00c22f1e577d83baa64129a6ebc1387e	NA	FALSE	d__Bacteria	p__Firmicutes	c__Clostridia	o__Clostridia_UCG-014	f__Clostridia_UCG-014	g__Clostridia_UCG-014	s__unidentified
00c65db178530c5329b831caf84e934e	NA	FALSE	d__Bacteria	p__Patescibacteria	c__Saccharimonadia	o__Saccharimonadales	f__Saccharimonadaceae	g__Candidatus_Saccharimonas
00ca19aeba3c16bf050045c29c5b1fd1	NA	FALSE	d__Bacteria	p__Proteobacteria	c__Alphaproteobacteria	o__Rickettsiales	f__Mitochondria	g__Mitochondria
00cb617b8ab5c26c9a36b35d0ee408a6	NA	FALSE	d__Bacteria	p__Planctomycetota	c__Phycisphaerae	o__Tepidisphaerales	f__WD2101_soil_group	g__WD2101_soil_group	s__uncultured_Planctomycetaceae
00cf268f54237b06f3f7376fba1c6ab9	NA	FALSE	d__Bacteria	p__Actinobacteriota	c__Actinobacteria	o__Propionibacteriales	f__Nocardioidaceae	g__Nocardioides	s__Marmoricola_sp.
00cfe21dc08f16bc651fde4b4669c889	NA	FALSE	Unassigned
00d105eb92de91786e908afc5f8f7de9	NA	FALSE	d__Bacteria	p__Bacteroidota	c__Bacteroidia	o__Flavobacteriales	f__Weeksellaceae	g__Cloacibacterium
00d262a3b1858d3f7aa493a72407ee81	NA	FALSE	d__Bacteria	p__Verrucomicrobiota	c__Verrucomicrobiae	o__Chthoniobacterales	f__Terrimicrobiaceae	g__Terrimicrobium
00d2d7404821036eb6a974d69b5ad2d5	NA	FALSE	d__Bacteria	p__Actinobacteriota	c__Thermoleophilia	o__Solirubrobacterales	f__67-14	g__67-14	s__metagenome
00d5337b5f4f53e25df81ac2870fd942	NA	FALSE	d__Bacteria	p__Chloroflexi	c__TK10	o__TK10	f__TK10	g__TK10	s__uncultured_bacterium
00d7e9a6c1305e89e0d3c967463d7b9c	NA	FALSE	Unassigned
00dd69845418300d53f25f6321db1572	NA	FALSE	Unassigned
00dec87aed83e314b7fd3e9d555f9d80	NA	FALSE	d__Bacteria	p__Dependentiae	c__Babeliae	o__Babeliales	f__Babeliales	g__Babeliales	s__uncultured_bacterium
00e04be8a15f9db1f0ef99a95827fe54	NA	FALSE	d__Bacteria	p__Bacteroidota	c__Bacteroidia	o__Flavobacteriales	f__Flavobacteriaceae	g__Flavobacterium
00e4091227e17eaa05a5369dcc742c41	0.22736822	FALSE	d__Bacteria	p__Spirochaetota	c__Brachyspirae	o__Brachyspirales	f__Brachyspiraceae	g__Brachyspira
00e8ef18ad0a37c30871b55bddcf237c	NA	FALSE	d__Bacteria	p__Firmicutes	c__Bacilli	o__Lactobacillales	f__Lactobacillaceae	g__Lactobacillus	s__Lactobacillus_iners
00ea98ccd8f6f40c5beb7a07a3f62f56	NA	FALSE	d__Bacteria	p__Firmicutes	c__Clostridia	o__Lachnospirales	f__Lachnospiraceae
00ec7c0ffe9336cea16f56616ff9994e	NA	FALSE	d__Bacteria	p__Chloroflexi	c__TK10	o__TK10	f__TK10	g__TK10
00f14baaad3385dfa97eccadddcf312b	NA	FALSE	d__Bacteria
00f22f5da05122ba50f57c66ea170594	0.627941176	FALSE	d__Bacteria	p__Firmicutes	c__Clostridia	o__Oscillospirales	f__Ruminococcaceae	g__UBA1819	s__uncultured_organism
00f46e36f19391173dade0370b9b7ed5	NA	FALSE	d__Bacteria	p__Proteobacteria	c__Gammaproteobacteria	o__Pseudomonadales	f__Pseudomonadaceae	g__Pseudomonas
00f4d75040e2aac684d22c2ca959cf6f	NA	FALSE	Unassigned
00f5f4c2aff23e1f5ba642805628513c	NA	FALSE	d__Bacteria	p__Firmicutes	c__Clostridia	o__Clostridia_UCG-014	f__Clostridia_UCG-014	g__Clostridia_UCG-014	s__gut_metagenome
00fcbeb80aae880cb554ac1d10d22e5f	NA	FALSE	d__Bacteria	p__Gemmatimonadota	c__Gemmatimonadetes	o__Gemmatimonadales	f__Gemmatimonadaceae	g__uncultured	s__uncultured_Gemmatimonas
010230692be780b0f5c4b9fa8a08211a	0.114285714	FALSE	d__Bacteria	p__Proteobacteria	c__Gammaproteobacteria	o__Pasteurellales	f__Pasteurellaceae	g__Haemophilus
010306444dd45e319e78aa815618e47a	0.22736822	FALSE	d__Bacteria	p__Firmicutes	c__Bacilli	o__Mycoplasmatales	f__Mycoplasmataceae	g__Mycoplasma	s__Mesomycoplasma_dispar
010513c4f797e479ca35978c2138d1e8	NA	FALSE	d__Bacteria	p__Acidobacteriota	c__Acidobacteriae	o__Bryobacterales	f__Bryobacteraceae	g__Bryobacter
010673b90ecd1680e2dfc24bcd72e6e7	NA	FALSE	d__Bacteria	p__Firmicutes	c__Clostridia	o__Lachnospirales	f__Lachnospiraceae
0107e53af0be2c83afcb74bff597c9bb	NA	FALSE	d__Bacteria	p__Verrucomicrobiota	c__Chlamydiae	o__Chlamydiales	f__cvE6	g__cvE6
010895e5beb1a00ba83e8e1c6057c8a5	0.832410237	FALSE	d__Bacteria	p__Proteobacteria	c__Gammaproteobacteria	o__Burkholderiales	f__Burkholderiaceae	g__Burkholderia-Caballeronia-Paraburkholderia
010c91582bca62ebe4655b8e0da4adb7	NA	FALSE	d__Bacteria	p__Bacteroidota	c__Bacteroidia	o__Bacteroidales	f__Bacteroidetes_BD2-2	g__Bacteroidetes_BD2-2
0110b0345ae042046ee15c331e4f90c7	NA	FALSE	d__Bacteria	p__Firmicutes	c__Bacilli	o__Lactobacillales	f__Aerococcaceae	g__Aerococcus
0117c6417a86feed18269d70acf7c362	NA	FALSE	d__Bacteria	p__Proteobacteria	c__Gammaproteobacteria	o__Burkholderiales	f__Nitrosomonadaceae	g__MND1
011a3e1bf1835621260c85141035d794	NA	FALSE	Unassigned
011d0ee3706bbe7772af4316f8dfce07	NA	FALSE	d__Bacteria	p__Desulfobacterota	c__Desulfuromonadia	o__Geobacterales	f__Geobacteraceae
011db70a3f9385b37b7ea82d942fff4c	NA	FALSE	d__Bacteria	p__Proteobacteria	c__Gammaproteobacteria	o__Burkholderiales	f__Comamonadaceae
011dda01662254060e5bb3a4623213f7	0.609243697	FALSE	d__Bacteria	p__Bacteroidota	c__Bacteroidia	o__Bacteroidales	f__Bacteroidaceae	g__Bacteroides	s__Bacteroides_coprocola
0120405c0d2c7bc0c8be3a5ed73b0157	NA	FALSE	d__Bacteria	p__Chloroflexi	c__TK10	o__TK10	f__TK10	g__TK10
012275fff187f84e3e14f9d9cf938416	0.609243697	FALSE	d__Bacteria	p__Firmicutes	c__Clostridia	o__Oscillospirales	f__[Eubacterium]_coprostanoligenes_group	g__[Eubacterium]_coprostanoligenes_group	s__gut_metagenome
0122a78dc32a149a2ea30e83e258f803	NA	FALSE	d__Bacteria	p__Proteobacteria	c__Alphaproteobacteria	o__Rhizobiales	f__Rhizobiales_Incertae_Sedis	g__uncultured	s__uncultured_bacterium
0123a729b00c3e95680bf4aee6a802a2	0.114285714	FALSE	d__Bacteria	p__Firmicutes	c__Clostridia	o__Eubacteriales	f__Eubacteriaceae	g__uncultured	s__uncultured_bacterium
0124cdc6974ffe03eeaae7400cd33076	NA	FALSE	d__Bacteria	p__Chloroflexi	c__Anaerolineae	o__RBG-13-54-9	f__RBG-13-54-9	g__RBG-13-54-9	s__uncultured_Anaerolineaceae
01251f06317000ca3e79f3cc260e6ed8	0.609243697	FALSE	d__Bacteria	p__Firmicutes	c__Bacilli	o__Lactobacillales	f__Lactobacillaceae	g__Lactobacillus
012a2324c479f9ffac398216197d8dcd	NA	FALSE	d__Bacteria	p__Firmicutes	c__Clostridia	o__Lachnospirales	f__Lachnospiraceae	g__Lachnospiraceae_NK4A136_group
012add545dece40552e831e3f126be01	NA	FALSE	d__Bacteria	p__Firmicutes	c__Clostridia	o__Lachnospirales	f__Lachnospiraceae	g__Acetatifactor
012b1fbc014b0a360915406e3e873145	NA	FALSE	d__Bacteria	p__Desulfobacterota	c__Desulfobacteria	o__Desulfobacterales	f__Desulfococcaceae	g__Desulfonema
012c3fc8a2e48d20d6aad860c952315e	NA	FALSE	d__Bacteria	p__Bacteroidota	c__Bacteroidia	o__Chitinophagales	f__uncultured	g__uncultured	s__uncultured_delta
012c914821290789d8926e8dcbe18bba	NA	FALSE	d__Bacteria	p__Firmicutes	c__Clostridia	o__Oscillospirales	f__Oscillospiraceae	g__UCG-005
012d10a505752b026287e0a1f5e212f8	NA	FALSE	d__Bacteria	p__Bacteroidota	c__Bacteroidia	o__Flavobacteriales	f__NS9_marine_group	g__NS9_marine_group
012e80ac53f1cb32355d9ee072e2f9c5	0.699532086	FALSE	d__Bacteria	p__Proteobacteria	c__Gammaproteobacteria	o__Xanthomonadales	f__Xanthomonadaceae	g__Arenimonas
012eb0fd98a9b48f1cc302fb09512a90	NA	FALSE	d__Bacteria	p__Firmicutes	c__Bacilli	o__Paenibacillales	f__Paenibacillaceae	g__Paenibacillus
0131d58d4975e440cdf906baf1b729dc	NA	FALSE	d__Bacteria	p__Firmicutes	c__Bacilli	o__Bacillales	f__Bacillaceae	g__Bacillus
01338ed974e892ad85358da9151e986c	NA	FALSE	d__Bacteria	p__Firmicutes	c__Clostridia	o__Clostridiales	f__Clostridiaceae	g__Clostridium_sensu_stricto_1
0133a6f9b78cea2896f62860dd557c4f	NA	FALSE	d__Bacteria	p__Firmicutes	c__Clostridia	o__Clostridia_vadinBB60_group	f__Clostridia_vadinBB60_group	g__Clostridia_vadinBB60_group	s__uncultured_Clostridia
0134ea81922f248e8489ca35904fcad0	NA	FALSE	d__Bacteria	p__Firmicutes	c__Clostridia	o__Lachnospirales	f__Lachnospiraceae	g__Coprococcus	s__unidentified
01365222cfbcaec2f639e300065c3f7b	NA	FALSE	d__Bacteria	p__Acidobacteriota	c__Blastocatellia	o__Pyrinomonadales	f__Pyrinomonadaceae	g__RB41
0137c6d390e3d5035ec1ef312b41e8d4	NA	FALSE	d__Bacteria
013f895728847ec2de08ea8b5e024dba	0.171122995	FALSE	d__Bacteria	p__Verrucomicrobiota	c__Chlamydiae	o__Chlamydiales	f__cvE6	g__cvE6	s__uncultured_bacterium
0140936204c20eebc1a27718702cf588	NA	FALSE	d__Bacteria	p__Bacteroidota	c__Bacteroidia	o__Cytophagales	f__Microscillaceae	g__uncultured	s__uncultured_Flexibacter
0140e7f079c2e884e851109db517bac5	0.390756303	FALSE	d__Bacteria	p__Firmicutes	c__Clostridia	o__Lachnospirales	f__Lachnospiraceae	g__Dorea
0145b8700acd0ade8dc5786187cd7520	NA	FALSE	d__Bacteria	p__Proteobacteria	c__Gammaproteobacteria	o__Alteromonadales	f__Psychromonadaceae	g__Motilimonas
01461d2d6067daf12800d588d9c7119d	NA	FALSE	d__Bacteria	p__Proteobacteria	c__Alphaproteobacteria	o__Rhizobiales	f__Beijerinckiaceae	g__Rhodoblastus
014a576562ced135be3e25cd6fa144ef	NA	FALSE	d__Bacteria	p__Bacteroidota	c__Bacteroidia	o__Bacteroidales	f__Bacteroidaceae	g__Bacteroides
0153f465d7b7808d90f659a771d0fcf8	NA	FALSE	d__Bacteria	p__Bacteroidota	c__Bacteroidia	o__Bacteroidales	f__Prevotellaceae	g__Prevotella	s__Prevotella_nanceiensis
01550ef0e3b002bea2309e2ae22cfdb9	0.990441176	FALSE	d__Bacteria	p__Firmicutes	c__Clostridia	o__Oscillospirales	f__Oscillospiraceae	g__Colidextribacter
01554aa7f95e69a7092c04a0422e3c7b	NA	FALSE	d__Bacteria	p__Firmicutes	c__Clostridia	o__Lachnospirales	f__Lachnospiraceae
01558db4c8fd2e8c8aaf2aac085cbb04	0.656608098	FALSE	d__Bacteria	p__Firmicutes	c__Clostridia	o__Lachnospirales	f__Lachnospiraceae	g__Roseburia	s__uncultured_bacterium
015f19e727b888bf36e98a14fb24d56b	NA	FALSE	d__Bacteria	p__Firmicutes	c__Clostridia	o__Lachnospirales	f__Lachnospiraceae
01612210432a6961f60d5a3e79e0ac89	NA	FALSE	d__Bacteria	p__Proteobacteria	c__Gammaproteobacteria	o__Ectothiorhodospirales	f__Ectothiorhodospiraceae	g__Thiogranum	s__uncultured_gamma
0161aec330920d174c4a6ddf32611144	NA	FALSE	d__Bacteria	p__Acidobacteriota	c__Vicinamibacteria	o__Vicinamibacterales	f__uncultured	g__uncultured
016398ad9d2177a44bd14ed122824900	NA	FALSE	d__Bacteria	p__Firmicutes	c__Clostridia	o__Peptostreptococcales-Tissierellales	f__Peptostreptococcales-Tissierellales	g__Peptoniphilus
016620a68eb971c544264ed5e15d6343	0.738302139	FALSE	d__Bacteria	p__Acidobacteriota	c__Subgroup_5	o__Subgroup_5	f__Subgroup_5	g__Subgroup_5	s__uncultured_bacterium
0166bbc2757139f42ff2da155210ea20	NA	FALSE	d__Bacteria	p__Proteobacteria	c__Gammaproteobacteria	o__Enterobacterales	f__Enterobacteriaceae
0168247faff275c1f57669bd39cebb26	NA	FALSE	d__Bacteria
016e8dd1416a9404102f7d95e743de92	NA	FALSE	d__Bacteria	p__Firmicutes	c__Clostridia	o__Clostridia_UCG-014	f__Clostridia_UCG-014	g__Clostridia_UCG-014
016f90eb707f56c5b6e24b1bff293cef	NA	FALSE	d__Bacteria	p__Bacteroidota	c__Bacteroidia	o__Bacteroidales	f__Prevotellaceae
017253b1d5bf7bb899808ad72728afe7	0.609243697	FALSE	d__Bacteria	p__Proteobacteria	c__Gammaproteobacteria	o__Gammaproteobacteria_Incertae_Sedis	f__Unknown_Family	g__Candidatus_Ovatusbacter	s__uncultured_bacterium
0174e5b3850b777daa4e78b3e1b8fcd7	NA	FALSE	d__Bacteria	p__Proteobacteria	c__Gammaproteobacteria	o__Enterobacterales	f__Morganellaceae	g__Buchnera
0175dbfa2f50e5da656e57db8795cd3e	NA	FALSE	d__Bacteria	p__Firmicutes	c__Clostridia	o__Oscillospirales	f__Oscillospiraceae	g__UCG-003	s__metagenome
0177621fd870f6584e3f288257fb9bcc	NA	FALSE	Unassigned
0177b45d1a13dd6820f84134aa5d094a	NA	FALSE	d__Bacteria	p__Proteobacteria	c__Gammaproteobacteria	o__Burkholderiales	f__Alcaligenaceae	g__Advenella
0178475d1f3063d1d78a3b0f17c426c6	NA	FALSE	d__Bacteria	p__Proteobacteria	c__Alphaproteobacteria	o__uncultured	f__uncultured	g__uncultured
017f615943c4b08a5a87094a821b05e6	NA	FALSE	Unassigned
0180990cd0694e98138ab9182ed62ef8	NA	FALSE	d__Bacteria	p__Planctomycetota	c__Planctomycetes	o__Isosphaerales	f__Isosphaeraceae	g__uncultured
0180ba96f86cd8b5387537ddec0fd114	NA	FALSE	Unassigned
0183a0287a96afe63b39867f3630fcde	NA	FALSE	d__Bacteria	p__Firmicutes	c__Clostridia	o__Clostridia_vadinBB60_group	f__Clostridia_vadinBB60_group	g__Clostridia_vadinBB60_group	s__uncultured_bacterium
0186126dc6c5086a9759795c86902755	NA	FALSE	d__Bacteria	p__Bacteroidota	c__Bacteroidia	o__Flavobacteriales	f__Flavobacteriaceae	g__Formosa
018c7664f00931fe3a5dfdb524b2200e	NA	FALSE	d__Bacteria	p__Actinobacteriota	c__Actinobacteria	o__Micrococcales	f__Micrococcaceae
018db66bf6b09b5fdc5b083d34ff5424	NA	FALSE	Unassigned
018e39e67b18c879fe9472d24686a438	NA	FALSE	d__Bacteria
018fdd64f1d9e04f7d5a0959ee3fa71d	NA	FALSE	d__Bacteria	p__Proteobacteria	c__Alphaproteobacteria	o__Azospirillales	f__Inquilinaceae	g__Inquilinus	s__uncultured_eubacterium
0191153dd3b1163725e40c61494ce948	0.656608098	FALSE	d__Bacteria	p__Firmicutes	c__Clostridia	o__Oscillospirales	f__[Eubacterium]_coprostanoligenes_group	g__[Eubacterium]_coprostanoligenes_group
0191a981ee8c5af3ddaedbd0e7c7ce4f	0.337032086	FALSE	d__Bacteria	p__Firmicutes	c__Clostridia	o__Lachnospirales	f__Lachnospiraceae	g__Lachnospiraceae_NK4A136_group
01954cbe4fd850b5d8e8bc27aee7a60d	NA	FALSE	d__Bacteria	p__Bacteroidota	c__Bacteroidia	o__Bacteroidales	f__Prevotellaceae	g__Prevotellaceae_Ga6A1_group	s__uncultured_bacterium
0197aba2cc67a272265ad50bbba8436d	NA	FALSE	Unassigned
019861e02270ac6779ecc2f6542d050d	NA	FALSE	d__Bacteria	p__Fusobacteriota	c__Fusobacteriia	o__Fusobacteriales	f__Fusobacteriaceae	g__Fusobacterium
019e49c261c064f6f23772de96f90308	NA	FALSE	d__Bacteria	p__Firmicutes	c__Bacilli	o__Lactobacillales	f__Lactobacillaceae	g__Lactobacillus
01a1782a143aae85f4adaeaca3b23f16	NA	FALSE	d__Bacteria	p__Proteobacteria	c__Alphaproteobacteria	o__Elsterales
01a56d1414d48d47d76d0b5a21bf411f	NA	FALSE	d__Bacteria	p__Bacteroidota	c__Bacteroidia	o__Bacteroidales	f__Muribaculaceae	g__Muribaculaceae	s__uncultured_bacterium
01a716cc831fae2312788b9bdd4b9cc0	0.656608098	FALSE	d__Bacteria	p__Firmicutes	c__Clostridia	o__Clostridia_vadinBB60_group	f__Clostridia_vadinBB60_group	g__Clostridia_vadinBB60_group	s__uncultured_bacterium
01a834c4bf80ff5fa5ad6ea501778b51	NA	FALSE	d__Bacteria	p__Actinobacteriota	c__Actinobacteria	o__Bifidobacteriales	f__Bifidobacteriaceae	g__Bifidobacterium
01accc1c0a04cc91be67f4657757226d	NA	FALSE	d__Bacteria	p__Firmicutes	c__Clostridia	o__Lachnospirales	f__Lachnospiraceae	g__[Ruminococcus]_torques_group
01afda21d003c558baa1b781a02f093e	NA	FALSE	d__Bacteria	p__Proteobacteria	c__Alphaproteobacteria	o__Acetobacterales	f__Acetobacteraceae	g__Acetobacter
01b0542408ac13e830ef714bea5890bb	NA	FALSE	d__Bacteria	p__Proteobacteria	c__Gammaproteobacteria	o__Burkholderiales	f__B1-7BS	g__B1-7BS	s__uncultured_bacterium
01b153ac6775723aab910e980f95fffd	NA	FALSE	Unassigned
01b266add7a9d5583ebcaeb1b3364384	NA	FALSE	d__Archaea	p__Crenarchaeota	c__Nitrososphaeria	o__Nitrososphaerales	f__Nitrososphaeraceae	g__Candidatus_Nitrososphaera	s__unidentified_archaeon
01b732b5c75e9fad21579c15c6f29948	NA	FALSE	d__Bacteria	p__Acidobacteriota	c__Acidobacteriae	o__Acidobacteriales	f__uncultured	g__uncultured
01ba5c7dcbc6c7d280edcf6db486d684	NA	FALSE	d__Bacteria	p__Firmicutes	c__Clostridia	o__Clostridia_vadinBB60_group	f__Clostridia_vadinBB60_group	g__Clostridia_vadinBB60_group	s__uncultured_Firmicutes
01ba94efd7f6875dc0b760b7bf60b3a6	NA	FALSE	d__Bacteria	p__Proteobacteria	c__Alphaproteobacteria	o__Micropepsales	f__Micropepsaceae	g__uncultured	s__uncultured_Alphaproteobacteria
01ba9605e35d9dcccc0ece427092d570	NA	FALSE	d__Bacteria	p__Proteobacteria	c__Gammaproteobacteria	o__Burkholderiales	f__Burkholderiaceae	g__Ralstonia
01bd73f4cd9c6396294600e4ce0ce631	0.584453782	FALSE	d__Bacteria	p__Firmicutes	c__Clostridia	o__Lachnospirales	f__Lachnospiraceae	g__uncultured
01c1abd96bbd53044c199cace1972083	NA	FALSE	d__Bacteria	p__Firmicutes	c__Clostridia	o__Oscillospirales	f__Ruminococcaceae
01c2020e3237fb88d11095955e81f581	NA	FALSE	Unassigned
01c40d29e0e7c0b32cc9b04cfbc03f28	NA	FALSE	d__Bacteria	p__Desulfobacterota	c__Desulfuromonadia	o__Geobacterales
01c4790e5055edb94e9d4c84243a287e	NA	FALSE	Unassigned
01c917e2f04f1ae4ebc4224aa850de69	0.609243697	FALSE	d__Bacteria	p__Chloroflexi	c__TK10	o__TK10	f__TK10	g__TK10	s__uncultured_bacterium
01caa3ce1c51b35564a22a88bdf89315	NA	FALSE	d__Bacteria	p__Proteobacteria	c__Gammaproteobacteria	o__Pseudomonadales	f__Pseudomonadaceae	g__Pseudomonas
01cf2387d1fd45f58404fffe2e6f6340	0.656608098	FALSE	d__Bacteria	p__Bacteroidota	c__Bacteroidia	o__Chitinophagales	f__Chitinophagaceae	g__Edaphobaculum
01d499c49f9cd907a9339713c5f02131	NA	FALSE	Unassigned
01d542913811e6be37bbb3035fc60eac	NA	FALSE	d__Bacteria	p__Proteobacteria	c__Alphaproteobacteria	o__Rhodobacterales	f__Rhodobacteraceae	g__Tabrizicola
01d73a6f0de757e2c1e7c84591c1179b	0.171122995	FALSE	d__Bacteria	p__Chloroflexi	c__Ktedonobacteria	o__Ktedonobacterales	f__Ktedonobacteraceae	g__Ktedonobacter	s__bacterium_SOSP1-1
01d79c4bc428dddbc5489d304ea12eba	NA	FALSE	d__Bacteria	p__Proteobacteria	c__Alphaproteobacteria	o__Sphingomonadales	f__Sphingomonadaceae	g__Sphingomonas	s__groundwater_metagenome
01dc306e1748a55264b3a779b9748efa	0.699532086	FALSE	d__Bacteria	p__Proteobacteria	c__Gammaproteobacteria	o__Chromatiales	f__Chromatiaceae	g__uncultured	s__uncultured_bacterium
01dc322de35432cfab8c4d04bf9e1909	NA	FALSE	d__Bacteria	p__Firmicutes	c__Clostridia	o__Lachnospirales	f__Lachnospiraceae	g__Lachnoanaerobaculum	s__Lachnospiraceae_bacterium
01dd23cadc6863d547c47c5cab6c0912	NA	FALSE	d__Bacteria	p__Bacteroidota	c__Bacteroidia	o__Bacteroidales	f__Bacteroidales_RF16_group	g__Bacteroidales_RF16_group	s__uncultured_Porphyromonadaceae
01e08559099093cc9b746b5529c29a9a	0.738302139	FALSE	d__Bacteria	p__Verrucomicrobiota	c__Verrucomicrobiae	o__S-BQ2-57_soil_group	f__S-BQ2-57_soil_group	g__S-BQ2-57_soil_group	s__uncultured_bacterium
01e3579758e047e5c3b8f1ae19e5813a	NA	FALSE	d__Bacteria	p__Proteobacteria	c__Gammaproteobacteria	o__Burkholderiales	f__Gallionellaceae	g__Sideroxydans	s__uncultured_Rhodocyclaceae
01e40bde4050bf466d47e215a678a6f1	NA	FALSE	d__Bacteria	p__Proteobacteria	c__Alphaproteobacteria	o__Caulobacterales	f__Caulobacteraceae	g__Phenylobacterium
01ea5f95330e5460022d6f7947dd2de1	0.282754011	FALSE	d__Bacteria	p__Bdellovibrionota	c__Oligoflexia	o__0319-6G20	f__0319-6G20	g__0319-6G20	s__marine_metagenome
01ed0122471e0bb15137c8543b454e96	NA	FALSE	d__Bacteria	p__Bdellovibrionota	c__Bdellovibrionia	o__Bdellovibrionales	f__Bdellovibrionaceae	g__OM27_clade
01ef4d19512e87abb9f956617e348f65	NA	FALSE	d__Bacteria	p__Firmicutes
01ef995c34ec9622fd39203497e836e9	0.609243697	FALSE	d__Bacteria	p__Firmicutes	c__Clostridia	o__Oscillospirales	f__[Eubacterium]_coprostanoligenes_group	g__[Eubacterium]_coprostanoligenes_group
01efdab88e7b9f13ccdbdd66ec9f2b09	NA	FALSE	d__Bacteria	p__Bacteroidota	c__Bacteroidia	o__Bacteroidales	f__Rikenellaceae	g__Rikenellaceae_RC9_gut_group
01f18fe5be2b935ef6a20dbcdc726311	NA	FALSE	d__Bacteria	p__Bacteroidota	c__Bacteroidia	o__Flavobacteriales	f__Flavobacteriaceae	g__Flavobacteriaceae	s__Robertkochia_marina
01f19cc8d255a308c601acf0618a21e0	NA	FALSE	d__Bacteria	p__Bacteroidota	c__Bacteroidia	o__Chitinophagales	f__Chitinophagaceae	g__Terrimonas
01f660ce1b672e54b379037a251efce4	0.190221543	FALSE	d__Bacteria	p__Acidobacteriota	c__Blastocatellia	o__Blastocatellales	f__Blastocatellaceae	g__uncultured
01fa52445b366ec3e6ad9e2811ae50a2	0.699532086	FALSE	d__Bacteria	p__Armatimonadota	c__DG-56	o__DG-56	f__DG-56	g__DG-56	s__uncultured_bacterium
01faeb9fb3b9f616c5c5fb77584bbba9	NA	FALSE	d__Archaea	p__Crenarchaeota	c__Nitrososphaeria	o__Nitrosopumilales	f__Nitrosopumilaceae	g__Candidatus_Nitrosopumilus
01fb895bab59e5c6d5cb059336f71407	NA	FALSE	d__Bacteria	p__Firmicutes	c__Clostridia	o__Eubacteriales	f__Eubacteriaceae	g__uncultured	s__uncultured_bacterium
01fef0be9cf366a12500599ce719f8bf	NA	FALSE	d__Bacteria	p__Proteobacteria	c__Gammaproteobacteria	o__Pseudomonadales	f__Pseudomonadaceae	g__Pseudomonas
01ffae315382dfde81e8d2f480a42c41	0.566080978	FALSE	d__Bacteria	p__Chloroflexi	c__KD4-96	o__KD4-96	f__KD4-96	g__KD4-96
02016ca3ba9a4310342d8de078aa2dc8	NA	FALSE	d__Bacteria	p__Actinobacteriota	c__Actinobacteria	o__Euzebyales	f__Euzebyaceae	g__uncultured
0202addc9903bca748a76d43797e18bd	NA	FALSE	d__Bacteria	p__Proteobacteria	c__Gammaproteobacteria	o__Pasteurellales	f__Pasteurellaceae
0202f52002a5f6fe4aea8786f53e55d6	NA	FALSE	d__Bacteria	p__Bacteroidota	c__Bacteroidia	o__Flavobacteriales	f__Flavobacteriaceae	g__NS5_marine_group	s__uncultured_Flavobacteriaceae
02033bfba68598a7ce678a93ba6e652c	0.738302139	FALSE	d__Bacteria	p__Proteobacteria	c__Gammaproteobacteria	o__Pseudomonadales	f__Moraxellaceae	g__Acinetobacter
0207adcd98a699ecd6df30ee16ff23a8	0.461229947	FALSE	d__Bacteria	p__Bacteroidota	c__Bacteroidia	o__Bacteroidales	f__Muribaculaceae	g__Muribaculaceae	s__uncultured_Muribaculaceae
0208ecf20eabac4d740dd8df33b9bc5a	NA	FALSE	d__Bacteria	p__Proteobacteria	c__Gammaproteobacteria	o__Xanthomonadales	f__Rhodanobacteraceae	g__Chujaibacter
020912b3bdaaa739d4474f251e0a5c2b	NA	FALSE	d__Bacteria	p__Firmicutes	c__Clostridia	o__Lachnospirales	f__Lachnospiraceae
020bb255d738f4b8c682f371774134dd	0.962987013	FALSE	d__Bacteria	p__Proteobacteria	c__Alphaproteobacteria	o__Micropepsales	f__Micropepsaceae	g__uncultured
020c49d20a197cfa081203023330f45b	NA	FALSE	Unassigned
020c4ad83cfcd91359a097198a96e4f0	NA	FALSE	d__Bacteria	p__Proteobacteria	c__Alphaproteobacteria	o__Sphingomonadales	f__Sphingomonadaceae	g__Sphingomonas
020e55378b99b13485778f24bb311229	NA	FALSE	d__Bacteria	p__Proteobacteria	c__Gammaproteobacteria	o__Pseudomonadales	f__Moraxellaceae	g__Acinetobacter
0214adf8ffd2362fd71b071ea820497c	NA	FALSE	d__Bacteria	p__Firmicutes	c__Clostridia	o__Monoglobales	f__Monoglobaceae	g__Monoglobus
021a6a91be1eaa8416eeb7b3a5a4f8f8	NA	FALSE	d__Bacteria	p__Bacteroidota	c__Bacteroidia	o__Bacteroidales	f__Muribaculaceae	g__Muribaculaceae	s__uncultured_bacterium
021bacee183e5b13f4225fc7944fcdfe	NA	FALSE	d__Bacteria	p__Myxococcota	c__Myxococcia	o__Myxococcales	f__Myxococcaceae	g__KD3-10	s__uncultured_bacterium
021ef8bbcea4fd1fffa3e95d49fb203e	0.773195187	FALSE	d__Bacteria	p__Acidobacteriota	c__Acidobacteriae	o__Subgroup_2	f__Subgroup_2	g__Subgroup_2
021ef8ca192826f75b99a07ee0fbaa57	NA	FALSE	d__Bacteria	p__Actinobacteriota	c__Thermoleophilia	o__Solirubrobacterales	f__67-14	g__67-14	s__uncultured_Rubrobacteria
021f420f41429b02410bc225f5b3a8fd	NA	FALSE	Unassigned
021fa44ddee8fa64bfe9675e3bc5bbf2	NA	FALSE	d__Bacteria	p__Actinobacteriota	c__Thermoleophilia	o__Solirubrobacterales	f__67-14	g__67-14
0221039d7cbc7df0ec36053c48af2fd1	NA	FALSE	d__Bacteria
0224b0edb9856ad35a967ed3548d6ace	0.282754011	FALSE	d__Bacteria	p__Planctomycetota	c__Phycisphaerae	o__Phycisphaerales	f__Phycisphaeraceae	g__SM1A02	s__metagenome
022633df67e27fa276a6e6bf4ff3035a	0.609243697	FALSE	d__Bacteria	p__Proteobacteria	c__Gammaproteobacteria	o__Diplorickettsiales	f__Diplorickettsiaceae	g__Aquicella	s__uncultured_bacterium
0229cceed8d2103ad67eea9978577b44	0.744174943	FALSE	d__Bacteria	p__Firmicutes	c__Clostridia	o__Lachnospirales	f__Lachnospiraceae	g__Lachnospiraceae_UCG-001	s__uncultured_bacterium
022b2a1451f0852c542b2b9fb47e962f	NA	FALSE	d__Bacteria	p__Calditrichota	c__Calditrichia	o__Calditrichales	f__Calditrichaceae	g__Calditrichaceae	s__uncultured_organism
022bc42eac28dd28aae9bae72abf52aa	NA	FALSE	d__Bacteria	p__Verrucomicrobiota	c__Verrucomicrobiae	o__Verrucomicrobiales	f__Akkermansiaceae	g__Akkermansia	s__Akkermansia_muciniphila
022c043df88653ba9bb252ab9db13037	0.738302139	FALSE	d__Bacteria	p__Firmicutes	c__Clostridia	o__Clostridia_UCG-014	f__Clostridia_UCG-014	g__Clostridia_UCG-014
02315a6a869759a3225ff3d50282d5cd	NA	FALSE	d__Bacteria	p__Proteobacteria	c__Alphaproteobacteria	o__Caulobacterales	f__Hyphomonadaceae	g__Hirschia
023561894a350cc52535146eec5e4383	NA	FALSE	d__Bacteria	p__Firmicutes	c__Bacilli	o__Lactobacillales	f__Lactobacillaceae	g__Lactobacillus
023780f0bcbac0b62fd85abdd9b4b096	NA	FALSE	d__Bacteria	p__Acidobacteriota	c__Acidobacteriae	o__AKIW659	f__AKIW659	g__AKIW659
0239d01ae67204befd3163828bad1347	NA	FALSE	d__Bacteria	p__Myxococcota	c__Polyangia	o__Polyangiales	f__Polyangiaceae	g__Minicystis	s__uncultured_bacterium
023b61f3461c1d52cbec13d44744391a	0.832410237	FALSE	d__Bacteria	p__Desulfobacterota	c__Desulfovibrionia	o__Desulfovibrionales	f__Desulfovibrionaceae	g__uncultured	s__uncultured_bacterium
023cfdc212fef7b422aea5ecf0934c92	0.114285714	FALSE	d__Bacteria	p__Proteobacteria	c__Alphaproteobacteria	o__Sphingomonadales	f__Sphingomonadaceae	g__Sphingomonas
023df10b6ce39cbd4a1ad3fb7bafff2d	0.609243697	FALSE	d__Bacteria	p__Actinobacteriota	c__Thermoleophilia	o__Solirubrobacterales	f__Solirubrobacteraceae	g__Solirubrobacter
02431c88cb1b3a861cb577af0ea2d11e	NA	FALSE	d__Bacteria	p__Firmicutes
02438bd144439679cc87a02c860ebc7d	0.171122995	FALSE	d__Bacteria	p__Planctomycetota	c__Phycisphaerae	o__Phycisphaerales	f__Phycisphaeraceae	g__SM1A02	s__uncultured_bacterium
0244190c274d64fb91693186bd8faf71	NA	FALSE	d__Bacteria	p__Desulfobacterota	c__Desulfobacteria	o__Desulfobacterales	f__Desulfosarcinaceae	g__SEEP-SRB1	s__uncultured_proteobacterium
024592463d36dc505483ccca295b3998	NA	FALSE	d__Bacteria	p__Actinobacteriota	c__Actinobacteria	o__Propionibacteriales	f__Nocardioidaceae	g__Nocardioides	s__uncultured_bacterium
0245ea0922d4cdcc032ee674b64fe5bb	NA	FALSE	d__Bacteria	p__Firmicutes	c__Bacilli	o__Erysipelotrichales	f__Erysipelatoclostridiaceae	g__Erysipelotrichaceae_UCG-003
02466203075b7a0c830e21c96771dbfa	NA	FALSE	Unassigned
02492cb62342682c9c6d80b66225660f	0.171122995	FALSE	d__Bacteria	p__Firmicutes	c__Clostridia	o__Oscillospirales	f__Ruminococcaceae	g__Faecalibacterium	s__metagenome
025167a85902c2d08b73df701d907fab	NA	FALSE	d__Bacteria	p__Chloroflexi	c__Chloroflexia	o__Thermomicrobiales	f__Thermomicrobiaceae	g__Sphaerobacter
0258901f63f622104377d323abbc7b0b	NA	FALSE	d__Bacteria	p__Firmicutes	c__Negativicutes	o__Veillonellales-Selenomonadales	f__Veillonellaceae	g__Megasphaera
02598a5b0153d92f29ed1993c6ccacc7	NA	FALSE	Unassigned
025ac3e130342dbd2b3dcb74f1e225bf	NA	FALSE	d__Bacteria	p__Bacteroidota	c__Bacteroidia	o__Bacteroidales	f__Prevotellaceae	g__Prevotellaceae_UCG-001	s__uncultured_bacterium
025ae6b8db7a01f7562721cd69e57ce7	NA	FALSE	d__Bacteria	p__Chloroflexi	c__Dehalococcoidia	o__Dehalococcoidales	f__uncultured	g__uncultured	s__uncultured_bacterium
025bf77ab3bb7a7caf5d3d5e48ecf14a	NA	FALSE	d__Bacteria	p__Bacteroidota	c__Bacteroidia	o__Bacteroidales	f__Marinifilaceae	g__Odoribacter	s__unidentified
025e3e0419875bbeb262ba4865778d1f	0.656608098	FALSE	d__Bacteria	p__Proteobacteria	c__Alphaproteobacteria	o__Elsterales	f__uncultured	g__uncultured	s__uncultured_Acetobacteraceae
025ef38ae9bd1ab6c64922b125e71506	NA	FALSE	d__Bacteria	p__Firmicutes	c__Bacilli	o__Lactobacillales	f__Streptococcaceae	g__Streptococcus	s__Streptococcus_hyointestinalis
026079f1c29ca4c7bad927ef4c860ab1	NA	FALSE	d__Bacteria	p__Verrucomicrobiota	c__Omnitrophia	o__Omnitrophales	f__Omnitrophaceae	g__Candidatus_Omnitrophus	s__uncultured_planctomycete
0260897ea8fdcdb8a396ff701045ff35	NA	FALSE	d__Bacteria	p__Bacteroidota	c__Bacteroidia	o__Bacteroidales	f__Tannerellaceae	g__Parabacteroides	s__uncultured_Bacteroidales
026260672d762894a1752452f004068f	NA	FALSE	Unassigned
0262bd31d7c086b6bd42c591c24774a1	0.879201681	FALSE	d__Bacteria	p__Firmicutes	c__Clostridia	o__Lachnospirales	f__Lachnospiraceae	g__Lachnospiraceae_NK4A136_group
02648b2db8de642c5a454fb462cb7a98	NA	FALSE	d__Bacteria	p__Proteobacteria	c__Gammaproteobacteria	o__KI89A_clade	f__KI89A_clade	g__KI89A_clade
0266c3e90dc00fd10e045131617cf611	NA	FALSE	d__Bacteria	p__Firmicutes	c__Clostridia	o__Lachnospirales	f__Lachnospiraceae
02682ac2cb2db8662b114239eeac9991	NA	FALSE	d__Bacteria	p__Proteobacteria	c__Gammaproteobacteria	o__Coxiellales	f__Coxiellaceae	g__Coxiella	s__uncultured_bacterium
026a26dad6e383d061b4d1ea5ab1edd2	NA	FALSE	d__Bacteria	p__Firmicutes	c__Bacilli	o__Bacillales	f__Bacillaceae	g__Bacillus
026a93dda7f2ad72aa892a1bb69338d1	0.609243697	FALSE	d__Bacteria	p__Actinobacteriota	c__Actinobacteria	o__Micrococcales	f__Intrasporangiaceae	g__Ornithinimicrobium	s__Ornithinimicrobium_sp.
026b8032474e503f2885fc6ee4efce6e	0.114285714	FALSE	d__Bacteria	p__Bacteroidota	c__SJA-28	o__SJA-28	f__SJA-28	g__SJA-28	s__uncultured_bacterium
026d5746c55bd82ddfaa6492033019d1	NA	FALSE	d__Bacteria	p__Desulfobacterota	c__Desulfuromonadia	o__PB19	f__PB19	g__PB19	s__uncultured_Desulfuromonadales
026e242b73e8428f13663b130ee5016d	NA	FALSE	d__Bacteria	p__Proteobacteria	c__Gammaproteobacteria	o__Vibrionales	f__Vibrionaceae
026ecf7167f7940d026949ff25b21a2e	NA	FALSE	d__Bacteria	p__Proteobacteria	c__Gammaproteobacteria
0272823cd9591a56d29ecae5ce790f05	NA	FALSE	d__Bacteria	p__Campilobacterota	c__Campylobacteria	o__Campylobacterales	f__Helicobacteraceae	g__Helicobacter	s__Helicobacter_apodemus
0273154de3c35259be0cf6b0e37fd6ec	0.609243697	FALSE	d__Bacteria	p__Firmicutes	c__Clostridia	o__Oscillospirales	f__Ruminococcaceae	g__Subdoligranulum
02736af4ebea00124c2bf1d80a934533	0.609243697	FALSE	d__Bacteria	p__Firmicutes	c__Clostridia	o__Lachnospirales	f__Lachnospiraceae
0274207e08406f377c1241c9fd0e2a34	NA	FALSE	d__Bacteria	p__Actinobacteriota	c__Thermoleophilia	o__Gaiellales	f__uncultured	g__uncultured
0275db68c04f3ae5064f4add57d7d0d1	NA	FALSE	d__Bacteria	p__Firmicutes	c__Clostridia	o__Peptostreptococcales-Tissierellales	f__Peptostreptococcaceae
027608ce34b73c012dd598d0d652e3a2	NA	FALSE	Unassigned
02788e1b411c0f29c6499d6c21a029e1	NA	FALSE	d__Bacteria	p__Actinobacteriota	c__Actinobacteria	o__Bifidobacteriales	f__Bifidobacteriaceae	g__Bifidobacterium
02847d7030b67651fc3a233007459c95	NA	FALSE	d__Bacteria	p__Firmicutes	c__Bacilli	o__Lactobacillales	f__Streptococcaceae	g__Streptococcus
028ec916a9ecb7f6a912314c5f0c4023	NA	FALSE	d__Bacteria	p__Chloroflexi	c__SHA-26	o__SHA-26	f__SHA-26	g__SHA-26
028f52e343ec0aa6636257659e4f44b3	0.282754011	FALSE	d__Bacteria	p__Firmicutes	c__Clostridia
02904aae274f61ab9f0f071faaa37e44	NA	FALSE	d__Bacteria	p__Bacteroidota	c__Bacteroidia	o__Chitinophagales	f__Chitinophagaceae	g__Aurantisolimonas	s__uncultured_bacterium
02932940fe04d670280a725e179cd5b9	NA	FALSE	d__Bacteria	p__Firmicutes	c__Clostridia	o__Lachnospirales	f__Lachnospiraceae	g__Anaerostipes
029457f09eb94bec26306214c2c4d8aa	NA	FALSE	d__Bacteria	p__Latescibacterota	c__Latescibacterota	o__Latescibacterota	f__Latescibacterota	g__Latescibacterota
0296e2708bc8c765e3ce89cc3775c5d7	NA	FALSE	d__Bacteria	p__Latescibacterota	c__Latescibacteria	o__Latescibacterales	f__Latescibacteraceae	g__Latescibacteraceae	s__uncultured_bacterium
029b0ae044700f8d3e6b8de5deae4b32	0.656608098	FALSE	d__Bacteria	p__Bdellovibrionota	c__Oligoflexia	o__0319-6G20	f__0319-6G20	g__0319-6G20	s__uncultured_proteobacterium
029cbb118d7d89459e688b3a3b013a0e	NA	FALSE	d__Bacteria	p__Acidobacteriota	c__Acidobacteriae	o__Acidobacteriales	f__Acidobacteriaceae_(Subgroup_1)	g__uncultured	s__uncultured_bacterium
029d67b8c5a4b116968e9a61c2161312	NA	FALSE	d__Bacteria	p__Bdellovibrionota	c__Bdellovibrionia	o__Bdellovibrionales	f__Bdellovibrionaceae	g__Bdellovibrio	s__uncultured_bacterium
029ddcef69da7ce318d6cc81cf4f4d06	NA	FALSE	d__Bacteria	p__Proteobacteria	c__Gammaproteobacteria	o__Alteromonadales	f__Alteromonadaceae	g__Paraglaciecola	s__uncultured_Glaciecola
02a06f09bf1b08dfeda8525bf9ce6af6	NA	FALSE	d__Bacteria	p__Cyanobacteria	c__Vampirivibrionia	o__Obscuribacterales	f__Obscuribacteraceae	g__Obscuribacteraceae	s__uncultured_bacterium
02a1e96039bc87e738a5cc1e9b0e8174	NA	FALSE	d__Bacteria	p__Actinobacteriota	c__Actinobacteria	o__Micrococcales	f__Dermabacteraceae	g__Brachybacterium
02a37508bdc0aa0c141db369551e027a	NA	FALSE	d__Bacteria	p__WPS-2	c__WPS-2	o__WPS-2	f__WPS-2	g__WPS-2
02a5fdbf9431cfbba716df28adf48df6	0.609243697	FALSE	d__Bacteria	p__Proteobacteria	c__Alphaproteobacteria	o__Sphingomonadales	f__Sphingomonadaceae
02a6260d8008879ac5036b85b947bad7	NA	FALSE	d__Bacteria	p__Desulfobacterota	c__Desulfovibrionia	o__Desulfovibrionales	f__Desulfovibrionaceae	g__Bilophila	s__uncultured_bacterium
02aab057f651e090f919d663744aad2f	NA	FALSE	d__Bacteria	p__Verrucomicrobiota	c__Verrucomicrobiae	o__Methylacidiphilales	f__Methylacidiphilaceae	g__uncultured	s__uncultured_bacterium
02afe2720cc6ea16ca36b0ded4419f03	NA	FALSE	d__Bacteria	p__Acidobacteriota	c__Acidobacteriae	o__Subgroup_13	f__Subgroup_13	g__Subgroup_13
02b107d9f6d8e6c366be2bf06801b63c	NA	FALSE	d__Bacteria
02b258278376dbf50411b6562db21900	0.609243697	FALSE	d__Bacteria	p__Verrucomicrobiota	c__Chlamydiae	o__Chlamydiales	f__cvE6	g__cvE6	s__uncultured_bacterium
02b60d6f1b3ab0582687242768e1f42b	0.609243697	FALSE	d__Bacteria	p__Bacteroidota	c__Bacteroidia	o__Bacteroidales	f__Rikenellaceae
02ba0bfbcb4f0d694e8be9307e9da3c7	NA	FALSE	d__Bacteria	p__Proteobacteria	c__Gammaproteobacteria	o__Burkholderiales	f__Nitrosomonadaceae	g__MND1	s__uncultured_soil
02be1026c1e40657f043e095f48a3688	NA	FALSE	d__Bacteria	p__Proteobacteria	c__Gammaproteobacteria	o__Xanthomonadales	f__Xanthomonadaceae	g__Luteimonas
02bf2402db1383643adaf01f07ef78ec	NA	FALSE	d__Bacteria	p__Actinobacteriota	c__Actinobacteria	o__Bifidobacteriales	f__Bifidobacteriaceae	g__Bifidobacterium
02c6ca0afbab8a55ed6b60d68cc6f0b5	NA	FALSE	d__Bacteria	p__Proteobacteria	c__Alphaproteobacteria	o__Rhodobacterales	f__Rhodobacteraceae
02c73271d8b8db0ffd27f57ff7382191	0.337032086	FALSE	d__Bacteria	p__Firmicutes	c__Clostridia	o__Lachnospirales	f__Lachnospiraceae	g__[Eubacterium]_xylanophilum_group	s__uncultured_bacterium
02c80deb0ed6b0bf07262e2e8c395b2d	NA	FALSE	d__Bacteria
02ca8e18609c7bb790e2b31ea7d600b2	NA	FALSE	d__Bacteria	p__Firmicutes	c__Bacilli	o__Lactobacillales	f__Lactobacillaceae	g__Lactobacillus
02cafe2e4c1499f906635221763b7343	NA	FALSE	d__Bacteria	p__Actinobacteriota	c__Actinobacteria	o__Bifidobacteriales	f__Bifidobacteriaceae	g__Bifidobacterium
02cd8d910b848fa5c9d270f8e142e396	NA	FALSE	d__Bacteria	p__Proteobacteria	c__Gammaproteobacteria	o__Pseudomonadales	f__Moraxellaceae	g__Acinetobacter
02d0233fdad02efafe7f2673551a16fc	0.609243697	FALSE	d__Bacteria	p__Dependentiae	c__Babeliae	o__Babeliales	f__Vermiphilaceae	g__Vermiphilaceae
02d22bd5a4eaf16a75ffd68e78cd0fd9	NA	FALSE	d__Bacteria	p__Firmicutes	c__Clostridia	o__Oscillospirales	f__Oscillospiraceae
02d3cba92f966f00ddf46ead210e073f	0.609243697	FALSE	d__Bacteria	p__Actinobacteriota	c__MB-A2-108	o__MB-A2-108	f__MB-A2-108	g__MB-A2-108
02d7c94ce274f56165fc899b5aaf52b1	NA	FALSE	d__Bacteria	p__Proteobacteria	c__Gammaproteobacteria	o__Pasteurellales	f__Pasteurellaceae
02dc506cdcb124bfbadf2bef0b45dfd9	NA	FALSE	d__Bacteria	p__Bacteroidota	c__Bacteroidia	o__Bacteroidales	f__Bacteroidaceae	g__Bacteroides	s__Bacteroides_massiliensis
02de96a12166e6bffe9780b58d64f9cb	NA	FALSE	d__Bacteria	p__Bacteroidota	c__Bacteroidia	o__Bacteroidales	f__Prevotellaceae	g__Prevotellaceae_UCG-001	s__uncultured_rumen
02e111fa8b6f4bb504f220bf84f6b22c	NA	FALSE	d__Bacteria
02e221da7d8f62272d277d133dcfb099	NA	FALSE	d__Bacteria	p__Proteobacteria	c__Gammaproteobacteria	o__Pseudomonadales	f__Moraxellaceae	g__Acinetobacter
02e2b64f1f0119b905cc6aa91d9936a4	0.609243697	FALSE	d__Bacteria	p__Bacteroidota	c__Bacteroidia	o__Flavobacteriales	f__Flavobacteriaceae	g__Spongiimonas	s__uncultured_Ornithobacterium
02e3d5dd7d4049eac07a555d4366d8c5	0.171122995	FALSE	d__Bacteria	p__Spirochaetota	c__Spirochaetia	o__Spirochaetales	f__Spirochaetaceae	g__Sphaerochaeta
02e499bd3cb5a6aa0c499b95d78f8f63	NA	FALSE	d__Bacteria	p__Bacteroidota	c__Bacteroidia	o__Bacteroidales	f__Muribaculaceae	g__Muribaculaceae	s__uncultured_Bacteroidales
02e74e3fa1c9c9c659ada808b059e4e2	NA	FALSE	d__Bacteria	p__Bacteroidota	c__Bacteroidia	o__Cytophagales	f__Microscillaceae	g__Ohtaekwangia	s__uncultured_bacterium
02e8ecf42f391e0818bc483fc92a01e1	NA	FALSE	d__Bacteria	p__Firmicutes	c__Clostridia	o__Oscillospirales	f__[Eubacterium]_coprostanoligenes_group	g__[Eubacterium]_coprostanoligenes_group	s__human_gut
02ea141dfc095279baac23e10a4a082d	NA	FALSE	Unassigned
02ea4989cc29c5eb6726d036f975e1c5	NA	FALSE	d__Bacteria	p__Proteobacteria	c__Gammaproteobacteria	o__Gammaproteobacteria_Incertae_Sedis	f__Unknown_Family	g__Acidibacter
02eb7eb894b2e2198ac8e2300537ef58	0.337032086	FALSE	d__Bacteria	p__Firmicutes	c__Bacilli	o__Mycoplasmatales	f__Mycoplasmataceae	g__Mycoplasma	s__uncultured_bacterium
02ebb6ad2ad7ad78b779c2ce0da616c7	0.538770053	FALSE	d__Bacteria	p__Proteobacteria	c__Alphaproteobacteria	o__Rhodospirillales	f__uncultured	g__uncultured	s__uncultured_Rhodospirillaceae
02ed5c08c71fe35aa71703d965214300	NA	FALSE	d__Bacteria	p__Bacteroidota	c__Bacteroidia	o__Chitinophagales	f__Chitinophagaceae	g__Terrimonas
02f027da807f4e9eabb55cac95f5979c	NA	FALSE	d__Bacteria	p__Proteobacteria	c__Alphaproteobacteria	o__Caulobacterales	f__Hyphomonadaceae	g__SWB02	s__uncultured_Caulobacterales
02f93aaaa18f94982c93a9c03bbf1b9f	0.389973262	FALSE	d__Bacteria	p__Actinobacteriota	c__Actinobacteria	o__0319-7L14	f__0319-7L14	g__0319-7L14	s__uncultured_bacterium
02ff44cd64059c7d5dc49781e85dfadf	NA	FALSE	Unassigned
03021f54eeffd9d6acf597b0edd09aaa	NA	FALSE	d__Bacteria	p__Proteobacteria	c__Alphaproteobacteria	o__Rhizobiales	f__Beijerinckiaceae	g__Roseiarcus	s__uncultured_type
0302a49179f494cafb46c77cf62a8e2c	NA	FALSE	d__Bacteria	p__Proteobacteria	c__Gammaproteobacteria	o__Vibrionales	f__Vibrionaceae	g__Vibrio
0302e6d75258558cfcc8de026ab6ef61	NA	FALSE	d__Bacteria	p__Cyanobacteria	c__Cyanobacteriia	o__Chloroplast	f__Chloroplast	g__Chloroplast
03045fc2b4588a2721eceac18672d3ee	NA	FALSE	d__Bacteria	p__Chloroflexi	c__JG30-KF-CM66	o__JG30-KF-CM66	f__JG30-KF-CM66	g__JG30-KF-CM66	s__uncultured_bacterium
0308bd1b0da3f4d0a24cf5e57b29e578	NA	FALSE	d__Bacteria	p__Proteobacteria	c__Gammaproteobacteria	o__Xanthomonadales
0309903faf1b4c8448458bdcb01b623c	NA	FALSE	d__Bacteria	p__Bacteroidota	c__Bacteroidia	o__Bacteroidales	f__Muribaculaceae	g__Muribaculaceae	s__uncultured_bacterium
030a5ef3f8b1d3c107f386ba33202cb2	NA	FALSE	d__Bacteria	p__Firmicutes	c__Clostridia	o__Oscillospirales	f__Oscillospiraceae	g__V9D2013_group	s__uncultured_bacterium
030e5e57859dfed1b35fa8219c126b92	NA	FALSE	Unassigned
031038378aaab7211f7595acef11f783	NA	FALSE	d__Bacteria	p__Proteobacteria	c__Gammaproteobacteria	o__Burkholderiales	f__Burkholderiaceae	g__Ralstonia
0310b3eb3e9159feadeabc1ef1f53394	NA	FALSE	d__Bacteria	p__Proteobacteria	c__Gammaproteobacteria	o__Salinisphaerales	f__Solimonadaceae	g__Panacagrimonas
0313a0f3a8fd407a36d0bf50f2e03354	NA	FALSE	Unassigned
0315650830d7219a33f35daea601f4c1	NA	FALSE	d__Bacteria	p__Bacteroidota	c__Bacteroidia	o__Bacteroidales	f__Muribaculaceae	g__Muribaculaceae	s__uncultured_bacterium
0316b1b813951ed1d875d14ee8b5cbe2	0.898529412	FALSE	d__Bacteria	p__Firmicutes	c__Bacilli	o__Paenibacillales	f__Paenibacillaceae	g__Oxalophagus	s__uncultured_bacterium
031753c6d9f41a28e1efc571c43e1769	0.609243697	FALSE	d__Bacteria	p__Proteobacteria	c__Gammaproteobacteria	o__Cellvibrionales	f__Halieaceae	g__Luminiphilus	s__uncultured_gamma
0319aba19cbbfcafa15211e04e99e1c7	NA	FALSE	d__Bacteria	p__Bacteroidota	c__Bacteroidia	o__Bacteroidales	f__F082	g__F082	s__uncultured_rumen
031adc856a6b4e2537a03c2c632f60f1	NA	FALSE	d__Bacteria	p__Bacteroidota	c__Bacteroidia	o__Bacteroidales	f__Barnesiellaceae	g__Barnesiella
031d4b229f75b0735a66f04bc082f122	NA	FALSE	d__Bacteria	p__Verrucomicrobiota	c__Chlamydiae	o__Chlamydiales	f__Simkaniaceae	g__uncultured
03205753f35c1a8189d3dee4484cee8a	NA	FALSE	d__Bacteria	p__Proteobacteria	c__Alphaproteobacteria	o__Caedibacterales	f__Caedibacteraceae	g__Caedibacter
032268ced276856b27e9a4126df2bba0	NA	FALSE	d__Bacteria	p__Acidobacteriota	c__Holophagae	o__Subgroup_7	f__Subgroup_7	g__Subgroup_7	s__uncultured_bacterium
03237bcf7d0719c4034ae2556a7c764d	0.887032086	FALSE	d__Bacteria	p__Proteobacteria	c__Alphaproteobacteria	o__Rhizobiales	f__Beijerinckiaceae	g__Roseiarcus	s__uncultured_bacterium
032474de584d09a5a8fc43463367eaf0	NA	FALSE	d__Bacteria	p__Firmicutes	c__Clostridia	o__Clostridia_UCG-014	f__Clostridia_UCG-014	g__Clostridia_UCG-014	s__uncultured_rumen
032631d800b22c7d6d0b7540438868d7	NA	FALSE	d__Bacteria	p__Proteobacteria	c__Gammaproteobacteria	o__WD260	f__WD260	g__WD260	s__uncultured_bacterium
032b5f3b404ec8c67de04d448d077db2	NA	FALSE	Unassigned
03324b2ac1807fe9c7c300351f8119fa	NA	FALSE	d__Bacteria	p__Acidobacteriota	c__Acidobacteriae	o__Solibacterales	f__Solibacteraceae	g__Candidatus_Solibacter	s__bacterium_Ellin6505
033364baa4af4d1fb09bd486068dfb42	NA	FALSE	d__Bacteria	p__Proteobacteria	c__Gammaproteobacteria	o__Burkholderiales	f__Methylophilaceae	g__uncultured
033498a0b1b437b316f9de42a99eeb8a	NA	FALSE	d__Bacteria	p__Planctomycetota	c__Phycisphaerae	o__Tepidisphaerales
03365c061a74d3ae4b9e060f44b32295	NA	FALSE	d__Bacteria	p__Firmicutes	c__Clostridia	o__Lachnospirales	f__Lachnospiraceae	g__Lachnospiraceae_NK4A136_group	s__uncultured_bacterium
0339b052fd6e383b2b5579ce77e821c2	0.114285714	FALSE	d__Bacteria	p__Firmicutes	c__Clostridia	o__Lachnospirales	f__Lachnospiraceae
033aa93401b3fefd0fa775ea66f808d3	0.609243697	FALSE	d__Bacteria	p__Bacteroidota	c__Bacteroidia	o__Bacteroidales	f__Bacteroidaceae	g__Bacteroides	s__Bacteroides_acidifaciens
033aaf3a8f56c9cf34b3fcdb0747974a	NA	FALSE	Unassigned
033c7becf6d2a67d9a7104d3bff912ac	NA	FALSE	d__Bacteria	p__Acidobacteriota	c__Acidobacteriae	o__Acidobacteriales	f__Acidobacteriaceae_(Subgroup_1)
033d52e36bcc1c7c403598fe737662e9	NA	FALSE	d__Archaea	p__Crenarchaeota	c__Nitrososphaeria	o__Nitrososphaerales	f__Nitrososphaeraceae	g__Nitrososphaeraceae	s__unidentified_archaeon
033d5de4b46abefd03778542ef81015f	NA	FALSE	d__Bacteria	p__Proteobacteria	c__Gammaproteobacteria	o__Pseudomonadales	f__Pseudomonadaceae	g__Pseudomonas
033d852f24bda4f0b710a1782b1b6d98	0.282754011	FALSE	d__Bacteria	p__Planctomycetota	c__BD7-11	o__BD7-11	f__BD7-11	g__BD7-11	s__uncultured_bacterium
033df67991e6e85a38d17c92d3d41621	0.609243697	FALSE	d__Bacteria	p__Elusimicrobiota	c__Elusimicrobia	o__Lineage_IV	f__Lineage_IV	g__Lineage_IV	s__uncultured_bacterium
033f593220f03b346de45ee4986f1359	NA	FALSE	d__Bacteria	p__Firmicutes	c__Negativicutes	o__Veillonellales-Selenomonadales	f__Veillonellaceae	g__Megasphaera	s__uncultured_bacterium
0343c9bab9a7a84e807b84ac3b2b703d	NA	FALSE	d__Bacteria	p__Proteobacteria	c__Gammaproteobacteria	o__Enterobacterales	f__Enterobacteriaceae
0343f624d35fdcd87bda9660b80716d0	NA	FALSE	Unassigned
0344e8e8e6ef7a985c6031b6b9a0d309	NA	FALSE	d__Bacteria	p__Gemmatimonadota	c__BD2-11_terrestrial_group	o__BD2-11_terrestrial_group	f__BD2-11_terrestrial_group	g__BD2-11_terrestrial_group
03459d613a7fc632bde5c70758bc40c4	NA	FALSE	d__Bacteria	p__Actinobacteriota	c__Thermoleophilia	o__Gaiellales	f__Gaiellaceae	g__Gaiella
0348e5d3f45957ece2b5a8706f225cca	NA	FALSE	d__Bacteria	p__Gemmatimonadota	c__Gemmatimonadetes	o__Gemmatimonadales	f__Gemmatimonadaceae	g__Roseisolibacter	s__uncultured_bacterium
034b1cc791f31cdb847e244797ffe6a0	0.609243697	FALSE	d__Bacteria	p__Actinobacteriota	c__Thermoleophilia	o__Gaiellales	f__uncultured	g__uncultured
034cb216c5317576ee4fe644b87a59d9	0.609243697	FALSE	d__Bacteria	p__Firmicutes	c__Clostridia	o__Oscillospirales	f__Ethanoligenenaceae	g__Incertae_Sedis	s__uncultured_bacterium
034d6af25c6df112af5858ee9bee0a5d	0.879201681	FALSE	d__Bacteria	p__Firmicutes	c__Clostridia	o__Oscillospirales	f__Oscillospiraceae
034e1661190d1e7df65919ba1791d3ac	NA	FALSE	d__Bacteria	p__Actinobacteriota	c__Actinobacteria	o__0319-7L14	f__0319-7L14	g__0319-7L14	s__uncultured_bacterium
034f880e1464f829a1812553f7fc60cd	NA	FALSE	d__Bacteria
03508a10f699832393f09387baa86e62	NA	FALSE	d__Bacteria	p__Methylomirabilota	c__Methylomirabilia	o__Rokubacteriales	f__WX65	g__WX65	s__uncultured_bacterium
0351029111ebeb0cd6fed6cbbc0cfbb1	NA	FALSE	d__Bacteria	p__Chloroflexi	c__Chloroflexia	o__Thermomicrobiales	f__JG30-KF-CM45	g__JG30-KF-CM45
0351348964641692ab78e2a4bfaaf628	NA	FALSE	d__Bacteria	p__Proteobacteria	c__Alphaproteobacteria	o__Azospirillales	f__Azospirillaceae	g__Azospirillum
03515d4a007ab880a9582917e9e2bbd3	NA	FALSE	d__Bacteria	p__Firmicutes	c__Bacilli	o__Erysipelotrichales	f__Erysipelatoclostridiaceae	g__Erysipelatoclostridium
03534dcea2b9def5404e25eec7a9c98a	NA	FALSE	d__Bacteria	p__Firmicutes	c__Clostridia	o__Lachnospirales	f__Lachnospiraceae
03556783727c3438c9842f708ac2d04b	NA	FALSE	d__Bacteria	p__Firmicutes	c__Clostridia	o__Oscillospirales	f__[Eubacterium]_coprostanoligenes_group	g__[Eubacterium]_coprostanoligenes_group	s__gut_metagenome
03565d9a8dfdb69892ff41f4f358c650	NA	FALSE	d__Bacteria	p__Firmicutes	c__Bacilli	o__Lactobacillales	f__Streptococcaceae	g__Streptococcus
03588d642cf97c7e109aa62b8861684d	NA	FALSE	d__Bacteria	p__Acidobacteriota	c__Vicinamibacteria	o__Vicinamibacterales	f__uncultured	g__uncultured	s__uncultured_Acidobacterium
03597cb11b58b221345a26ecccfb4de4	NA	FALSE	Unassigned
035af36a70d357cb1eb6835060279978	NA	FALSE	d__Bacteria	p__Chloroflexi	c__TK10	o__TK10	f__TK10	g__TK10	s__uncultured_bacterium
035d6831d4e03d23e55a5fdfcc48eaa7	NA	FALSE	d__Bacteria	p__Bacteroidota	c__Bacteroidia	o__Bacteroidales	f__Tannerellaceae
035de383d378761e0327ecf67f930f56	NA	FALSE	d__Bacteria	p__Proteobacteria	c__Alphaproteobacteria	o__Rickettsiales	f__Anaplasmataceae	g__Wolbachia
03608e79b70b4fa3bc7e92ecbe145304	NA	FALSE	d__Bacteria	p__Proteobacteria	c__Alphaproteobacteria	o__Rickettsiales	f__Mitochondria	g__Mitochondria
0361efc67f2ee2b208e1ca33bafa875c	NA	FALSE	d__Bacteria	p__Bacteroidota	c__Bacteroidia	o__Bacteroidales	f__Rikenellaceae	g__Alistipes
03688812193f20aafb93fbb14bc88d10	NA	FALSE	d__Bacteria	p__Proteobacteria	c__Gammaproteobacteria	o__Diplorickettsiales	f__Diplorickettsiaceae	g__Aquicella
03688a1c397ac97c37048aea3aa3738b	NA	FALSE	d__Bacteria	p__Firmicutes	c__Clostridia	o__Clostridia_UCG-014	f__Clostridia_UCG-014	g__Clostridia_UCG-014	s__unidentified
036bab00f2b7fb05e7cc27d917bd4a6f	NA	FALSE	d__Bacteria	p__Actinobacteriota	c__Acidimicrobiia	o__Actinomarinales	f__uncultured	g__uncultured	s__uncultured_compost
036c8908413a48aba45a30bea8f738b2	NA	FALSE	d__Bacteria	p__Proteobacteria	c__Gammaproteobacteria	o__Enterobacterales	f__Enterobacteriaceae
036e9d6aade4489031d1d8976bf313d3	NA	FALSE	d__Bacteria	p__Proteobacteria	c__Gammaproteobacteria	o__Burkholderiales	f__SC-I-84	g__SC-I-84	s__uncultured_Acidobacteria
036f4dafcedb0a49c22fbe75a91e142d	NA	FALSE	d__Bacteria	p__Bacteroidota	c__Bacteroidia	o__Bacteroidales	f__Muribaculaceae	g__Muribaculum	s__Muribaculum_intestinale
037179338e3d70137a09db4803b8e59b	NA	FALSE	d__Bacteria	p__Firmicutes	c__Bacilli	o__Bacillales	f__Bacillaceae	g__Bacillus	s__[Bacillus]_thermocloacae
03719b3bf435da4d4c224872e2e3c32b	NA	FALSE	d__Bacteria	p__Firmicutes	c__Clostridia	o__Oscillospirales	f__Oscillospiraceae
03723228b36cab85fb756b7fa7f81e4e	0.609243697	FALSE	d__Bacteria	p__Proteobacteria	c__Alphaproteobacteria	o__Rickettsiales	f__Mitochondria	g__Mitochondria
03723972b5b23141b1c3132b4e2b2c6a	NA	FALSE	d__Bacteria	p__Bacteroidota	c__Bacteroidia	o__Bacteroidales	f__Prevotellaceae	g__Prevotella	s__Prevotella_intermedia
03748e5916bd9adc732908325f387eed	NA	FALSE	Unassigned
037a12c8d19d70c724471694da247d31	0.584453782	FALSE	d__Bacteria	p__Proteobacteria	c__Alphaproteobacteria	o__Rhodobacterales	f__Rhodobacteraceae	g__Paracoccus
037b901e1a9fc08327f92771c79c8df8	0.171122995	FALSE	d__Bacteria	p__Firmicutes	c__Clostridia	o__Lachnospirales	f__Lachnospiraceae
03822bba20106a9a73e593bdc2e15204	NA	FALSE	d__Bacteria	p__Bacteroidota	c__Bacteroidia	o__Cytophagales	f__Cyclobacteriaceae	g__Marivirga	s__Marivirga_tractuosa
03885aac54990b347983181a1f1cae24	NA	FALSE	d__Bacteria	p__Bacteroidota	c__Bacteroidia	o__Flavobacteriales	f__Flavobacteriaceae	g__uncultured	s__gut_metagenome
038a0ed0b26a0a3e74bddd2423868eab	0.738302139	FALSE	d__Bacteria	p__Proteobacteria	c__Alphaproteobacteria	o__Rhodospirillales	f__uncultured	g__uncultured	s__uncultured_bacterium
038a67b63534b61b5d3ea6fcf738a582	NA	FALSE	d__Bacteria	p__Proteobacteria	c__Alphaproteobacteria	o__Caulobacterales	f__Hyphomonadaceae	g__SWB02
038b92f03517fada795cec991b840017	NA	FALSE	d__Bacteria
038cbde999aec7e256ed8046124281f7	NA	FALSE	d__Bacteria	p__Firmicutes	c__Bacilli	o__Bacillales	f__Bacillaceae
0391b75783f70c9fed6c8df31f1718d5	NA	FALSE	d__Bacteria	p__Firmicutes	c__Bacilli	o__Lactobacillales	f__Lactobacillaceae	g__Lactobacillus
03964a03e24c87b8775d602f22db3dd5	0.114285714	FALSE	d__Bacteria	p__Actinobacteriota	c__Thermoleophilia	o__Solirubrobacterales	f__Solirubrobacteraceae	g__Solirubrobacter	s__uncultured_bacterium
0396aa53e306d959e9c8ca34ba14f334	NA	FALSE	d__Bacteria	p__Firmicutes	c__Clostridia	o__Lachnospirales	f__Lachnospiraceae	g__Fusicatenibacter
03a1b11b0f1b221f16e381efc6095cf7	NA	FALSE	d__Bacteria	p__Proteobacteria	c__Alphaproteobacteria	o__Rhizobiales	f__Xanthobacteraceae
03a316d4fe9bc3872b7bd7778eecd644	NA	FALSE	d__Bacteria	p__Cyanobacteria	c__Cyanobacteriia	o__Chloroplast	f__Chloroplast	g__Chloroplast
03a44fd40548a8fc846cc84d4c05b028	0.656608098	FALSE	d__Bacteria	p__Bacteroidota	c__Bacteroidia	o__Cytophagales	f__Cyclobacteriaceae	g__uncultured
03a7ba997e6448d1747dd821f52bbab4	0.609243697	FALSE	d__Bacteria	p__Gemmatimonadota	c__Gemmatimonadetes	o__Gemmatimonadales	f__Gemmatimonadaceae	g__uncultured	s__uncultured_Gemmatimonas
03a96b18c54a633ad30e3512097033b2	NA	FALSE	d__Bacteria	p__Proteobacteria	c__Alphaproteobacteria	o__Caulobacterales	f__Caulobacteraceae	g__Asticcacaulis	s__uncultured_bacterium
03a98841881841d8caf72a81b9c7b6b6	NA	FALSE	d__Bacteria	p__Bacteroidota	c__Bacteroidia	o__Sphingobacteriales	f__CWT_CU03-E12	g__CWT_CU03-E12	s__uncultured_bacterium
03aa5f79341b2e638d17212c8ebdb95a	NA	FALSE	d__Bacteria	p__Actinobacteriota	c__Actinobacteria	o__Frankiales	f__Sporichthyaceae	g__hgcI_clade	s__uncultured_bacterium
03ace0da7c489a097ffb9b5326fc4b50	0.114285714	FALSE	d__Bacteria	p__Firmicutes	c__Bacilli	o__Paenibacillales	f__Paenibacillaceae	g__Paenibacillus
03ad616d41c682f945d25cba0ee7361d	NA	FALSE	d__Bacteria	p__Acidobacteriota	c__Acidobacteriae	o__Acidobacteriales	f__Acidobacteriaceae_(Subgroup_1)	g__Granulicella
03ae885608d214f46880c2298c8ba707	NA	FALSE	d__Bacteria	p__Verrucomicrobiota	c__Verrucomicrobiae	o__Verrucomicrobiales	f__Akkermansiaceae	g__Akkermansia	s__Akkermansia_muciniphila
03aead86aec40556a8ce128e11a67595	0.699532086	FALSE	d__Bacteria	p__Firmicutes	c__Clostridia	o__Oscillospirales
03af7ac882c4125c7187a2b43319ca2f	0.609243697	FALSE	d__Bacteria	p__Acidobacteriota	c__Acidobacteriae	o__Subgroup_2	f__Subgroup_2	g__Subgroup_2
03b08a527aa98c8f21c1d4e204d47be1	0.433919022	FALSE	d__Bacteria	p__Proteobacteria	c__Gammaproteobacteria	o__Gammaproteobacteria_Incertae_Sedis	f__Unknown_Family
03bb6652ebe9bdb5959649e661ac7b23	NA	FALSE	d__Bacteria	p__Firmicutes	c__Clostridia	o__Clostridia_vadinBB60_group	f__Clostridia_vadinBB60_group	g__Clostridia_vadinBB60_group	s__unidentified
03bd0ee0c389346e9d4cf6d0bc97fc16	NA	FALSE	Unassigned
03bd66f52397d3c6a9070aec2d2ea416	NA	FALSE	d__Bacteria	p__Firmicutes	c__Bacilli	o__Thermoactinomycetales	f__Thermoactinomycetaceae	g__Pasteuria	s__uncultured_Firmicutes
03bdd17accf2ec1476f5d6c59549da3d	NA	FALSE	d__Bacteria	p__Verrucomicrobiota	c__Verrucomicrobiae	o__Pedosphaerales	f__Pedosphaeraceae
03c119bd8847ffc73edeaec415be8bd8	NA	FALSE	d__Bacteria	p__Bacteroidota	c__Bacteroidia	o__Chitinophagales	f__Chitinophagaceae	g__Parasegetibacter	s__Parasegetibacter_luojiensis
03c16d44e1bc92304567752ecc6ad385	NA	FALSE	d__Bacteria	p__Actinobacteriota	c__Coriobacteriia	o__Coriobacteriales	f__Eggerthellaceae	g__Cryptobacterium
03c32b2bb307991a87fd94591c365d88	NA	FALSE	d__Bacteria	p__Proteobacteria	c__Alphaproteobacteria	o__Azospirillales	f__uncultured	g__uncultured	s__uncultured_bacterium
03c76c92b3fc080737dfc1240540788c	0.538770053	FALSE	d__Bacteria	p__Acidobacteriota	c__Acidobacteriae	o__Acidobacteriales	f__Acidobacteriaceae_(Subgroup_1)	g__Occallatibacter
03c82f59095ecf91e523807caa376a4d	NA	FALSE	d__Bacteria	p__Sva0485	c__Sva0485	o__Sva0485	f__Sva0485	g__Sva0485	s__uncultured_soil
03d082506e8f01d607c36622d55975dc	0.609243697	FALSE	d__Bacteria	p__Firmicutes	c__Bacilli	o__Erysipelotrichales	f__Erysipelatoclostridiaceae	g__Erysipelotrichaceae_UCG-003
03d18bfffa8632d8ce0cb9a9e1f25643	NA	FALSE	d__Bacteria	p__Verrucomicrobiota	c__Verrucomicrobiae	o__Pedosphaerales	f__Pedosphaeraceae	g__Ellin517	s__uncultured_soil
03d5a5c640a80db7bcfabb5c957a8469	NA	FALSE	d__Bacteria	p__Desulfobacterota	c__Desulfuromonadia	o__Geobacterales	f__Geobacteraceae
03d7d56ab4cc4220b5c127a3617e6445	NA	FALSE	d__Bacteria	p__Bacteroidota	c__Bacteroidia	o__Chitinophagales	f__Saprospiraceae	g__Haliscomenobacter	s__uncultured_Sphingobacteriia
03d82e5955817a46ae5d45cb0ecc91aa	NA	FALSE	Unassigned
03d8706c5beb46891f91ef85da3e31f7	NA	FALSE	d__Bacteria	p__Acidobacteriota	c__Thermoanaerobaculia	o__Thermoanaerobaculales	f__Thermoanaerobaculaceae	g__Subgroup_10
03d9a6c5a9150cf4ac892feaee05291f	NA	FALSE	d__Bacteria	p__Actinobacteriota	c__Acidimicrobiia	o__uncultured	f__uncultured	g__uncultured	s__uncultured_Banisveld
03dc19b575b2f24293ec9a48cd0ec741	NA	FALSE	d__Bacteria
03dd0baee4f4dfc3fa4c0e30ef2cf53c	NA	FALSE	d__Bacteria	p__Proteobacteria	c__Alphaproteobacteria	o__Rickettsiales	f__SM2D12	g__SM2D12	s__uncultured_bacterium
03e177794b9f7662ff812032ff59a6a4	NA	FALSE	d__Bacteria	p__Firmicutes	c__Clostridia	o__Clostridiales	f__Clostridiaceae	g__Clostridium_sensu_stricto_1
03e4646907787dbd3bf4a2675f47a87e	NA	FALSE	Unassigned
03e926c46cc205ed028ea462937d4d06	NA	FALSE	d__Bacteria	p__Acidobacteriota	c__Blastocatellia	o__Pyrinomonadales	f__Pyrinomonadaceae	g__RB41
03ee11b81b259246eccb5b3ffb443669	NA	FALSE	d__Bacteria	p__Bacteroidota	c__Bacteroidia	o__Bacteroidales	f__Marinifilaceae	g__Odoribacter	s__uncultured_bacterium
03f06554f2facab7f258ebbeb1a93ec2	NA	FALSE	d__Bacteria	p__Firmicutes	c__Bacilli	o__Lactobacillales	f__Streptococcaceae	g__Streptococcus
03f35c593d8f48a8601c33644587d47b	NA	FALSE	d__Bacteria	p__Proteobacteria	c__Alphaproteobacteria	o__Rickettsiales	f__Mitochondria	g__Mitochondria
03f38e8f75d472bd15d9d552f0d70587	NA	FALSE	d__Bacteria	p__Firmicutes	c__Bacilli	o__Bacillales	f__Bacillaceae
03f3f6812d37e40926be0d0999e23ae5	NA	FALSE	d__Bacteria	p__Proteobacteria	c__Alphaproteobacteria	o__Rhizobiales	f__Xanthobacteraceae	g__Bradyrhizobium
03f429f55feb0e805ba48c8c00867cf3	0.171122995	FALSE	d__Bacteria	p__Proteobacteria	c__Gammaproteobacteria	o__Burkholderiales	f__Neisseriaceae	g__uncultured	s__uncultured_bacterium
03f6dd264f6b05aa6781d3905565e420	NA	FALSE	Unassigned
03fc85e81982638b74e28673876a9c6b	NA	FALSE	d__Bacteria	p__Firmicutes	c__Bacilli
03fe6a6ed96b9f1b5ff3f5f07f2c7377	0.656608098	FALSE	d__Bacteria	p__Planctomycetota	c__Planctomycetes	o__Pirellulales	f__Pirellulaceae	g__Blastopirellula
040119c757cc5581d2bdcddfa202ed60	NA	FALSE	d__Archaea	p__Crenarchaeota	c__Nitrososphaeria	o__Nitrososphaerales	f__Nitrososphaeraceae	g__Nitrososphaeraceae
04017cb0a23946fe830381bcf97f44e8	NA	FALSE	d__Bacteria	p__Proteobacteria	c__Alphaproteobacteria	o__Sphingomonadales	f__Sphingomonadaceae	g__Sphingobium
0401a09a8b99f3fd09ecbeba4da71c82	NA	FALSE	d__Bacteria	p__Methylomirabilota	c__Methylomirabilia	o__Rokubacteriales	f__Rokubacteriales	g__Rokubacteriales	s__uncultured_Candidatus
0405a524407666ba1b042dc4a69e63db	0.930147059	FALSE	d__Bacteria	p__Actinobacteriota	c__Actinobacteria	o__Propionibacteriales	f__Nocardioidaceae	g__Nocardioides
0405ca18d418a9a7ba06450669c2ce7c	0.389973262	FALSE	d__Bacteria	p__Acidobacteriota	c__Acidobacteriae	o__Acidobacteriales	f__uncultured	g__uncultured
040abe60e08338618c0718311ad74c02	0.656608098	FALSE	d__Bacteria	p__Firmicutes	c__Clostridia	o__Oscillospirales	f__Oscillospiraceae	g__UCG-002	s__Trichuris_trichiura
040dcdd05eefe104cf188e60484c8c1c	NA	FALSE	d__Bacteria	p__Acidobacteriota	c__Vicinamibacteria	o__Vicinamibacterales	f__uncultured	g__uncultured	s__uncultured_Acidobacteriales
040eb92ecd8518ccd47965ca6de861a1	NA	FALSE	d__Bacteria	p__Actinobacteriota	c__Actinobacteria	o__Bifidobacteriales	f__Bifidobacteriaceae	g__Bifidobacterium
0415be3218731f52ae697253c7c8e20c	0.953733766	FALSE	d__Bacteria	p__Firmicutes	c__Clostridia	o__Oscillospirales	f__Ruminococcaceae	g__Incertae_Sedis	s__uncultured_bacterium
04161af85f6846fa7e984943db273cc6	0.915441176	FALSE	d__Bacteria	p__Proteobacteria	c__Gammaproteobacteria	o__Burkholderiales	f__Burkholderiaceae	g__Pandoraea
04170d4919e0b93d7a7fac1873b519d1	NA	FALSE	d__Bacteria	p__Firmicutes	c__Bacilli	o__Bacillales	f__Bacillaceae	g__Bacillus
0417eceff84a862146514e9f69ff31a3	0.773195187	FALSE	d__Bacteria	p__Bacteroidota	c__Bacteroidia	o__Cytophagales	f__Spirosomaceae	g__Dyadobacter	s__metagenome
04184df0dc204563194dfbbe241a31f4	NA	FALSE	d__Bacteria	p__Firmicutes	c__Clostridia	o__Lachnospirales	f__Lachnospiraceae	g__Lachnospiraceae_NK4A136_group
041a69d9e65c2c8e22c5ff350ee33fe1	NA	FALSE	d__Bacteria
041e23fde70fc359644fbee08955ad82	NA	FALSE	Unassigned
041ec8349cf983912e28245e7666a22b	0.226890756	FALSE	d__Bacteria	p__Proteobacteria	c__Gammaproteobacteria	o__Xanthomonadales	f__Rhodanobacteraceae	g__Dyella	s__uncultured_Dyella
042159e0343e7528046afaa3609bec66	NA	FALSE	d__Bacteria	p__Patescibacteria	c__Parcubacteria	o__Candidatus_Kaiserbacteria	f__Candidatus_Kaiserbacteria	g__Candidatus_Kaiserbacteria
04218a92765c7b82db7561c785551890	NA	FALSE	d__Bacteria	p__Firmicutes	c__Clostridia	o__Lachnospirales	f__Lachnospiraceae	g__Tyzzerella	s__unidentified
0429538ff5bfea1bbe5de9e61867f485	NA	FALSE	d__Bacteria	p__Proteobacteria	c__Gammaproteobacteria	o__Steroidobacterales	f__Woeseiaceae	g__Woeseia
0429959d40c129813f9ddcf91529a2ca	NA	FALSE	d__Bacteria	p__Actinobacteriota	c__Coriobacteriia	o__OPB41	f__OPB41	g__OPB41
0429ca6fce16c4e883326ff4e30e1e24	NA	FALSE	Unassigned
042a6ff7c09bb21e8a86dbaa7c7be90b	NA	FALSE	d__Bacteria	p__Firmicutes	c__Bacilli	o__Erysipelotrichales	f__Erysipelotrichaceae	g__Dubosiella	s__uncultured_Erysipelotrichales
0430d2d2221e6f15e6a6069afa8200e6	NA	FALSE	d__Bacteria	p__Firmicutes	c__Bacilli	o__Mycoplasmatales	f__Mycoplasmataceae	g__uncultured	s__uncultured_bacterium
0431a9396afbde7d6a7d65039a8f80ad	NA	FALSE	Unassigned
0435c3b0559ab1d357389352fc37a2b6	NA	FALSE	d__Bacteria	p__Actinobacteriota	c__Actinobacteria	o__Bifidobacteriales	f__Bifidobacteriaceae	g__Bifidobacterium
0438b22507efe70c6a642079be8ff9da	NA	FALSE	Unassigned
04395da19f5c6c26d1f4aef6abe0da79	NA	FALSE	d__Bacteria	p__Firmicutes	c__Clostridia	o__Oscillospirales	f__Ruminococcaceae
0439f669eda3ceef31b0efab89146638	NA	FALSE	d__Bacteria	p__Bdellovibrionota	c__Oligoflexia	o__0319-6G20	f__0319-6G20	g__0319-6G20
043eeb860f139c1711fe7e0f72683b6f	NA	FALSE	d__Bacteria	p__Actinobacteriota	c__Thermoleophilia	o__Solirubrobacterales	f__67-14	g__67-14	s__uncultured_Solirubrobacter
043fa7d3870089d4d49e771613494f54	NA	FALSE	d__Bacteria	p__Actinobacteriota	c__Actinobacteria	o__Actinomycetales	f__Actinomycetaceae	g__Actinomyces
044338340020e3f1f890d2b01102323f	NA	FALSE	d__Bacteria	p__Firmicutes	c__Bacilli	o__Lactobacillales	f__Lactobacillaceae	g__Lactobacillus
04447493ce23399ea83dc6c9c4f8db48	NA	FALSE	d__Bacteria	p__Firmicutes	c__Bacilli	o__Paenibacillales	f__Paenibacillaceae	g__Paenibacillus	s__Paenibacillus_borealis
0445844bb646d5332462cf276d7aa91f	NA	FALSE	Unassigned
044653dbef67485dfbc01ba5243e212b	NA	FALSE	d__Bacteria	p__Actinobacteriota	c__Rubrobacteria	o__Rubrobacterales	f__Rubrobacteriaceae	g__Rubrobacter
0447955b03880d870eefd91cf1361d64	NA	FALSE	d__Bacteria	p__Firmicutes	c__Clostridia	o__Lachnospirales	f__Lachnospiraceae	g__Lachnospiraceae_NK4A136_group	s__Clostridiales_bacterium
0447a8ca19ed320156e344774a1f1406	NA	FALSE	d__Bacteria	p__Proteobacteria	c__Alphaproteobacteria	o__Rickettsiales	f__SM2D12	g__SM2D12	s__uncultured_Alphaproteobacteria
044a53e301008727bba6300cac7cb7f3	NA	FALSE	d__Bacteria	p__Bacteroidota	c__Bacteroidia	o__Bacteroidales	f__Prevotellaceae	g__Prevotellaceae_UCG-001	s__uncultured_bacterium
044c52d93f3baa00bc03985dc4582cf6	NA	FALSE	d__Bacteria	p__Acidobacteriota	c__Acidobacteriae	o__Acidobacteriales	f__Koribacteraceae	g__Candidatus_Koribacter	s__Candidatus_Koribacter
044d4696db36dbc276119423fe1109e1	NA	FALSE	d__Bacteria	p__Proteobacteria	c__Alphaproteobacteria	o__Azospirillales	f__Azospirillaceae	g__Azospirillum
0451ac909e0ce2a0eb8ecf23dfb30008	0.699532086	FALSE	d__Bacteria	p__Firmicutes	c__Bacilli	o__Paenibacillales	f__Paenibacillaceae	g__Cohnella
0451cd37fca91ab4f70273cd861bdde3	0.656608098	FALSE	d__Bacteria	p__Firmicutes	c__Clostridia	o__Lachnospirales	f__Lachnospiraceae	g__uncultured	s__uncultured_bacterium
0454fcbf0207c5224b8632ef6c484bfa	NA	FALSE	d__Bacteria	p__Verrucomicrobiota	c__Verrucomicrobiae	o__Pedosphaerales	f__Pedosphaeraceae	g__Pedosphaeraceae	s__uncultured_soil
04581eb8569d3138cfe2516cd5c0ecc3	NA	FALSE	d__Bacteria	p__Cyanobacteria	c__Cyanobacteriia	o__Chloroplast	f__Chloroplast	g__Chloroplast
045c9b466f93f26f61f4a225473f84a1	NA	FALSE	d__Bacteria	p__Firmicutes	c__Bacilli
045e27f95ca17585702f45dc8ddc2f07	NA	FALSE	d__Bacteria	p__Planctomycetota	c__Phycisphaerae	o__Phycisphaerales	f__Phycisphaeraceae	g__uncultured	s__metagenome
045f21e6ff5d7c28ec8039724e16e452	NA	FALSE	d__Bacteria	p__Proteobacteria	c__Alphaproteobacteria	o__Sphingomonadales	f__Sphingomonadaceae	g__Sphingomonas
045f61e918deb82425593e2bf99dae81	NA	FALSE	d__Bacteria	p__Proteobacteria	c__Gammaproteobacteria	o__Gammaproteobacteria_Incertae_Sedis	f__Unknown_Family	g__Acidibacter	s__bacterium_Ellin5264
0466072ea8f2849dbad5c92f89b2cc0f	NA	FALSE	Unassigned
0469e030a5cbfe94e8fd6347efd94a63	NA	FALSE	d__Bacteria	p__Actinobacteriota	c__Actinobacteria	o__Bifidobacteriales	f__Bifidobacteriaceae	g__Bifidobacterium
046c92ca8d922c435e78a029d3bd5adf	NA	FALSE	Unassigned
046d80cf4fb5931bc78e79b6e117ca2f	NA	FALSE	d__Bacteria	p__Entotheonellaeota	c__Entotheonellia	o__Entotheonellales	f__Entotheonellaceae	g__Entotheonellaceae	s__uncultured_bacterium
046e3f7a440bcb05f4864c3e00d93d38	NA	FALSE	d__Bacteria	p__Bacteroidota	c__Bacteroidia	o__Chitinophagales	f__Chitinophagaceae
046ec0682a371af35601028357ee98f0	NA	FALSE	d__Bacteria	p__Myxococcota	c__Polyangia	o__Polyangiales	f__BIrii41	g__BIrii41	s__uncultured_Sorangiineae
0471c588a7a9e65a6f387c8fae9ddd67	NA	FALSE	d__Bacteria	p__Acidobacteriota	c__Holophagae	o__Subgroup_7	f__Subgroup_7	g__Subgroup_7	s__uncultured_Firmicutes
04727bc88cb0869905e91721500296ad	NA	FALSE	Unassigned
0473f26d7729b4d522189415ff511e9a	NA	FALSE	d__Bacteria	p__Firmicutes	c__Clostridia	o__Lachnospirales	f__Lachnospiraceae	g__Roseburia
0475fe281c0071a494719fa338dbeb05	NA	FALSE	d__Bacteria	p__Firmicutes	c__Negativicutes	o__Veillonellales-Selenomonadales	f__Veillonellaceae	g__Veillonella
047c6d6e536e170d7335e81055da9505	NA	FALSE	Unassigned
047d634b68b5b511c7a207003aa581ac	0.114285714	FALSE	d__Bacteria	p__Gemmatimonadota	c__Gemmatimonadetes	o__Gemmatimonadales	f__Gemmatimonadaceae	g__uncultured	s__Gemmatimonadetes_bacterium
047f79eb7fdefb4b531f7a6fc7d1932b	0.609243697	FALSE	d__Bacteria	p__Actinobacteriota	c__Thermoleophilia	o__Solirubrobacterales	f__67-14	g__67-14
048051bfc3213900d8b4b0c57405bbbd	NA	FALSE	d__Bacteria	p__Firmicutes	c__Clostridia	o__Peptostreptococcales-Tissierellales	f__Peptostreptococcaceae
0482924f192aa42904bcee277a118f84	NA	FALSE	d__Bacteria	p__Proteobacteria	c__Alphaproteobacteria	o__Caulobacterales	f__Hyphomonadaceae	g__SWB02
0485cf7a44ae5addcecd0d918aa1511f	NA	FALSE	d__Bacteria	p__Proteobacteria	c__Gammaproteobacteria	o__Burkholderiales	f__Rhodocyclaceae
04866edf3684228862a6bfb7cb9be7f6	NA	FALSE	d__Bacteria	p__Actinobacteriota	c__Actinobacteria	o__Corynebacteriales	f__Corynebacteriaceae	g__Corynebacterium
0486b6c4a7be043be10ba2d5a7ca45d3	NA	FALSE	d__Bacteria	p__Proteobacteria	c__Gammaproteobacteria	o__Enterobacterales
048b778f4740d7ca3344cb571d9a9dc7	NA	FALSE	d__Bacteria	p__Patescibacteria	c__Microgenomatia	o__Candidatus_Levybacteria	f__Candidatus_Levybacteria	g__Candidatus_Levybacteria	s__uncultured_bacterium
048bd786468682520cfe36ffdb1f2b80	NA	FALSE	d__Bacteria	p__Bacteroidota	c__Bacteroidia	o__Bacteroidales	f__Porphyromonadaceae	g__Porphyromonas	s__Porphyromonas_pasteri
048ccb34d1d396590714b562cd6cb6da	NA	FALSE	d__Bacteria	p__Verrucomicrobiota	c__Omnitrophia	o__Omnitrophales	f__Omnitrophaceae	g__Candidatus_Omnitrophus
04911a14c9ebe2a69d192f84a70e3d83	NA	FALSE	d__Bacteria	p__Proteobacteria	c__Alphaproteobacteria	o__Rhodobacterales	f__Rhodobacteraceae
04913be50651d512c873f97917f0a42f	NA	FALSE	d__Bacteria	p__Proteobacteria	c__Gammaproteobacteria	o__Pasteurellales	f__Pasteurellaceae
0491b8e08cc9e2d76a90bb102b35014e	0.656608098	FALSE	d__Bacteria	p__Actinobacteriota	c__Acidimicrobiia	o__uncultured	f__uncultured	g__uncultured	s__uncultured_bacterium
0493c2c26b7ca01c83258ea624bff082	NA	FALSE	d__Bacteria	p__Spirochaetota	c__Spirochaetia	o__Spirochaetales	f__Spirochaetaceae	g__uncultured	s__uncultured_prokaryote
0494ae404dbaaeb19132b873999b6db0	0.738302139	FALSE	d__Bacteria	p__Armatimonadota	c__uncultured	o__uncultured	f__uncultured	g__uncultured	s__uncultured_bacterium
0495b8c1a5958b8155d9503b30aaaf64	NA	FALSE	d__Bacteria	p__Bacteroidota	c__Bacteroidia	o__Bacteroidales	f__Muribaculaceae	g__Muribaculaceae
0497ff7fa7764bbb2c5fa48e076990ed	NA	FALSE	d__Bacteria	p__Bacteroidota	c__Bacteroidia	o__Flavobacteriales	f__Cryomorphaceae	g__uncultured	s__uncultured_Sphingobacterium
04983bc64105474810c35f010559fca3	NA	FALSE	d__Bacteria	p__Bacteroidota	c__Bacteroidia	o__Bacteroidales	f__Marinifilaceae	g__Butyricimonas
049a495c168e44f4e38a556615ab42e9	NA	FALSE	d__Bacteria	p__Firmicutes	c__Clostridia	o__Oscillospirales	f__Oscillospiraceae	g__NK4A214_group
04a1b966f01e735631017980aada8992	NA	FALSE	d__Bacteria	p__Planctomycetota	c__Planctomycetes	o__Pirellulales	f__Pirellulaceae	g__uncultured	s__uncultured_Planctomyces
04a336ae0131f8a0a62ba72c692edfe1	NA	FALSE	d__Bacteria	p__Myxococcota	c__Polyangia	o__Blfdi19	f__Blfdi19	g__Blfdi19	s__uncultured_bacterium
04a60bd01e538f5888e98eb26685904c	NA	FALSE	Unassigned
04a683d6d96ec09dc1bd54fb4db3a317	NA	FALSE	d__Archaea	p__Crenarchaeota	c__Nitrososphaeria	o__Nitrososphaerales	f__Nitrososphaeraceae	g__Nitrososphaeraceae
04a6c0247d5736ec7088f0068b719eb4	NA	FALSE	Unassigned
04a718588c659551384e3bc522d61774	NA	FALSE	d__Bacteria	p__Firmicutes	c__Clostridia	o__Lachnospirales	f__Lachnospiraceae	g__Lachnospiraceae_NK4A136_group
04a77e5ce025a49d2d5bf3dfc7414ea9	NA	FALSE	d__Bacteria	p__Bacteroidota	c__Bacteroidia	o__Chitinophagales	f__Chitinophagaceae	g__Chitinophaga
04a9ae8758f83e6a134f29054b0810e0	0.609243697	FALSE	d__Bacteria	p__Elusimicrobiota	c__Elusimicrobia	o__MVP-88	f__MVP-88	g__MVP-88
04af2af38d278522f984098e62388098	NA	FALSE	d__Bacteria	p__Methylomirabilota	c__Methylomirabilia	o__Rokubacteriales	f__Rokubacteriales	g__Rokubacteriales	s__uncultured_bacterium
04b34bb6155f6cebd643b645a68780d4	NA	FALSE	d__Bacteria	p__Firmicutes	c__Negativicutes	o__Veillonellales-Selenomonadales	f__Veillonellaceae	g__Dialister	s__gut_metagenome
04b525a56ec1ed9265afaaa6c35ccf1b	NA	FALSE	Unassigned
04b570d377ca2778289a572c89795487	NA	FALSE	d__Bacteria	p__Bacteroidota	c__Bacteroidia	o__Bacteroidales	f__Bacteroidaceae	g__Bacteroides
04b580732aaf77e39707f7803956c3ab	0.738302139	FALSE	d__Bacteria	p__Firmicutes	c__Dethiobacteria	o__Dethiobacterales	f__Dethiobacteraceae	g__Dethiobacter	s__uncultured_bacterium
04b684c31e4c9c5809d4e73f03527e38	NA	FALSE	d__Bacteria	p__Campilobacterota	c__Campylobacteria	o__Campylobacterales	f__Campylobacteraceae	g__Campylobacter	s__Campylobacter_jejuni
04b777e7976e9a56fe5c5db56db94dc0	NA	FALSE	Unassigned
04b8448a821ec4ebf4819f46569e99fd	NA	FALSE	d__Bacteria	p__Proteobacteria	c__Alphaproteobacteria	o__Rhodobacterales	f__Rhodobacteraceae
04bfa2170e6584a2c28dbeef132af8fd	NA	FALSE	d__Bacteria	p__Firmicutes	c__Clostridia	o__Oscillospirales	f__Oscillospiraceae	g__uncultured
04c2032f025b3717b6302d1f7af44d5a	NA	FALSE	Unassigned
04c24f2f48adbc7f5b66f08aa25bdc01	NA	FALSE	d__Bacteria	p__Planctomycetota	c__Planctomycetes	o__Planctomycetales	f__uncultured	g__uncultured	s__uncultured_bacterium
04c292f2dff818fba6881d0594f16f93	NA	FALSE	d__Bacteria	p__Proteobacteria	c__Gammaproteobacteria	o__Legionellales	f__Legionellaceae	g__Legionella	s__uncultured_bacterium
04c30fe7f4d90605cf46fbb97ba4b0ea	NA	FALSE	d__Bacteria	p__Proteobacteria	c__Gammaproteobacteria	o__Steroidobacterales	f__Steroidobacteraceae	g__Steroidobacter
04c58d95870b080a18fae0ac56425034	0.699532086	FALSE	d__Bacteria	p__Proteobacteria	c__Alphaproteobacteria	o__Acetobacterales	f__Acetobacteraceae	g__Acetobacter
04c7ea0afa7c42936d12e111991879b7	0.609243697	FALSE	d__Bacteria	p__Actinobacteriota	c__Acidimicrobiia	o__Microtrichales	f__Ilumatobacteraceae	g__CL500-29_marine_group	s__uncultured_bacterium
04c9154697bffe9a214abbd163342f14	NA	FALSE	d__Bacteria	p__NB1-j	c__NB1-j	o__NB1-j	f__NB1-j	g__NB1-j	s__uncultured_delta
04cd76383f7c439e05082c45e4747f52	NA	FALSE	d__Bacteria	p__Proteobacteria	c__Gammaproteobacteria	o__Burkholderiales	f__Rhodocyclaceae	g__Methyloversatilis
04cdb6ca28f2ad6d0f11ef330730cf3a	NA	FALSE	d__Bacteria	p__Proteobacteria	c__Gammaproteobacteria	o__Burkholderiales	f__Methylophilaceae
04ce3ed5b161d6af5f61e0e199e1ad12	NA	FALSE	d__Bacteria	p__Firmicutes	c__Clostridia	o__Clostridia_UCG-014	f__Clostridia_UCG-014	g__Clostridia_UCG-014
04ceca0955e945797bd4f4596c478d26	NA	FALSE	Unassigned
04cf8b381dae04e25f2b95bada1d9eee	NA	FALSE	d__Bacteria	p__Armatimonadota	c__Fimbriimonadia	o__Fimbriimonadales	f__Fimbriimonadaceae	g__Fimbriimonadaceae
04cff07055decad25f9a6d3370ea2768	NA	FALSE	d__Bacteria	p__Bacteroidota	c__Bacteroidia	o__Bacteroidales	f__Porphyromonadaceae	g__Porphyromonas	s__Porphyromonas_pasteri
04d0120e46bcb6fd74e0398765d35293	NA	FALSE	d__Bacteria	p__Acidobacteriota	c__AT-s3-28	o__AT-s3-28	f__AT-s3-28	g__AT-s3-28
04d29c4f593802b49cba86c04b9d20ab	NA	FALSE	d__Bacteria	p__Proteobacteria	c__Gammaproteobacteria	o__Aeromonadales	f__Succinivibrionaceae
04d32621a0865b799d4ab90001c406b2	NA	FALSE	Unassigned
04d60d20fd4803d413b11257cedb4e26	NA	FALSE	d__Bacteria	p__Firmicutes	c__Bacilli	o__Lactobacillales	f__Streptococcaceae	g__Streptococcus
04d8d0883ee6a5cc3b080e4e1e4d8eae	NA	FALSE	Unassigned
04db1fa494b0a72e22a0bf9d75939d65	NA	FALSE	d__Bacteria	p__Proteobacteria	c__Alphaproteobacteria	o__Sphingomonadales	f__Sphingomonadaceae	g__Sphingomonas
04de26ebb7eb4b1f606e7cce46e2d7ae	NA	FALSE	d__Bacteria	p__Firmicutes	c__Clostridia	o__Lachnospirales	f__Lachnospiraceae
04e22fdccaa00d12a37007f05a9c1cc6	NA	FALSE	d__Bacteria	p__Bacteroidota	c__Bacteroidia	o__Bacteroidales	f__Rikenellaceae	g__Rikenellaceae_RC9_gut_group	s__uncultured_bacterium
04e24bae68e468cd61030055b2506bb4	0.609243697	FALSE	d__Bacteria	p__Firmicutes	c__Bacilli	o__Alicyclobacillales	f__Alicyclobacillaceae	g__Tumebacillus
04e90772aa35f9b08ea4d15ba3fcf8e5	NA	FALSE	d__Bacteria	p__Firmicutes	c__Clostridia	o__Lachnospirales	f__Lachnospiraceae	g__Lachnospiraceae_UCG-004
04ea081bea233caf49d6b410ed18978b	NA	FALSE	d__Bacteria	p__Firmicutes	c__Clostridia	o__Lachnospirales	f__Lachnospiraceae
04ea3583e7d66fdbd51304843dfeb952	NA	FALSE	d__Bacteria	p__Firmicutes	c__Bacilli	o__Acholeplasmatales	f__Acholeplasmataceae	g__Anaeroplasma	s__uncultured_Anaeroplasma
04eafcb84bf6f79a080ac44ad99b9d3a	NA	FALSE	d__Bacteria	p__Firmicutes	c__Clostridia	o__Lachnospirales	f__Lachnospiraceae
04ed01483090055907bd63409af6618d	0.389973262	FALSE	d__Bacteria	p__DTB120	c__DTB120	o__DTB120	f__DTB120	g__DTB120	s__Deltaproteobacteria_bacterium
04ed6dd83dfeb23c813224f45f893558	NA	FALSE	d__Bacteria	p__Planctomycetota	c__Phycisphaerae	o__MSBL9	f__SM23-30	g__SM23-30	s__uncultured_planctomycete
04ee43bd7e124e0593ae691c6502651b	NA	FALSE	d__Bacteria	p__Proteobacteria	c__Gammaproteobacteria	o__Xanthomonadales	f__Xanthomonadaceae	g__Luteimonas
04f06921299c25c223c4e15657061593	0.609243697	FALSE	d__Bacteria	p__Actinobacteriota	c__Thermoleophilia	o__Gaiellales	f__uncultured	g__uncultured
04f0885c79135be5e3fdc13a1b143312	0.171122995	FALSE	d__Bacteria	p__Actinobacteriota	c__Thermoleophilia	o__Solirubrobacterales	f__Solirubrobacteraceae	g__Conexibacter
04f512bc49c46410d89d8fbe356c3f27	NA	FALSE	d__Bacteria	p__Thermotogota	c__Thermotogae	o__Petrotogales	f__Petrotogaceae	g__Defluviitoga	s__uncultured_Thermotogaceae
04f58c06b3107cf3aaf5d7e1e0fd6d29	NA	FALSE	d__Bacteria	p__Proteobacteria	c__Alphaproteobacteria	o__Rickettsiales	f__Anaplasmataceae	g__Wolbachia
04fac3bbae743606dc420a9994007548	0.609243697	FALSE	d__Bacteria	p__Latescibacterota	c__Latescibacterota	o__Latescibacterota	f__Latescibacterota	g__Latescibacterota	s__uncultured_prokaryote
04fb7857301aff5dc5f794da4e88b7a4	NA	FALSE	d__Bacteria	p__Firmicutes	c__Clostridia	o__Lachnospirales	f__Lachnospiraceae	g__Lachnoclostridium
04fd73883aaa1f51bdb73c69b3ff2ac9	0.609243697	FALSE	d__Bacteria	p__Firmicutes	c__Clostridia	o__Oscillospirales	f__UCG-010	g__UCG-010	s__uncultured_bacterium
04fe3737378c81f1a878850c3023f9ba	NA	FALSE	Unassigned
050067e35b5aa418bd67da1c18eaffe2	NA	FALSE	d__Bacteria	p__Bacteroidota	c__Bacteroidia	o__Bacteroidetes_VC2.1_Bac22	f__Bacteroidetes_VC2.1_Bac22	g__Bacteroidetes_VC2.1_Bac22	s__metagenome
050297a984579055c5f3d66851e97961	NA	FALSE	d__Bacteria	p__Chloroflexi	c__Ktedonobacteria	o__C0119	f__C0119	g__C0119	s__uncultured_Chloroflexi
0503791ee5ec26134a4f4a20cc48111c	NA	FALSE	d__Bacteria	p__Proteobacteria	c__Alphaproteobacteria	o__Rhizobiales	f__Beijerinckiaceae	g__Microvirga
05045d1b0101db9e772ed06faf1f49fc	NA	FALSE	d__Bacteria	p__Verrucomicrobiota	c__Verrucomicrobiae	o__Chthoniobacterales	f__Chthoniobacteraceae	g__Chthoniobacter
050647597493c946a2ec58bee0a95269	NA	FALSE	d__Bacteria	p__Verrucomicrobiota	c__Verrucomicrobiae	o__Verrucomicrobiales	f__Akkermansiaceae	g__Akkermansia	s__Akkermansia_muciniphila
0508f02a0bae4a2b179fa9977c5c0727	NA	FALSE	Unassigned
050da56b0915142eaf48eeb074fa7996	0.707887701	FALSE	d__Bacteria	p__Chloroflexi	c__KD4-96	o__KD4-96	f__KD4-96	g__KD4-96
050e075456697f80d6761241afec6686	NA	FALSE	d__Bacteria	p__Firmicutes	c__Clostridia	o__Peptostreptococcales-Tissierellales	f__Peptostreptococcaceae	g__Romboutsia
050f70872fd93132c084bcfc4d572333	0.879201681	FALSE	d__Bacteria	p__Firmicutes	c__Clostridia	o__Oscillospirales	f__Oscillospiraceae	g__Colidextribacter	s__uncultured_Clostridiales
051222aead39f79cb6045578111a1a8d	NA	FALSE	d__Bacteria	p__Actinobacteriota	c__Actinobacteria	o__Bifidobacteriales	f__Bifidobacteriaceae	g__Bifidobacterium
051526b1ea826a24b05970971ca2edb0	NA	FALSE	d__Bacteria	p__Proteobacteria	c__Gammaproteobacteria	o__Enterobacterales	f__Morganellaceae	g__Proteus
05188e60d1f931aef7b68f09df47a4f0	0.609243697	FALSE	d__Bacteria	p__SAR324_clade(Marine_group_B)	c__SAR324_clade(Marine_group_B)	o__SAR324_clade(Marine_group_B)	f__SAR324_clade(Marine_group_B)	g__SAR324_clade(Marine_group_B)	s__bacterium_enrichment
0519a782df6753b8e8348c623e77942e	NA	FALSE	d__Bacteria	p__Proteobacteria	c__Gammaproteobacteria	o__Cellvibrionales	f__Halieaceae	g__OM60(NOR5)_clade
051ed496829be6a9b941e882a1eb3e91	NA	FALSE	d__Bacteria	p__Desulfobacterota	c__Desulfovibrionia	o__Desulfovibrionales	f__Desulfovibrionaceae	g__Desulfovibrio
051f7b99f9fda0975f0f518841f5529d	NA	FALSE	d__Bacteria	p__Firmicutes	c__Clostridia	o__Oscillospirales	f__Oscillospiraceae	g__uncultured
0520375d7dc4782d63123d33ed0c8149	NA	FALSE	d__Bacteria	p__Acidobacteriota	c__Acidobacteriae	o__Subgroup_2	f__Subgroup_2	g__Subgroup_2
0521af4071138c52824ff1332f7bd17f	NA	FALSE	d__Bacteria	p__Verrucomicrobiota	c__Verrucomicrobiae	o__Pedosphaerales	f__Pedosphaeraceae	g__Pedosphaeraceae
052579379ce6e4ed33fd1de5ca427215	NA	FALSE	Unassigned
05274aad24c98d8c38ab4f1a39aacc15	0.773195187	FALSE	d__Bacteria	p__Actinobacteriota	c__Actinobacteria	o__Actinomycetales	f__Actinomycetaceae	g__Actinomyces	s__Actinomyces_dentalis
052d2825d342d082e2d25027d937415f	NA	FALSE	d__Bacteria	p__Spirochaetota	c__Spirochaetia	o__Spirochaetales	f__Spirochaetaceae	g__Sphaerochaeta
052e93fa2c264a0036e8e697310eae67	NA	FALSE	d__Bacteria	p__Chloroflexi	c__Dehalococcoidia	o__GIF3	f__GIF3	g__GIF3	s__Dehalococcoidia_bacterium
05304355936badcdb3a4ba83f82bda54	NA	FALSE	d__Bacteria	p__Firmicutes	c__Clostridia	o__Oscillospirales	f__[Eubacterium]_coprostanoligenes_group	g__[Eubacterium]_coprostanoligenes_group	s__gut_metagenome
0535ec0301cf4e5384ebb9fe1c540d22	0.120798319	FALSE	d__Bacteria	p__Verrucomicrobiota	c__Verrucomicrobiae	o__Pedosphaerales	f__Pedosphaeraceae	g__Pedosphaeraceae
0536a645899b45ed39623c002fe17a0f	NA	FALSE	d__Bacteria	p__Chloroflexi	c__Anaerolineae	o__Ardenticatenales	f__uncultured	g__uncultured
053be1ae4af7d8e5487713d710fab3ef	0.282754011	FALSE	d__Bacteria	p__Bacteroidota	c__Bacteroidia	o__Flavobacteriales	f__Weeksellaceae	g__Moheibacter	s__uncultured_compost
053d221a27c16e8735a7afc81386ee1e	0.863636364	FALSE	d__Bacteria	p__Acidobacteriota	c__Acidobacteriae	o__Subgroup_2	f__Subgroup_2	g__Subgroup_2	s__uncultured_forest
053d826afb95940ee21481d3f062a56b	NA	FALSE	d__Bacteria	p__Bacteroidota	c__Bacteroidia	o__Bacteroidales	f__Rikenellaceae	g__Rikenellaceae_RC9_gut_group
0544805512fb8cb3c6515c75fbd70599	0.389973262	FALSE	d__Bacteria	p__Acidobacteriota	c__Acidobacteriae	o__Subgroup_2	f__Subgroup_2	g__Subgroup_2
0544a1ae3a0f0a7c9c1154581437d881	0.282754011	FALSE	d__Bacteria	p__Actinobacteriota	c__Acidimicrobiia	o__Microtrichales	f__Ilumatobacteraceae	g__uncultured	s__uncultured_bacterium
05461780bfa9c55a0289cd68086962fc	0.171122995	FALSE	d__Bacteria	p__Acidobacteriota	c__Holophagae	o__Subgroup_7	f__Subgroup_7	g__Subgroup_7
0546bf66c6132d5567273cf6917e346e	NA	FALSE	d__Bacteria	p__Proteobacteria	c__Alphaproteobacteria	o__Rickettsiales	f__Mitochondria	g__Mitochondria	s__Plantago_rugelii
054884fcc8092af55ea6867f73ba9655	0.609243697	FALSE	d__Bacteria	p__Firmicutes	c__Clostridia	o__Lachnospirales	f__Lachnospiraceae	g__uncultured	s__uncultured_organism
054c9524e65b091c03e02b2aa8fd7fad	NA	FALSE	d__Bacteria	p__Actinobacteriota	c__Actinobacteria	o__Propionibacteriales	f__Nocardioidaceae	g__Nocardioides
054d632f43970e64e96833643c4b7732	NA	FALSE	d__Bacteria
0554877b22406639c30c30adf14b1c68	NA	FALSE	d__Bacteria	p__Proteobacteria	c__Gammaproteobacteria	o__Burkholderiales	f__Nitrosomonadaceae	g__Ellin6067
0554b35efff2ed7f9d1d2d25c114e025	0.114285714	FALSE	d__Bacteria	p__Firmicutes	c__Clostridia	o__Lachnospirales	f__Lachnospiraceae	g__Lachnospiraceae_UCG-001	s__Lachnospiraceae_bacterium
055722929831987a9546c82fba0048e1	NA	FALSE	d__Bacteria	p__Proteobacteria	c__Gammaproteobacteria
055c26aabeaa6bafca6740a540821de2	NA	FALSE	d__Bacteria	p__Proteobacteria	c__Alphaproteobacteria	o__Rickettsiales	f__SM2D12	g__SM2D12	s__unidentified_marine
05612460f2e1fcda0d4b04ccef95442f	0.282754011	FALSE	d__Bacteria	p__Nitrospirota	c__4-29-1	o__4-29-1	f__4-29-1	g__4-29-1	s__uncultured_bacterium
05622296f1d4fbedfd8f5edcf4fc7f4d	NA	FALSE	d__Bacteria	p__Proteobacteria	c__Gammaproteobacteria	o__Enterobacterales	f__Enterobacteriaceae
05630a03f7e386f6dd884bc956a5b65b	NA	FALSE	d__Bacteria	p__Firmicutes	c__Bacilli	o__RF39	f__RF39	g__RF39	s__uncultured_Lachnospiraceae
0565599fb929d534ca71446b1eb08f01	NA	FALSE	d__Bacteria	p__Actinobacteriota	c__Coriobacteriia	o__Coriobacteriales	f__Coriobacteriaceae	g__Collinsella
05655d0a42810da119df9faa9c827ad7	NA	FALSE	d__Bacteria	p__Proteobacteria	c__Gammaproteobacteria	o__Gammaproteobacteria_Incertae_Sedis	f__Unknown_Family	g__Acidibacter
0566a02f3a1930b77132f1e5fccd7f0e	NA	FALSE	d__Bacteria
056988dd00689b52ea70e94804adad67	0.609243697	FALSE	d__Bacteria	p__Proteobacteria	c__Alphaproteobacteria	o__Sphingomonadales	f__Sphingomonadaceae	g__Sphingomonas	s__uncultured_Sphingomonadaceae
056b9648d1204f98c7480061e036e3c4	0.171122995	FALSE	d__Bacteria	p__Acidobacteriota	c__Blastocatellia	o__Pyrinomonadales	f__Pyrinomonadaceae	g__RB41	s__uncultured_Acidobacterium
056bb367dc29a70d8dad758ffa9494e8	NA	FALSE	d__Bacteria	p__Patescibacteria	c__Saccharimonadia	o__Saccharimonadales	f__Saccharimonadaceae	g__TM7a
056d0fb12aee5da72ae4ff965547ccb3	NA	FALSE	d__Bacteria	p__Firmicutes	c__Clostridia	o__Clostridia_vadinBB60_group	f__Clostridia_vadinBB60_group	g__Clostridia_vadinBB60_group	s__uncultured_rumen
056d9b0aeee9e4d77109cc5b7983d7d6	NA	FALSE	d__Bacteria	p__Actinobacteriota	c__Thermoleophilia	o__Solirubrobacterales	f__67-14	g__67-14	s__uncultured_actinobacterium
05717477da9f6cd9f525a6ceb6207cb1	0.609243697	FALSE	d__Bacteria	p__Chloroflexi	c__TK10	o__TK10	f__TK10	g__TK10
057849b127363ef8c96c8d959985f747	NA	FALSE	d__Bacteria	p__Firmicutes	c__Clostridia	o__Lachnospirales	f__Lachnospiraceae	g__[Ruminococcus]_gnavus_group
057a92556a7961863498ef6a344ed176	NA	FALSE	d__Bacteria	p__WPS-2	c__WPS-2	o__WPS-2	f__WPS-2	g__WPS-2	s__uncultured_forest
057b83ec469e1abca1d800d371133557	NA	FALSE	Unassigned
057e9b72a2dacc102ae25c8642f209d7	NA	FALSE	d__Bacteria	p__Firmicutes	c__Clostridia	o__Oscillospirales	f__Oscillospiraceae	g__uncultured
0580745c43d2a8aafa1c0f9e439ca44d	NA	FALSE	d__Bacteria	p__Bacteroidota	c__Bacteroidia	o__Bacteroidales	f__Bacteroidaceae	g__Bacteroides
0581a7d05721cb0cd4a7fc1c99a61bd2	0.699532086	FALSE	d__Bacteria	p__Nitrospirota	c__Thermodesulfovibrionia	o__uncultured	f__uncultured	g__uncultured	s__uncultured_bacterium
058216b767c901b5e14340e8ec53ddf6	NA	FALSE	d__Bacteria	p__Firmicutes	c__Clostridia	o__Lachnospirales	f__Lachnospiraceae	g__Tyzzerella	s__unidentified
058534ebc9b24a5494eaa7e6c5bdb21f	NA	FALSE	d__Bacteria	p__Planctomycetota	c__Planctomycetes	o__Gemmatales	f__Gemmataceae	g__uncultured	s__uncultured_bacterium
05859f0435e83754e61dde19816fbe01	NA	FALSE	d__Bacteria	p__Actinobacteriota	c__Actinobacteria	o__Corynebacteriales	f__Corynebacteriaceae	g__Corynebacterium
058682df6e902d200a946442e2a9c746	NA	FALSE	d__Bacteria	p__Actinobacteriota	c__Acidimicrobiia	o__IMCC26256	f__IMCC26256	g__IMCC26256	s__actinobacterium_BGR
05871d947a9d7609c6df68e42509aee3	NA	FALSE	d__Bacteria	p__Firmicutes	c__Bacilli	o__Erysipelotrichales	f__Erysipelotrichaceae	g__Faecalibaculum	s__uncultured_bacterium
058c9b4db001512b44d21584b0501ee7	NA	FALSE	d__Bacteria	p__Proteobacteria	c__Gammaproteobacteria	o__Vibrionales	f__Vibrionaceae	g__Vibrio
058f5386a595150260667079a103a6e5	0.609243697	FALSE	d__Bacteria	p__Firmicutes	c__Bacilli	o__Paenibacillales	f__Paenibacillaceae	g__Cohnella
0590d8e9348a96d960ceb05a2bdbea6c	NA	FALSE	d__Bacteria	p__Proteobacteria	c__Alphaproteobacteria	o__Rhizobiales	f__Xanthobacteraceae	g__uncultured
05915dc66cd293abc93e7a598e8c9f63	NA	FALSE	d__Bacteria	p__Verrucomicrobiota	c__Verrucomicrobiae	o__Chthoniobacterales	f__Chthoniobacteraceae	g__Candidatus_Udaeobacter
059454939ea89b22a6a1b33fa02f2b53	NA	FALSE	Unassigned
059591b6adb7ee8bcdb607a411294460	0.80447861	FALSE	d__Bacteria	p__Firmicutes	c__Clostridia	o__Lachnospirales	f__Lachnospiraceae	g__[Eubacterium]_xylanophilum_group	s__uncultured_bacterium
059a81af24627d6039411709a547280e	0.773195187	FALSE	d__Bacteria	p__Firmicutes	c__Clostridia	o__Lachnospirales	f__Lachnospiraceae
05a0716f9beb1d3d18f8fa43c79d7389	NA	FALSE	d__Bacteria	p__Firmicutes	c__Clostridia	o__Peptostreptococcales-Tissierellales	f__Peptostreptococcaceae
05a38980b8a4619f19819e721302458c	NA	FALSE	d__Bacteria	p__Bacteroidota	c__Bacteroidia	o__Bacteroidales	f__Bacteroidaceae	g__Bacteroides
05a3ffb2f63528df592c70c0f2758588	0.609243697	FALSE	d__Bacteria	p__Bacteroidota	c__Bacteroidia	o__Chitinophagales	f__Chitinophagaceae	g__Puia	s__metagenome
05a5d6c91b37d9582c534138149163d7	0.337032086	FALSE	d__Bacteria	p__Actinobacteriota	c__Thermoleophilia	o__Gaiellales	f__uncultured	g__uncultured
05a5ed7f3bccf8f2f4f4c79b451000f7	NA	FALSE	d__Bacteria
05a9caab2c9c4a204ee207ac5d4a8297	0.282754011	FALSE	d__Bacteria	p__Actinobacteriota	c__Acidimicrobiia	o__uncultured	f__uncultured	g__uncultured
05a9f276f005747bf677b85f0e1f7a0e	NA	FALSE	d__Bacteria	p__Bacteroidota	c__Bacteroidia	o__Bacteroidales	f__Muribaculaceae	g__Muribaculaceae
05ab77e6c5d223f95f052927a47b02bd	NA	FALSE	d__Bacteria	p__Fusobacteriota	c__Fusobacteriia	o__Fusobacteriales	f__Fusobacteriaceae	g__Fusobacterium
05abd03ec4b88b1bc4a124ce7114bad3	0.832410237	FALSE	d__Bacteria	p__Firmicutes	c__Clostridia
05abe4137890fd56fb4484ca3f2f2892	NA	FALSE	d__Bacteria	p__Firmicutes	c__Clostridia	o__Clostridia_UCG-014	f__Clostridia_UCG-014	g__Clostridia_UCG-014	s__uncultured_Acetivibrio
05ac8752d45c710d4db2127458fad252	NA	FALSE	d__Bacteria	p__Proteobacteria	c__Gammaproteobacteria	o__EC3	f__EC3	g__EC3	s__uncultured_bacterium
05aeb6ee2d54172e717c72456e07aacc	NA	FALSE	d__Bacteria	p__Cyanobacteria	c__Cyanobacteriia	o__Cyanobacteriales	f__Phormidiaceae	g__Arthrospira_PCC-7345
05b20e311ff27b915023b1b506e96f38	NA	FALSE	d__Bacteria	p__Proteobacteria	c__Gammaproteobacteria	o__Burkholderiales	f__Comamonadaceae
05b337e6f15382ca762b2f7e7f58b629	0.656608098	FALSE	d__Bacteria	p__Firmicutes	c__Clostridia	o__Oscillospirales	f__Ruminococcaceae	g__Ruminococcus	s__uncultured_Ruminococcus
05b3d5ae9c7a1ff7e23859308953faeb	NA	FALSE	d__Bacteria	p__Desulfobacterota	c__Desulfovibrionia	o__Desulfovibrionales	f__Desulfovibrionaceae	g__uncultured	s__uncultured_bacterium
05b63ce6b4ff2605a0fef4020fd56674	0.171122995	FALSE	d__Bacteria	p__Firmicutes	c__Clostridia	o__Oscillospirales	f__Ruminococcaceae	g__Ruminococcus	s__gut_metagenome
05b6a374f771a39c0fe4a9e2da35bd16	NA	FALSE	d__Bacteria	p__Acidobacteriota	c__Acidobacteriae	o__Subgroup_2	f__Subgroup_2	g__Subgroup_2
05b94111de4e4120132629520302cfc2	NA	FALSE	d__Bacteria	p__Actinobacteriota	c__Acidimicrobiia	o__Microtrichales
05bbf69b4946a271e601f6e5de8425d7	NA	FALSE	d__Bacteria	p__Proteobacteria	c__Gammaproteobacteria	o__Diplorickettsiales	f__Diplorickettsiaceae	g__Aquicella
05bc10935839a59c0bf2fb280aa6eda6	NA	FALSE	d__Bacteria	p__Proteobacteria	c__Gammaproteobacteria	o__Diplorickettsiales	f__Diplorickettsiaceae	g__uncultured	s__uncultured_Coxiellaceae
05bebc0e93239acb5f9a891cdecc0a6c	NA	FALSE	d__Bacteria	p__Firmicutes	c__Bacilli	o__RF39	f__RF39	g__RF39	s__uncultured_Lachnospiraceae
05c27f24f6b4a7664436ece3162cb1c5	NA	FALSE	d__Bacteria	p__Bdellovibrionota	c__Oligoflexia	o__0319-6G20	f__0319-6G20	g__0319-6G20
05c2bbd3eaa22794ca38d5a4247ceb9c	NA	FALSE	d__Bacteria	p__Bacteroidota	c__Bacteroidia	o__Bacteroidales	f__Rikenellaceae	g__Alistipes	s__Alistipes_indistinctus
05c34a3d25aa2e9968c5c45cff2691b7	0.389973262	FALSE	d__Bacteria	p__Myxococcota	c__Polyangia	o__Haliangiales	f__Haliangiaceae	g__Haliangium
05c4c326b1cadf2932d7950e0b4b4436	NA	FALSE	d__Bacteria	p__Sumerlaeota	c__Sumerlaeia	o__Sumerlaeales	f__Sumerlaeaceae	g__Sumerlaea
05c7c716a507ddd81297864022c3c841	NA	FALSE	d__Bacteria	p__Proteobacteria	c__Gammaproteobacteria	o__Diplorickettsiales	f__Diplorickettsiaceae	g__Aquicella	s__uncultured_soil
05c9fba6daedc2fa8d0a17f581fbc8c7	0.389973262	FALSE	d__Bacteria	p__Proteobacteria	c__Alphaproteobacteria	o__Rickettsiales	f__SM2D12	g__SM2D12
05cb11905ad77c08460e70b76f1d0997	NA	FALSE	d__Bacteria	p__Actinobacteriota	c__Actinobacteria	o__Bifidobacteriales	f__Bifidobacteriaceae	g__Bifidobacterium
05cb486f1953e84f6efef34e6032b5f3	NA	FALSE	d__Bacteria	p__Acidobacteriota	c__Acidobacteriae	o__Acidobacteriales	f__Acidobacteriaceae_(Subgroup_1)
05ccc3dc6f7349c218de6e7cda641aba	NA	FALSE	d__Bacteria	p__Chloroflexi	c__Chloroflexia	o__Thermomicrobiales	f__JG30-KF-CM45	g__JG30-KF-CM45	s__uncultured_Chloroflexi
05cd9766a3a4ea859ed5ff4367a8bda9	0.609243697	FALSE	d__Bacteria	p__Patescibacteria	c__Saccharimonadia	o__Saccharimonadales	f__Saccharimonadales	g__Saccharimonadales	s__uncultured_gamma
05ce6ee5131663f635c09cc7fecb919b	NA	FALSE	Unassigned
05ce95de3d581b362658a92cb4142277	0.305882353	FALSE	d__Bacteria	p__Bdellovibrionota	c__Oligoflexia	o__0319-6G20	f__0319-6G20	g__0319-6G20
05cf360b2b37754dd55019d1506bc99d	NA	FALSE	Unassigned
05d53308a59adb9b300c2e2d77c5a555	NA	FALSE	d__Bacteria	p__Firmicutes	c__Bacilli	o__Paenibacillales	f__Paenibacillaceae	g__Paenibacillus
05d60dd80c2f0238c2a794d7cfe0a6a8	NA	FALSE	d__Bacteria	p__Acidobacteriota	c__Acidobacteriae	o__Subgroup_2	f__Subgroup_2	g__Subgroup_2
05d625521bc324422dbd11d071fc6542	NA	FALSE	d__Bacteria
05d6ce37e5b98120aa2de722b6373e76	NA	FALSE	d__Bacteria	p__Chloroflexi	c__JG30-KF-CM66	o__JG30-KF-CM66	f__JG30-KF-CM66	g__JG30-KF-CM66	s__uncultured_bacterium
05d76d72ee50d512f30964ecd5009062	NA	FALSE	Unassigned
05d838a0e76f30dffa9703dc5ad7c191	0.22736822	FALSE	d__Bacteria	p__Nitrospirota	c__Thermodesulfovibrionia	o__uncultured	f__uncultured	g__uncultured
05dc0c79d38c4925435856a89b979b7f	NA	FALSE	d__Bacteria	p__Gemmatimonadota	c__Longimicrobia	o__Longimicrobiales	f__Longimicrobiaceae	g__Longimicrobiaceae	s__uncultured_prokaryote
05e24b5870e3104f3dd2a7159cb60003	0.538770053	FALSE	d__Bacteria	p__Bacteroidota	c__Bacteroidia	o__Chitinophagales	f__Chitinophagaceae	g__Heliimonas	s__uncultured_bacterium
05e36c81c51007089cbbb7a3da07ccfb	NA	FALSE	d__Bacteria	p__Proteobacteria	c__Gammaproteobacteria	o__Pasteurellales	f__Pasteurellaceae	g__Aggregatibacter
05e420662cdb62293de19c97b7e20a12	NA	FALSE	d__Bacteria	p__Chloroflexi	c__Ktedonobacteria	o__Ktedonobacterales	f__Ktedonobacteraceae	g__uncultured	s__uncultured_soil
05e4ba4985ed015d3ed2a1536a90964a	NA	FALSE	d__Bacteria	p__Bacteroidota	c__Bacteroidia	o__Bacteroidales	f__Muribaculaceae	g__Muribaculaceae	s__uncultured_bacterium
05e6cd39654dd0f869718a487580848f	0.962987013	FALSE	d__Bacteria	p__Firmicutes	c__Bacilli	o__RF39	f__RF39	g__RF39	s__unidentified
05e7732399be6d03eeef98ce6e3d26b1	NA	FALSE	d__Bacteria	p__Firmicutes	c__Clostridia	o__Oscillospirales	f__Oscillospiraceae
05e8206f495f8bf7a314297e8e4bd38f	NA	FALSE	d__Bacteria	p__Proteobacteria	c__Gammaproteobacteria	o__Steroidobacterales	f__Woeseiaceae	g__Woeseia
05eb893850febafaccd02409d0ba7fd1	NA	FALSE	d__Bacteria	p__Proteobacteria	c__Alphaproteobacteria	o__Rickettsiales	f__Rickettsiaceae	g__uncultured	s__uncultured_bacterium
05ecc382b37045b02fdcd5ea885d6da8	NA	FALSE	d__Bacteria
05ed6e93ddb7f5fee51a5a3266d1c5ae	NA	FALSE	d__Bacteria	p__Bacteroidota	c__Bacteroidia	o__Bacteroidales	f__Muribaculaceae	g__Muribaculaceae	s__uncultured_bacterium
05ee5514b8427a3dd5fa803c5d59c63e	NA	FALSE	d__Bacteria	p__Firmicutes	c__Clostridia	o__Oscillospirales	f__Ruminococcaceae	g__Incertae_Sedis
05f00a6828f57d144c5040e94be6fe81	0.656608098	FALSE	d__Bacteria	p__Fibrobacterota	c__Fibrobacteria	o__Fibrobacterales	f__Fibrobacteraceae	g__uncultured	s__bacterium_enrichment
05f081a1a839bd54a0e6049e33ba42e9	NA	FALSE	d__Bacteria	p__Firmicutes	c__Bacilli	o__Erysipelotrichales	f__Erysipelotrichaceae	g__uncultured	s__uncultured_bacterium
05f1583680e4c448b4ccef364c60ca89	0.738302139	FALSE	d__Bacteria	p__Actinobacteriota	c__Acidimicrobiia	o__IMCC26256	f__IMCC26256	g__IMCC26256	s__metagenome
05f16e3c3e2a8238d6a440eb1aa4480a	NA	FALSE	d__Bacteria	p__Proteobacteria	c__Gammaproteobacteria	o__Burkholderiales	f__Burkholderiaceae	g__Ralstonia
05f2250bc79c0db43dcfdd23c139b4f4	0.282754011	FALSE	d__Bacteria	p__Proteobacteria	c__Alphaproteobacteria	o__Rhizobiales	f__Beijerinckiaceae	g__uncultured	s__uncultured_bacterium
05f325c4331ea89a28780ed593b620cf	NA	FALSE	Unassigned
05f34773404b60b64bb4e500db6743db	0.22736822	FALSE	d__Bacteria	p__Firmicutes	c__Clostridia	o__Clostridia_UCG-014	f__Clostridia_UCG-014	g__Clostridia_UCG-014	s__uncultured_rumen
05f8dd886e0665918bc90ab951f0a56c	NA	FALSE	d__Bacteria	p__Firmicutes	c__Clostridia	o__Lachnospirales	f__Lachnospiraceae	g__[Eubacterium]_hallii_group
05f9c4cc83cc108847980a6f86d6f431	NA	FALSE	d__Archaea	p__Crenarchaeota	c__Nitrososphaeria	o__Group_1.1c	f__Group_1.1c	g__Group_1.1c	s__uncultured_archaeon
05f9ca304c92dac64a534b545513bd64	NA	FALSE	d__Bacteria	p__Bacteroidota	c__Bacteroidia	o__Bacteroidales	f__Rikenellaceae	g__Alistipes	s__Alistipes_putredinis
05fa29a0feb54280cb582bece5c9ed13	0.656608098	FALSE	d__Bacteria	p__Firmicutes	c__Bacilli	o__Paenibacillales	f__Paenibacillaceae	g__Paenibacillus	s__Paenibacillus_rigui
05fd3fc1253524a67dfdf27a019baf93	NA	FALSE	d__Bacteria	p__Firmicutes	c__Bacilli	o__Bacillales	f__Bacillaceae	g__Bacillus
05ff2eda5764806b303fe7be44159fdb	0.738302139	FALSE	d__Bacteria	p__Firmicutes	c__Clostridia	o__Lachnospirales	f__Lachnospiraceae
05ffacc48290bea7901d7fad9252d6ab	NA	FALSE	Unassigned
060082f57c41909bf24a25a25fe1b89a	NA	FALSE	d__Archaea	p__Crenarchaeota	c__Nitrososphaeria	o__Group_1.1c	f__Group_1.1c	g__Group_1.1c	s__uncultured_archaeon
0600a14798e764cbccf38981d0e01168	NA	FALSE	d__Bacteria	p__Firmicutes	c__Clostridia	o__Peptostreptococcales-Tissierellales	f__Peptostreptococcaceae	g__Peptoclostridium	s__Peptoclostridium_acidaminophilum
0603862633a0b719cc735ee2362c0fb9	0.656608098	FALSE	d__Bacteria	p__Bacteroidota	c__Bacteroidia	o__Bacteroidales	f__Muribaculaceae	g__Muribaculaceae	s__uncultured_Bacteroidales
06046291884e42207242d34fe7a97f50	0.656608098	FALSE	d__Bacteria	p__Proteobacteria	c__Gammaproteobacteria	o__Burkholderiales	f__Comamonadaceae
0605c38bcc34bd8dff97e20b7dc19b1a	0.609243697	FALSE	d__Bacteria	p__Proteobacteria	c__Alphaproteobacteria	o__Defluviicoccales	f__Defluviicoccaceae	g__Defluviicoccus	s__uncultured_bacterium
060687f6aa18708b37b18cf42ca8472e	0.609243697	FALSE	d__Bacteria	p__Proteobacteria	c__Alphaproteobacteria	o__Rickettsiales	f__Rickettsiales	g__Candidatus_Jidaibacter	s__uncultured_Alphaproteobacteria
06077b84168f965b8356c8b19f276760	NA	FALSE	d__Bacteria	p__Firmicutes	c__Clostridia	o__Lachnospirales	f__Lachnospiraceae	g__uncultured
06087a343cfd700a0f2d1fa4dddc2347	NA	FALSE	d__Bacteria	p__Actinobacteriota	c__Actinobacteria	o__Actinomycetales	f__Actinomycetaceae	g__Actinomyces
0608b1a0814c181376109246ba2e9067	NA	FALSE	d__Bacteria	p__Proteobacteria	c__Gammaproteobacteria	o__Burkholderiales	f__Burkholderiaceae	g__Burkholderia-Caballeronia-Paraburkholderia
06093a1e8cc686d1d80df46b5f93ab9f	NA	FALSE	d__Bacteria	p__Cyanobacteria	c__Cyanobacteriia	o__Chloroplast	f__Chloroplast	g__Chloroplast
0609fb2f8e4438ce9641775f107cf2b6	0.656608098	FALSE	d__Bacteria	p__Firmicutes	c__Bacilli	o__Paenibacillales	f__Paenibacillaceae	g__Paenibacillus	s__Paenibacillus_baekrokdamisoli
060af51bc5afba5117ac78d97dd59c05	NA	FALSE	d__Bacteria	p__Proteobacteria	c__Gammaproteobacteria
060ef2680e8253209ef85424801e9c36	NA	FALSE	d__Bacteria	p__Bacteroidota	c__Bacteroidia	o__Flavobacteriales	f__Flavobacteriaceae	g__Flavobacterium
0610b86fb42195ab54ead6ccd38cfd70	NA	FALSE	d__Bacteria	p__Bacteroidota	c__Bacteroidia	o__Cytophagales	f__Cytophagaceae	g__Sporocytophaga
0615bfebdc1970cc9e330a8e71072045	NA	FALSE	d__Bacteria	p__Proteobacteria	c__Alphaproteobacteria	o__Rhodobacterales	f__Rhodobacteraceae
061607be9c8c9be1d020d6285472d935	NA	FALSE	d__Bacteria	p__Proteobacteria	c__Alphaproteobacteria	o__Tistrellales	f__Geminicoccaceae	g__Candidatus_Alysiosphaera	s__metagenome
0616e95c66ecb49b47742a3cf0ef778e	NA	FALSE	d__Bacteria	p__Proteobacteria	c__Gammaproteobacteria	o__Pseudomonadales	f__Pseudomonadaceae	g__Pseudomonas
061746a6f1ef90b53cf07cc7abb6d61a	NA	FALSE	d__Bacteria	p__Dadabacteria	c__Dadabacteriia	o__Dadabacteriales	f__Dadabacteriales	g__Dadabacteriales	s__uncultured_organism
0619b3de25370db576d2f038e2069e0a	0.114285714	FALSE	d__Bacteria	p__Proteobacteria	c__Alphaproteobacteria	o__Rhodobacterales	f__Rhodobacteraceae
061e7c12bd242a4fd4382f4296f4f2fe	NA	FALSE	d__Bacteria	p__Verrucomicrobiota	c__Chlamydiae	o__Chlamydiales	f__Parachlamydiaceae
061e8699075f8ff4c74c58e59ab1d29c	0.656608098	FALSE	d__Bacteria	p__Actinobacteriota	c__Acidimicrobiia	o__Microtrichales
0620e6ca72abb82f9781deea3e5ac695	0.699532086	FALSE	d__Bacteria	p__Proteobacteria	c__Alphaproteobacteria	o__Rhizobiales	f__Rhizobiales_Incertae_Sedis	g__Alsobacter
0627f5ace30a9145ed8bed70dd719cd0	0.699532086	FALSE	d__Bacteria	p__Firmicutes	c__Clostridia	o__Peptococcales	f__Peptococcaceae	g__Peptococcus	s__uncultured_bacterium
062be1c62e636e2914db5eb0b645bcce	NA	FALSE	Unassigned
062c63f34fb9e943fd5598c588338969	NA	FALSE	d__Bacteria	p__Myxococcota	c__Polyangia	o__Polyangiales	f__Sandaracinaceae	g__uncultured
062d761181ccd7dc0ad4728cd78c5bf8	NA	FALSE	d__Bacteria	p__Proteobacteria	c__Gammaproteobacteria	o__Burkholderiales	f__Nitrosomonadaceae	g__MND1	s__metagenome
062dc84b84efeb2394c68daa8c85a7f4	NA	FALSE	Unassigned
062e4268db1183b122c3ba4796a556f8	NA	FALSE	d__Bacteria	p__Firmicutes	c__Bacilli	o__Lactobacillales	f__Lactobacillaceae	g__Lactobacillus
062f237b10093b786682b5873acaa6f1	NA	FALSE	d__Bacteria	p__Proteobacteria	c__Alphaproteobacteria	o__Caulobacterales	f__Caulobacteraceae	g__Brevundimonas
062fb3425a735e0435ee76180c019771	NA	FALSE	d__Bacteria	p__Acidobacteriota	c__Acidobacteriae	o__Acidobacteriales	f__uncultured	g__uncultured	s__uncultured_Holophaga
062fd22f8f9d5ffadd010eda0ac30517	NA	FALSE	d__Bacteria	p__Campilobacterota	c__Campylobacteria	o__Campylobacterales	f__Helicobacteraceae	g__Helicobacter	s__Helicobacter_apodemus
06330ad4a370f1e762fdfbe32dcdc8d5	NA	FALSE	d__Bacteria	p__Bacteroidota	c__Bacteroidia	o__Bacteroidales	f__Bacteroidales_RF16_group	g__Bacteroidales_RF16_group	s__uncultured_bacterium
06352a5c23b07fad9ae6f6e09f2d5c33	NA	FALSE	d__Bacteria	p__Myxococcota	c__Polyangia	o__Polyangiales	f__Sandaracinaceae	g__uncultured
063930cc95763322c0538d8508b736a3	NA	FALSE	d__Bacteria	p__Verrucomicrobiota	c__Verrucomicrobiae	o__Pedosphaerales	f__Pedosphaeraceae	g__Ellin517	s__uncultured_soil
0639ec75f368ce1fbeb20fc8bcff8ec5	NA	FALSE	d__Bacteria	p__Firmicutes	c__Negativicutes	o__Veillonellales-Selenomonadales	f__Veillonellaceae	g__Veillonella
063a9385505733cffdda3faa4cac3689	0.930147059	FALSE	d__Bacteria	p__Desulfobacterota	c__Desulfobaccia	o__Desulfobaccales	f__Desulfobaccaceae	g__Desulfobacca	s__uncultured_bacterium
063cd5af17f02b64521055b68ae0d1b8	NA	FALSE	d__Bacteria	p__Firmicutes	c__Clostridia	o__Oscillospirales	f__Oscillospiraceae	g__uncultured
063d76f514a4964f695db5bda8c68abe	0.609243697	FALSE	d__Bacteria	p__Proteobacteria	c__Gammaproteobacteria	o__Legionellales	f__Legionellaceae	g__Legionella	s__metagenome
063d90f6092a8a724ac36c055bb800aa	0.699532086	FALSE	d__Bacteria	p__Planctomycetota	c__Planctomycetes	o__Gemmatales	f__Gemmataceae	g__uncultured
063e048e6458fe0103515949a781f912	NA	FALSE	d__Bacteria	p__Bacteroidota	c__Bacteroidia	o__Cytophagales	f__Microscillaceae	g__uncultured
063e5a491c41c44754b32fd6292adbb9	NA	FALSE	d__Bacteria	p__Proteobacteria	c__Gammaproteobacteria	o__Oceanospirillales	f__Pseudohongiellaceae	g__Pseudohongiella	s__seawater_metagenome
063f7d6d76c3ac4204a125bbeb80c805	NA	FALSE	d__Bacteria	p__Firmicutes	c__Clostridia	o__Clostridia	f__Gracilibacteraceae	g__Lutispora	s__uncultured_bacterium
06409936e2c967a70baa0aa48ea9b9f8	NA	FALSE	d__Bacteria	p__Planctomycetota	c__Planctomycetes	o__Isosphaerales	f__Isosphaeraceae	g__uncultured	s__uncultured_Isosphaera
0640e6419fadebfc9eb3aa2738fe5dba	NA	FALSE	d__Bacteria	p__Nitrospirota	c__Thermodesulfovibrionia	o__uncultured	f__uncultured	g__uncultured
06429c3bcf33bbe215406bb713d496ec	0.662967914	FALSE	d__Bacteria	p__Proteobacteria	c__Alphaproteobacteria	o__Rhizobiales	f__Xanthobacteraceae
0642f321b7df638ab9ff08dce9abd689	NA	FALSE	d__Bacteria	p__Bacteroidota	c__Kryptonia	o__Kryptoniales	f__BSV26	g__BSV26	s__uncultured_bacterium
064376c2820b2f078316cac6980001f2	NA	FALSE	d__Bacteria	p__Bacteroidota	c__Bacteroidia	o__Bacteroidales	f__Prolixibacteraceae	g__Draconibacterium
0643fe219617b685e659166de337e7b0	NA	FALSE	d__Bacteria	p__Acidobacteriota	c__Blastocatellia	o__Pyrinomonadales	f__Pyrinomonadaceae	g__RB41
064491eb1fbaaf1b1beb5857013f0b75	0.22736822	FALSE	d__Bacteria	p__Firmicutes	c__Bacilli	o__Erysipelotrichales	f__Erysipelotrichaceae	g__ZOR0006	s__uncultured_bacterium
0648f1a5b834b07f163bb6cd53cf718c	NA	FALSE	Unassigned
064b48aac7c7395be59d1c387255d2a0	NA	FALSE	d__Bacteria	p__Bdellovibrionota	c__Bdellovibrionia	o__Bdellovibrionales	f__Bdellovibrionaceae	g__OM27_clade
064c1de082a4291f9de7d0a18a6fedb1	NA	FALSE	d__Bacteria	p__Dependentiae	c__Babeliae	o__Babeliales	f__UBA12409	g__UBA12409	s__uncultured_bacterium
064c6e15cf2af22a51266f24309d4c68	0.609243697	FALSE	d__Bacteria	p__Actinobacteriota	c__Actinobacteria	o__Catenulisporales	f__Actinospicaceae	g__Actinospica	s__bacterium_Ellin5012
064cc5716e7afc02e6bbaf4efea5337f	NA	FALSE	d__Bacteria	p__Bacteroidota	c__Bacteroidia	o__Bacteroidales	f__Rikenellaceae	g__Alistipes
064e41637aa76a16129dcfce18b39248	0.609243697	FALSE	d__Bacteria	p__Bacteroidota	c__Bacteroidia	o__Bacteroidales	f__uncultured	g__uncultured	s__uncultured_bacterium
064e9e2a4c136f53dee6529cd3b53b89	NA	FALSE	d__Bacteria	p__Spirochaetota	c__Brachyspirae	o__Brachyspirales	f__Brachyspiraceae	g__Brachyspira
064f96e06da027731ef77ada9b932778	0.656608098	FALSE	d__Bacteria	p__Acidobacteriota	c__Holophagae	o__Acanthopleuribacterales	f__Acanthopleuribacteraceae	g__Thermotomaculum	s__uncultured_bacterium
0654774003e596cb0ec664fea7826fde	NA	FALSE	d__Bacteria	p__Myxococcota	c__Myxococcia	o__Myxococcales	f__Anaeromyxobacteraceae	g__Anaeromyxobacter	s__bacterium_enrichment
0658500d005f1cc67051ef817fdf1069	NA	FALSE	d__Bacteria	p__Firmicutes	c__Clostridia	o__Clostridia_UCG-014	f__Clostridia_UCG-014	g__Clostridia_UCG-014
065f841df304781a957f9d5a1e205187	NA	FALSE	d__Bacteria	p__Armatimonadota	c__Armatimonadia	o__Armatimonadales	f__Armatimonadaceae	g__Armatimonas	s__uncultured_beta
06621ab45c77ea48448ab2f8fc979a29	0.609243697	FALSE	d__Bacteria	p__Firmicutes	c__Bacilli	o__Lactobacillales	f__Lactobacillaceae	g__Lactobacillus
06668833523e0ecc6074b58e1b832430	NA	FALSE	d__Bacteria	p__Bacteroidota	c__Bacteroidia	o__Bacteroidales	f__Muribaculaceae	g__Muribaculaceae
0667f3796400bb8702e5e59341681187	NA	FALSE	d__Bacteria	p__Bacteroidota	c__Bacteroidia	o__Bacteroidales	f__Prevotellaceae	g__Alloprevotella	s__gut_metagenome
066984f86dd996f814168e0ba15a8abf	NA	FALSE	d__Bacteria	p__Proteobacteria	c__Gammaproteobacteria	o__Burkholderiales	f__Oxalobacteraceae
066c07efc9537cf1a3d6ab4bccfd0894	NA	FALSE	d__Bacteria	p__Proteobacteria	c__Alphaproteobacteria	o__Tistrellales	f__Geminicoccaceae	g__uncultured	s__uncultured_Alphaproteobacteria
066d5add20d45239e5d550062319aa59	NA	FALSE	d__Bacteria	p__Firmicutes	c__Clostridia	o__Lachnospirales	f__Lachnospiraceae	g__[Eubacterium]_xylanophilum_group	s__uncultured_organism
066d5df6eb04ca7c483f142cfad9e27a	NA	FALSE	Unassigned
066d62a8544c6543bff9c52d16e20fb4	NA	FALSE	d__Bacteria	p__Firmicutes	c__Clostridia	o__Oscillospirales	f__Butyricicoccaceae	g__Butyricicoccus
067036b984170720077bf9e19dbb5ff0	0.627941176	FALSE	d__Bacteria	p__Proteobacteria	c__Gammaproteobacteria	o__Salinisphaerales	f__Solimonadaceae	g__Panacagrimonas	s__uncultured_bacterium
0672c016d4de9fe6ae67e14fc682a603	NA	FALSE	d__Bacteria	p__Firmicutes	c__Clostridia	o__Oscillospirales	f__Oscillospiraceae
067530ef621dc25efb934aea5bfdeade	0.171122995	FALSE	d__Bacteria	p__Spirochaetota	c__Spirochaetia	o__Spirochaetales	f__Spirochaetaceae	g__Treponema
067704a6fb3dfca5a4983478587fd7cf	NA	FALSE	d__Bacteria	p__Patescibacteria	c__WWE3	o__WWE3	f__WWE3	g__WWE3
067719f9b679628099d84a9951cf8bae	NA	FALSE	d__Bacteria	p__Firmicutes	c__Clostridia	o__Oscillospirales	f__Ruminococcaceae	g__Faecalibacterium
0677aa5fce6cc3fa32935071af7a6fb4	NA	FALSE	d__Bacteria
0679ea88d3bbbe419b72b7376e978861	0.433919022	FALSE	d__Bacteria	p__Proteobacteria	c__Gammaproteobacteria	o__Xanthomonadales	f__Rhodanobacteraceae	g__Rhodanobacter
067ae3713b526826679202010e75d98e	NA	FALSE	d__Bacteria	p__Bacteroidota	c__Bacteroidia	o__Bacteroidales	f__Paludibacteraceae	g__uncultured	s__uncultured_soil
067b00abdaa40303a3d71995f125ade2	0.114285714	FALSE	d__Bacteria	p__Planctomycetota	c__Planctomycetes	o__Gemmatales	f__Gemmataceae	g__uncultured
067b5b034b920ff3ebe9c1d0a83eeb7c	NA	FALSE	Unassigned
0683689c033295b2e29b81ec89ad130d	0.609243697	FALSE	d__Bacteria	p__Methylomirabilota	c__Methylomirabilia	o__Rokubacteriales	f__Rokubacteriales	g__Rokubacteriales
06843d131a48e0bf88f92a2c0991bbc4	NA	FALSE	d__Bacteria	p__Bacteroidota	c__Bacteroidia	o__Bacteroidales	f__Muribaculaceae	g__Muribaculaceae	s__uncultured_bacterium
0686134189af23da0f858059ff03e0aa	NA	FALSE	d__Bacteria	p__Proteobacteria	c__Gammaproteobacteria	o__Xanthomonadales	f__Rhodanobacteraceae	g__Dyella
0686588cf80414a1822e0ff7fb9ca3bf	NA	FALSE	d__Bacteria	p__Bacteroidota	c__Bacteroidia	o__Flavobacteriales	f__Crocinitomicaceae	g__Fluviicola
06967077734c21205a6902ae93d51dd0	NA	FALSE	Unassigned
06967bdadf1dbd92631ff008483286dc	NA	FALSE	d__Bacteria	p__Latescibacterota	c__Latescibacteria	o__Latescibacterales	f__Latescibacteraceae	g__Candidatus_Latescibacter	s__uncultured_Latescibacteria
0696cc079af2bf1e2c890cd4e7150b96	NA	FALSE	d__Bacteria	p__Nitrospirota	c__Thermodesulfovibrionia	o__uncultured	f__uncultured	g__uncultured	s__uncultured_Nitrospira
06997ae8e87314ba3ec1cd09fa1fd3c0	0.669117647	FALSE	d__Bacteria	p__Bacteroidota	c__Bacteroidia	o__Bacteroidales	f__Muribaculaceae	g__Muribaculaceae	s__uncultured_bacterium
069a23ad10d0633de226f673f27beab2	0.114285714	FALSE	d__Bacteria	p__Chloroflexi	c__Anaerolineae	o__SBR1031	f__SBR1031	g__SBR1031
069aa5054400c35ec1c547343d570879	NA	FALSE	d__Bacteria	p__Bacteroidota	c__Bacteroidia	o__Bacteroidales	f__Prevotellaceae	g__Paraprevotella
069d662c99e1022216ced6d2c005fba4	NA	FALSE	d__Bacteria	p__Actinobacteriota	c__Actinobacteria	o__Bifidobacteriales	f__Bifidobacteriaceae	g__Bifidobacterium
069ea706547c0a30235896aaf8df44aa	NA	FALSE	d__Bacteria
06a0f6f98fa6ef8c8a057bcbf37e9c8f	NA	FALSE	d__Bacteria
06a35918da769962918e57f994a81d68	NA	FALSE	Unassigned
06a718c3ecf96bbcd1743f1d2b7e3678	NA	FALSE	d__Bacteria	p__Actinobacteriota	c__Thermoleophilia	o__Gaiellales	f__uncultured	g__uncultured
06a96d1ef3b4d5ebc87e88ffe8f712a7	NA	FALSE	Unassigned
06aa7d59072dbecb0649f0047e567eb9	NA	FALSE	d__Bacteria	p__Proteobacteria	c__Gammaproteobacteria	o__uncultured	f__uncultured	g__uncultured	s__bacterium_enrichment
06adafb3aa11a719d4921f52fe60eeb9	0.609243697	FALSE	d__Bacteria	p__Bacteroidota	c__Bacteroidia	o__Chitinophagales	f__Saprospiraceae	g__uncultured	s__uncultured_bacterium
06af11e29ff7b91982854f6f838807fe	NA	FALSE	d__Bacteria	p__Firmicutes	c__Clostridia	o__Oscillospirales	f__Oscillospiraceae	g__Colidextribacter
06af35d5e7ea283c363a0ca6fc464d6f	NA	FALSE	d__Bacteria	p__Chloroflexi	c__Dehalococcoidia	o__GIF9	f__GIF9	g__GIF9	s__uncultured_bacterium
06b5b1fb2d72c8825f76235f0356bf04	0.738302139	FALSE	d__Bacteria	p__Proteobacteria	c__Gammaproteobacteria	o__Burkholderiales	f__Comamonadaceae	g__Hydrogenophaga
06b6dd645d166218b9847de5b06428b6	NA	FALSE	d__Bacteria	p__Firmicutes	c__Bacilli	o__Thermoactinomycetales	f__Thermoactinomycetaceae	g__Thermoflavimicrobium	s__uncultured_Bacillales
06b81b9cd96e3844a7eabae43214cfad	0.609243697	FALSE	d__Bacteria	p__Proteobacteria	c__Alphaproteobacteria	o__Defluviicoccales	f__uncultured	g__uncultured	s__marine_sediment
06b859038e3718955f219435e2060fa0	NA	FALSE	d__Bacteria	p__Firmicutes	c__Thermacetogenia	o__Thermacetogeniales	f__Thermacetogeniaceae
06bdd3b1bbf075db86d9b63c1d429a9e	NA	FALSE	Unassigned
06be07d8b0f2b6be7c8aefd9a7f6883b	0.389973262	FALSE	d__Bacteria	p__Proteobacteria	c__Gammaproteobacteria	o__Burkholderiales	f__Methylophilaceae	g__Methylotenera
06be1d7554f336e60dd2efb466665888	0.609243697	FALSE	d__Bacteria	p__Firmicutes	c__Clostridia	o__Oscillospirales	f__Oscillospiraceae
06bf535ed1ac973bb62d115f9b9327a8	NA	FALSE	d__Bacteria	p__Bacteroidota	c__Bacteroidia	o__Flavobacteriales	f__Flavobacteriaceae	g__NS5_marine_group	s__bacterium_WHC3-2
06bfc77b9d0b94d665f665e2c07284bd	0.114285714	FALSE	d__Bacteria	p__Firmicutes	c__Bacilli	o__Izemoplasmatales	f__Izemoplasmataceae	g__Izemoplasmataceae
06c0b1f4e9b0cc03d31ef2cd86c4a7e9	NA	FALSE	d__Bacteria	p__Firmicutes	c__Clostridia	o__Oscillospirales	f__Oscillospiraceae	g__Oscillibacter	s__[Clostridium]_leptum
06c187f6919bf514c9491452ba17779e	NA	FALSE	d__Bacteria	p__Verrucomicrobiota	c__Verrucomicrobiae	o__Verrucomicrobiales	f__Akkermansiaceae	g__Akkermansia	s__Akkermansia_muciniphila
06c4194d4afaad8818ee6057abbf9697	NA	FALSE	d__Bacteria	p__Firmicutes	c__Clostridia	o__Oscillospirales	f__Ruminococcaceae	g__Ruminococcus
06c505613203d0bec98d3f2d3247ae08	NA	FALSE	d__Bacteria	p__Actinobacteriota	c__Acidimicrobiia
06c6431ba85ad17391a0cbc6d61ac0ba	NA	FALSE	d__Bacteria	p__Proteobacteria	c__Gammaproteobacteria
06ca07a1ccba06d77023d7787b96f674	0.609243697	FALSE	d__Bacteria	p__Bacteroidota	c__Bacteroidia	o__Chitinophagales	f__Saprospiraceae	g__Lewinella	s__uncultured_bacterium
06cb0b14ab8cbdabebf53de893823653	NA	FALSE	d__Bacteria	p__Bacteroidota	c__Bacteroidia	o__Bacteroidales	f__Rikenellaceae	g__Alistipes
06cf062c592a164d79310bc1bc226b98	0.282754011	FALSE	d__Bacteria	p__Proteobacteria	c__Gammaproteobacteria	o__Burkholderiales	f__Methylophilaceae	g__Methylotenera
06d1108a741ba66b77b4c6a34a3036d2	0.171122995	FALSE	d__Bacteria	p__Chloroflexi	c__Chloroflexia	o__Chloroflexales	f__Chloroflexaceae	g__Candidatus_Chloroploca	s__uncultured_bacterium
06d888e5e7cf5fe4dded658544ac1a53	NA	FALSE	d__Bacteria	p__Spirochaetota	c__Spirochaetia	o__Spirochaetales	f__Spirochaetaceae	g__Treponema
06d89b1ff96308bbd670c7b516299f98	0.190221543	FALSE	d__Bacteria	p__Proteobacteria	c__Gammaproteobacteria	o__Acidithiobacillales	f__Acidithiobacillaceae	g__KCM-B-112	s__uncultured_bacterium
06dae32c50f6b29cc9eec37bb4db2c2a	NA	FALSE	d__Bacteria	p__Firmicutes	c__Clostridia	o__Lachnospirales	f__Lachnospiraceae
06decaf6deadef2927d18ba22cdd8887	NA	FALSE	d__Bacteria	p__Myxococcota	c__Polyangia	o__Nannocystales	f__Nannocystaceae
06e03b8cc2888b2d40f09ccc2381719b	NA	FALSE	d__Bacteria	p__Proteobacteria	c__Alphaproteobacteria	o__Rickettsiales	f__Mitochondria	g__Mitochondria
06e0899e92ee219581cc8456c83d2caa	0.669117647	FALSE	d__Bacteria	p__Actinobacteriota	c__Actinobacteria	o__Corynebacteriales	f__Nocardiaceae	g__Rhodococcus
06e0b0523a4b4a50f65072a579d331bc	NA	FALSE	d__Bacteria	p__Planctomycetota	c__Planctomycetes	o__Gemmatales	f__Gemmataceae	g__uncultured	s__uncultured_bacterium
06e1f51397d94f10620b2558127788d8	NA	FALSE	d__Bacteria	p__Proteobacteria	c__Gammaproteobacteria	o__Burkholderiales	f__Alcaligenaceae
06e28187cc26d4ff4f79be52cdcd9af3	NA	FALSE	d__Bacteria	p__Firmicutes	c__Clostridia	o__Oscillospirales	f__Oscillospiraceae
06e2850d15b89b719dca620c90c48ef7	0.656608098	FALSE	d__Bacteria	p__Proteobacteria	c__Gammaproteobacteria	o__Burkholderiales	f__Rhodocyclaceae	g__Thauera
06e4ca3bce2c9d4b80d83c1bf6378f4e	0.738302139	FALSE	d__Bacteria	p__Proteobacteria	c__Gammaproteobacteria	o__Steroidobacterales	f__Woeseiaceae	g__Woeseia
06e697c6d4b7c7421a6b62c6dbfab13f	0.80447861	FALSE	d__Bacteria	p__Bacteroidota	c__Bacteroidia	o__Bacteroidales	f__Muribaculaceae	g__Muribaculaceae	s__uncultured_bacterium
06e707a9e2eba1ce1bc1b44643ee51f2	NA	FALSE	d__Bacteria	p__Bacteroidota	c__Bacteroidia	o__Bacteroidales
06e8194145bf88601c05afbec09f0780	NA	FALSE	d__Bacteria	p__Acidobacteriota	c__Acidobacteriae	o__Acidobacteriales	f__uncultured	g__uncultured
06efb8463909f8030c1468ea1a3ff350	NA	FALSE	d__Archaea	p__Crenarchaeota	c__Nitrososphaeria	o__Nitrosopumilales	f__Nitrosopumilaceae	g__Nitrosopumilaceae	s__uncultured_Cenarchaeum
06f2542264e925a5aebfad238fe8dd03	NA	FALSE	Unassigned
06f2a0829abfdb77f1ebfe2b05da293a	NA	FALSE	d__Bacteria	p__Elusimicrobiota	c__Elusimicrobia	o__Lineage_IV	f__Lineage_IV	g__Lineage_IV	s__uncultured_soil
06f366d63148cbe67d84be58906de93c	NA	FALSE	d__Bacteria	p__Proteobacteria	c__Alphaproteobacteria	o__Rhodospirillales	f__Magnetospirillaceae	g__Telmatospirillum
06fa7d11b7c41995ab04b632326b6ba8	0.656608098	FALSE	d__Bacteria	p__Proteobacteria	c__Alphaproteobacteria	o__Sphingomonadales	f__Sphingomonadaceae
06fcbc8b7feb9b07aa837fdcfed97276	NA	FALSE	d__Bacteria	p__Firmicutes	c__Clostridia	o__Lachnospirales	f__Lachnospiraceae	g__Blautia
06fdc7472e983cb1e1741b534a28d089	NA	FALSE	d__Bacteria	p__Planctomycetota	c__Planctomycetes	o__Pirellulales	f__Pirellulaceae	g__Pir4_lineage	s__uncultured_Planctomycetaceae
06ffa40bfe30e9c103a7b53fac57fe8e	NA	FALSE	d__Bacteria	p__Proteobacteria	c__Alphaproteobacteria	o__Rhizobiales	f__Rhizobiaceae
0700e6bd141561a7560da15b40b1f6ba	NA	FALSE	Unassigned
0701ec6a2084bb94b0b87e1f3a83c41d	NA	FALSE	d__Bacteria	p__Proteobacteria	c__Alphaproteobacteria	o__Rhizobiales	f__Rhizobiales_Incertae_Sedis	g__Bauldia
07036906418466370995f960c8c1ae5a	0.80447861	FALSE	d__Bacteria	p__Bacteroidota	c__Bacteroidia	o__Bacteroidales	f__Rikenellaceae	g__Alistipes	s__uncultured_organism
070aef070094c4a462b176d111ec47d8	0.609243697	FALSE	d__Bacteria	p__Firmicutes	c__Bacilli	o__Alicyclobacillales	f__Alicyclobacillaceae	g__Tumebacillus	s__uncultured_Firmicutes
07186efbfa422615d5f0cb5328e2380d	NA	FALSE	d__Bacteria	p__Verrucomicrobiota	c__Omnitrophia	o__Omnitrophales	f__Omnitrophaceae	g__Candidatus_Omnitrophus	s__uncultured_bacterium
0718ddc00940b4756a5ed46b52d60ba0	NA	FALSE	d__Bacteria	p__Firmicutes	c__Clostridia	o__Lachnospirales	f__Lachnospiraceae	g__Anaerostipes
071ea066439e326584ee30a0802b03f2	NA	FALSE	d__Bacteria	p__Proteobacteria	c__Gammaproteobacteria	o__Xanthomonadales	f__Rhodanobacteraceae	g__Dokdonella
071ee82bef1d0f1f9bac445c22ff562a	NA	FALSE	d__Bacteria	p__Firmicutes	c__Negativicutes	o__Veillonellales-Selenomonadales	f__Selenomonadaceae	g__Selenomonas	s__Selenomonas_lacticifex
072157f394d6066efc0256330be74007	NA	FALSE	d__Bacteria	p__Myxococcota	c__Polyangia	o__Polyangiales	f__Polyangiaceae
072393a625bd6e5b53492d9f5d5de2e9	NA	FALSE	d__Bacteria	p__Firmicutes	c__Clostridia	o__Oscillospirales	f__Oscillospiraceae
07247727da0d7edf535295b8f4140bd4	NA	FALSE	d__Bacteria	p__Firmicutes	c__Clostridia	o__Lachnospirales	f__Lachnospiraceae	g__Fusicatenibacter
07248d1c78ccd0ef27dd97c3445dc148	0.738302139	FALSE	d__Bacteria	p__Chloroflexi	c__Anaerolineae	o__SBR1031	f__SBR1031	g__SBR1031	s__uncultured_bacterium
0726876587a306817725cffd68b71488	0.662967914	FALSE	d__Bacteria	p__Bacteroidota	c__Bacteroidia	o__Bacteroidales	f__Bacteroidaceae	g__Bacteroides	s__Bacteroides_sartorii
0728e66b08e0494bb2734e0e67cae7d5	0.656608098	FALSE	d__Bacteria	p__Bacteroidota	c__Bacteroidia	o__Flavobacteriales	f__NS9_marine_group	g__NS9_marine_group	s__metagenome
072a23ab470bb8bd8a4304de403ae8bf	NA	FALSE	d__Bacteria	p__Firmicutes	c__Clostridia	o__Oscillospirales	f__Ruminococcaceae	g__Faecalibacterium
072bb964726537181bdec4a921f93f4a	0.656608098	FALSE	d__Bacteria	p__Proteobacteria	c__Gammaproteobacteria	o__Burkholderiales	f__TRA3-20	g__TRA3-20
072c36c8dc410df996887239470a3c19	NA	FALSE	d__Bacteria	p__Proteobacteria	c__Gammaproteobacteria
072e3422237f8e2c33fc0edfc307ae8e	NA	FALSE	d__Bacteria	p__Deinococcota	c__Deinococci	o__Deinococcales	f__Trueperaceae	g__Truepera	s__uncultured_bacterium
072e6c0887c3ead599356a11642cb411	NA	FALSE	d__Bacteria	p__Proteobacteria	c__Gammaproteobacteria	o__Burkholderiales	f__Nitrosomonadaceae	g__mle1-7	s__uncultured_beta
0730f50a1bfe0014b0bb075ac1b91d0b	NA	FALSE	Unassigned
0736e90369f1cfdeefa77312f6f7fcb3	0.114285714	FALSE	d__Bacteria	p__Actinobacteriota	c__Acidimicrobiia	o__Microtrichales	f__Ilumatobacteraceae	g__uncultured	s__uncultured_actinobacterium
07387e359a2ff272083bbb2f9deb037a	0.22736822	FALSE	Unassigned
0739156c3012176a8b99471f643a9468	NA	FALSE	d__Bacteria	p__Firmicutes	c__Bacilli	o__Lactobacillales	f__Lactobacillaceae	g__Lactobacillus
07399bc60c3ceb478c3e550b1297333f	NA	FALSE	Unassigned
0739b1f73eb66a2089e7a9ffcc672cbb	NA	FALSE	d__Bacteria	p__Firmicutes	c__Clostridia	o__Lachnospirales	f__Lachnospiraceae	g__Blautia
073a0a1cff1d25ed1b41a546a3edd2c0	NA	FALSE	d__Bacteria	p__Proteobacteria	c__Gammaproteobacteria	o__Xanthomonadales	f__Rhodanobacteraceae
073c1c7690eb4e56de050ebb8dd20d9e	NA	FALSE	Unassigned
073c2857485daee08348935d2f2069be	NA	FALSE	d__Bacteria	p__Firmicutes	c__Negativicutes	o__Acidaminococcales	f__Acidaminococcaceae	g__Succiniclasticum	s__Veillonellaceae_bacterium
073d6c9dec3b2c28d65e04966d46890f	0.738302139	FALSE	d__Bacteria	p__Bacteroidota	c__Kryptonia	o__Kryptoniales	f__BSV26	g__BSV26	s__uncultured_bacterium
073f582a0222178aa880a54e617fcd25	0.699532086	FALSE	d__Bacteria	p__Proteobacteria	c__Gammaproteobacteria	o__Xanthomonadales	f__Rhodanobacteraceae
074bf53831edb31f71ac2c599c942eb5	NA	FALSE	Unassigned
074ca6a2c3191ae1821b0a7ce42a5383	0.114285714	FALSE	d__Bacteria	p__Actinobacteriota	c__Actinobacteria	o__Propionibacteriales	f__Nocardioidaceae	g__Nocardioides
074d4844dfb47a865537aa1800407750	NA	FALSE	d__Bacteria	p__Fibrobacterota	c__Fibrobacteria	o__Fibrobacterales	f__Fibrobacteraceae	g__uncultured	s__uncultured_bacterium
074d50584bce535a09f47dfc369ddc4b	0.261697861	FALSE	d__Bacteria	p__Acidobacteriota	c__Acidobacteriae	o__Subgroup_2	f__Subgroup_2	g__Subgroup_2	s__uncultured_Acidobacteria
07503fa997b4373b29fbd96cdabc5968	NA	FALSE	d__Bacteria	p__Proteobacteria	c__Gammaproteobacteria	o__Steroidobacterales	f__Woeseiaceae	g__Woeseia
075093ddcb8e2b15b1e4fad10fe05694	NA	FALSE	d__Bacteria	p__Firmicutes	c__Clostridia	o__Clostridia_UCG-014	f__Clostridia_UCG-014	g__Clostridia_UCG-014
075558bf4167ce49f6cc4721782932d8	NA	FALSE	d__Bacteria	p__WPS-2	c__WPS-2	o__WPS-2	f__WPS-2	g__WPS-2	s__uncultured_bacterium
0755bbfc5965f6ad3007bf6b3f0c3213	NA	FALSE	d__Bacteria	p__Desulfobacterota	c__Desulfuromonadia	o__Geobacterales	f__Geobacteraceae	g__Geobacter	s__Geobacter_anodireducens
07562720705284b4e2b038469779dbe2	0.773195187	FALSE	d__Bacteria	p__Chloroflexi	c__Anaerolineae
0759ccb4c3f62c1aefa707c110a71eef	NA	FALSE	d__Bacteria	p__Proteobacteria	c__Gammaproteobacteria	o__Burkholderiales	f__Alcaligenaceae
0759d422ae337b676a20d149eb921c07	NA	FALSE	d__Bacteria	p__Patescibacteria	c__Parcubacteria	o__Candidatus_Moranbacteria	f__Candidatus_Moranbacteria	g__Candidatus_Moranbacteria	s__uncultured_Parcubacteria
075a5bc22e56ea839ad10e12be06bcd1	NA	FALSE	d__Bacteria	p__Proteobacteria	c__Alphaproteobacteria	o__Rickettsiales	f__AB1	g__AB1	s__uncultured_bacterium
075bd28f1d83a541a10c22b43b12fa83	NA	FALSE	d__Bacteria	p__SAR324_clade(Marine_group_B)	c__SAR324_clade(Marine_group_B)	o__SAR324_clade(Marine_group_B)	f__SAR324_clade(Marine_group_B)	g__SAR324_clade(Marine_group_B)
075e14147fee6324a9fefb315b34b9d6	NA	FALSE	d__Bacteria	p__Acidobacteriota	c__Blastocatellia	o__Pyrinomonadales	f__Pyrinomonadaceae	g__RB41
075e3740250c6e5a09d5355796e6ec7f	0.699532086	FALSE	d__Bacteria	p__Verrucomicrobiota	c__Verrucomicrobiae	o__Pedosphaerales	f__Pedosphaeraceae	g__ADurb.Bin118	s__uncultured_bacterium
075f34af3947eeb5db927ab130533871	NA	FALSE	d__Bacteria	p__Verrucomicrobiota	c__Verrucomicrobiae	o__Pedosphaerales	f__Pedosphaeraceae
07614324f5254160a221c4ba4a8a7aa3	NA	FALSE	d__Bacteria	p__Firmicutes	c__Bacilli	o__Lactobacillales	f__Lactobacillaceae	g__Lactobacillus
0761815f8c559d8e56bbe2b4b146274e	NA	FALSE	d__Bacteria	p__Proteobacteria	c__Alphaproteobacteria	o__Rhizobiales	f__Beijerinckiaceae	g__Methylobacterium-Methylorubrum
076194955140e8dd38506142caed434b	NA	FALSE	d__Bacteria	p__Bacteroidota	c__Bacteroidia	o__Bacteroidales	f__Bacteroidaceae	g__Bacteroides
07632963d07d3b5046b84b70faca5d9d	NA	FALSE	d__Bacteria	p__Myxococcota	c__Polyangia	o__Polyangiales	f__Sandaracinaceae	g__uncultured	s__uncultured_soil
07634234d950b7a844a3de7343c27775	0.832410237	FALSE	d__Bacteria	p__Bacteroidota	c__Bacteroidia	o__Chitinophagales	f__37-13	g__37-13	s__metagenome
0764c4d8c3f7825707c30c9c6bf73cf4	0.330882353	FALSE	d__Bacteria	p__Proteobacteria	c__Gammaproteobacteria	o__Cellvibrionales	f__Cellvibrionaceae	g__Cellvibrio
0766ce55b01a18dfb8e35b39167d0e2d	0.389973262	FALSE	d__Bacteria
076b0e71f874ac7a720b80b806eb9a88	NA	FALSE	d__Bacteria	p__Firmicutes	c__Bacilli	o__Izemoplasmatales	f__Izemoplasmataceae	g__Izemoplasmataceae
076b670933b0ae6776deb47ca8a066c4	NA	FALSE	d__Bacteria	p__Proteobacteria	c__Gammaproteobacteria	o__Pseudomonadales	f__Moraxellaceae	g__Moraxella	s__Moraxella_atlantae
076dcf87bd80d6994886075ee028b8ae	NA	FALSE	d__Bacteria	p__Bacteroidota	c__Bacteroidia	o__Bacteroidales	f__Prolixibacteraceae	g__Draconibacterium
0772702a7f106d5c2d4ae656196146bb	NA	FALSE	d__Bacteria	p__Actinobacteriota	c__Coriobacteriia	o__Coriobacteriales	f__Eggerthellaceae	g__uncultured
077277e39421931b1ba32c79841181e6	NA	FALSE	Unassigned
0776b9af0e00061707ffadc2b41eff1b	NA	FALSE	d__Bacteria	p__Proteobacteria	c__Gammaproteobacteria	o__Burkholderiales	f__Comamonadaceae	g__Hydrogenophaga
077783fe0c08e1db3693b146f3ee04fe	NA	FALSE	d__Bacteria	p__Proteobacteria	c__Gammaproteobacteria	o__Diplorickettsiales	f__Diplorickettsiaceae	g__Aquicella
077aac4262d260f17ed4dda7c926a704	NA	FALSE	d__Bacteria	p__Bacteroidota	c__Bacteroidia	o__Sphingobacteriales	f__Sphingobacteriaceae
077c4098b52b5df1a957a62bf0ffb1ce	0.22736822	FALSE	d__Bacteria	p__Firmicutes	c__Bacilli	o__Paenibacillales	f__Paenibacillaceae	g__Paenibacillus
0780ce4dd3cf307d698234826c4881a3	NA	FALSE	Unassigned
0780fbe5d6e12c82114473a59aaa4a38	0.656608098	FALSE	d__Bacteria	p__Firmicutes	c__Incertae_Sedis	o__DTU014	f__DTU014	g__DTU014	s__uncultured_Thermoanaerobacteraceae
07814022c11c8209ea8a4ccfa85503d7	NA	FALSE	d__Bacteria	p__Firmicutes	c__Clostridia	o__Lachnospirales	f__Lachnospiraceae	g__Oribacterium
078304919981eb2950e9bbf4b8355057	NA	FALSE	d__Bacteria	p__Bacteroidota	c__Bacteroidia	o__Sphingobacteriales	f__env.OPS_17	g__env.OPS_17	s__uncultured_Bacteroidetes
0784f19560b68578c3509182a32db8a4	NA	FALSE	d__Bacteria	p__Proteobacteria	c__Gammaproteobacteria	o__Burkholderiales	f__Neisseriaceae	g__Neisseria
078f375934f85963a0471e233d06116d	NA	FALSE	d__Bacteria	p__Firmicutes	c__Clostridia	o__Lachnospirales	f__Lachnospiraceae	g__Blautia	s__Blautia_luti
0791d0f043af1f00ba6703b8ac3bc954	NA	FALSE	d__Bacteria	p__Acidobacteriota	c__Acidobacteriae	o__Solibacterales	f__Solibacteraceae	g__Candidatus_Solibacter	s__bacterium_Ellin6505
07926d16f0801b508b637bda9fdbe63d	0.114285714	FALSE	d__Bacteria	p__Firmicutes	c__Thermoanaerobacteria	o__Thermoanaerobacterales	f__Thermoanaerobacteraceae	g__Thermoanaerobacter	s__Thermoanaerobacter_uzonensis
079286a44f353a8a8fe9ae9567a80282	NA	FALSE	d__Bacteria
079356df7bab8582d3a8b7c0d2259a85	NA	FALSE	d__Bacteria	p__Actinobacteriota	c__Actinobacteria	o__Propionibacteriales	f__Nocardioidaceae	g__Kribbella
079a8258fab46fc1ccf99cb7a41ea7a3	NA	FALSE	d__Bacteria	p__Acidobacteriota	c__Acidobacteriae	o__Acidobacteriales	f__Koribacteraceae	g__Candidatus_Koribacter	s__uncultured_Acidobacteria
079ab341f443c91fa8fccc6a62b348f4	NA	FALSE	Unassigned
079b700144255e59c07fe547cc9d5ed4	NA	FALSE	d__Bacteria	p__Firmicutes	c__Clostridia	o__Lachnospirales	f__Lachnospiraceae
079e2860d59c94e948ba2237aac63f3c	NA	FALSE	d__Bacteria	p__Firmicutes	c__Clostridia	o__Oscillospirales	f__Oscillospiraceae
079ed0b0b63f070c7e3456932b11546f	0.171122995	FALSE	d__Bacteria	p__Methylomirabilota	c__Methylomirabilia	o__Rokubacteriales	f__WX65	g__WX65
079ed9b461c0d03dd0f764bacbcffe98	0.609243697	FALSE	d__Bacteria	p__Firmicutes	c__Bacilli	o__Izemoplasmatales	f__Izemoplasmataceae	g__Izimaplasma	s__uncultured_bacterium
079ef18217915c5a22ac72b4e264163d	NA	FALSE	d__Bacteria
07a134737443ef643186146d724fa1f2	NA	FALSE	d__Bacteria	p__Bacteroidota	c__Bacteroidia	o__Bacteroidales	f__Prevotellaceae	g__Paraprevotella	s__uncultured_rumen
07a1370aa3c22651127ff878a399055d	NA	FALSE	d__Bacteria	p__Fibrobacterota	c__Fibrobacteria	o__Fibrobacterales	f__Fibrobacteraceae
07a1a5b2afc81334c1aafaf0265943d1	NA	FALSE	d__Bacteria	p__Bdellovibrionota	c__Oligoflexia	o__Silvanigrellales	f__Silvanigrellaceae	g__Silvanigrella
07a2684e090e955b955d82021f5c7759	NA	FALSE	Unassigned
07a47e6b10a8775c2b4d7eed39031de3	NA	FALSE	d__Bacteria	p__Firmicutes	c__Clostridia	o__Oscillospirales
07a5f2465427e50ae87dca06e5ed9d21	0.879201681	FALSE	d__Bacteria	p__Proteobacteria	c__Gammaproteobacteria	o__Burkholderiales	f__Burkholderiaceae	g__Cupriavidus
07a6a3a257121e5916b6a7514f6a85ad	NA	FALSE	d__Bacteria	p__Bacteroidota	c__Bacteroidia	o__Chitinophagales	f__Chitinophagaceae	g__Chitinophaga	s__uncultured_Chitinophaga
07a8a47b964336240c623d115eebb404	0.609243697	FALSE	d__Bacteria	p__Armatimonadota	c__Armatimonadia	o__Armatimonadales	f__Armatimonadales	g__Armatimonadales	s__uncultured_bacterium
07abb9fdee1c799c76cbda53e729b872	NA	FALSE	d__Bacteria	p__Firmicutes	c__Clostridia	o__Oscillospirales	f__Oscillospiraceae
07ac54fc5392107429e186ea558352ef	NA	FALSE	d__Bacteria	p__Spirochaetota	c__MVP-15	o__MVP-15	f__MVP-15	g__MVP-15	s__uncultured_Firmicutes
07adf4a1df276092b3a4d27d845dcdb5	0.22736822	FALSE	d__Bacteria	p__Gemmatimonadota	c__Longimicrobia	o__Longimicrobiales	f__Longimicrobiaceae	g__Longimicrobiaceae
07af32a2a30c8681a49a33d2d9f2cb66	NA	FALSE	d__Bacteria	p__Proteobacteria	c__Alphaproteobacteria
07b0d5416001d4e1cfa9a1a01a774b7d	NA	FALSE	d__Bacteria	p__Proteobacteria	c__Gammaproteobacteria	o__Legionellales	f__Legionellaceae	g__Legionella
07b11b6ffd2e74c443f1964e63ec8aca	0.656608098	FALSE	d__Bacteria	p__Bacteroidota	c__Bacteroidia	o__Sphingobacteriales	f__Lentimicrobiaceae	g__Lentimicrobiaceae	s__uncultured_Cytophagales
07b140b99be55b63944aba62b73ddf1f	NA	FALSE	d__Bacteria	p__Firmicutes	c__Clostridia	o__Lachnospirales	f__Lachnospiraceae
07b449bffa2634c2f737c8c1f58bd55b	NA	FALSE	d__Bacteria	p__Acidobacteriota	c__Acidobacteriae	o__Bryobacterales	f__Bryobacteraceae	g__Bryobacter
07b8b648e3b310bdad05073075ae986a	NA	FALSE	d__Bacteria	p__Acidobacteriota	c__Acidobacteriae
07b931119401f16f8059a3904ccdafe4	0.609243697	FALSE	d__Bacteria	p__Actinobacteriota	c__Thermoleophilia	o__Solirubrobacterales	f__67-14	g__67-14	s__uncultured_organism
07ba65bd4cd72b16517148b2bed788e7	NA	FALSE	d__Bacteria	p__Firmicutes	c__Bacilli	o__Lactobacillales	f__Lactobacillaceae	g__Lactobacillus
07baacfd650b91b8dc4afb2e6b1dccc1	NA	FALSE	d__Bacteria	p__Bacteroidota	c__Bacteroidia	o__Cytophagales	f__Microscillaceae	g__Chryseolinea	s__uncultured_bacterium
07be388350e78fe51675f7aa5c41b498	0.773195187	FALSE	d__Bacteria	p__Firmicutes	c__Clostridia	o__Oscillospirales	f__[Eubacterium]_coprostanoligenes_group	g__[Eubacterium]_coprostanoligenes_group	s__metagenome
07c06a3c810c80265f612e0460956ce7	NA	FALSE	d__Bacteria	p__Actinobacteriota	c__Coriobacteriia	o__Coriobacteriales	f__Atopobiaceae	g__Olsenella	s__uncultured_Olsenella
07c2ef666359b727e1a7b789eaf66d70	NA	FALSE	d__Bacteria	p__Proteobacteria	c__Alphaproteobacteria	o__Rhizobiales	f__Hyphomicrobiaceae	g__Hyphomicrobium
07c5fece27105b35c90f2fd9a3f23893	0.609243697	FALSE	d__Bacteria	p__Firmicutes	c__Clostridia	o__Lachnospirales	f__Lachnospiraceae	g__[Eubacterium]_xylanophilum_group	s__uncultured_bacterium
07c646a13a94ecd333766ef19aaa3c3a	NA	FALSE	d__Bacteria	p__Bacteroidota	c__Rhodothermia	o__Balneolales	f__Balneolaceae	g__uncultured	s__uncultured_bacterium
07c85f9f36f83e7bc1cf0bbb5d52c6d1	NA	FALSE	Unassigned
07cc8baf95e58956a7181407922aad70	NA	FALSE	d__Bacteria	p__Firmicutes	c__Clostridia	o__Oscillospirales	f__Ruminococcaceae	g__Faecalibacterium
07cdf8227f7f1ca8292679c1e5983644	NA	FALSE	d__Bacteria	p__Firmicutes	c__Bacilli	o__Bacillales	f__Marinococcaceae	g__Marinococcaceae	s__Bacillaceae_bacterium
07cf11f34dd23e57bc86e6013a41a7fd	NA	FALSE	Unassigned
07cfa0b1179b509f8b18fbb8ecf5647d	NA	FALSE	d__Bacteria	p__Firmicutes	c__Bacilli	o__Bacillales	f__Bacillaceae	g__Pseudogracilibacillus	s__Pseudogracilibacillus_auburnensis
07d246f2fe9cb38886dfd77e28c40d23	NA	FALSE	d__Bacteria	p__Proteobacteria	c__Gammaproteobacteria	o__Burkholderiales	f__Nitrosomonadaceae	g__Ellin6067
07d38a08c5460f6d541848c679308d1c	0.656608098	FALSE	d__Bacteria	p__Myxococcota	c__Polyangia	o__Polyangiales	f__Polyangiaceae	g__Pajaroellobacter	s__uncultured_Polyangiaceae
07d519c055a32873a84704892a05089b	NA	FALSE	d__Bacteria	p__Proteobacteria	c__Gammaproteobacteria	o__SAR86_clade	f__SAR86_clade	g__SAR86_clade
07d62beb2359227622bea59ad5315f8a	NA	FALSE	d__Bacteria	p__Firmicutes	c__Clostridia	o__Oscillospirales	f__Ruminococcaceae
07d6728eb2da5fbc398b2a1428c4a6bb	0.390374332	FALSE	d__Bacteria	p__Firmicutes	c__Clostridia	o__Oscillospirales	f__Ruminococcaceae	g__uncultured	s__uncultured_bacterium
07d7d1852f37a0a524ed1e168af061a4	NA	FALSE	d__Bacteria	p__Proteobacteria	c__Gammaproteobacteria	o__Steroidobacterales	f__Steroidobacteraceae	g__uncultured
07dd436de1659fc055ffaa51ebbb411c	NA	FALSE	d__Archaea	p__Crenarchaeota	c__Nitrososphaeria	o__SCGC_AB-179-E04	f__SCGC_AB-179-E04	g__SCGC_AB-179-E04	s__uncultured_thaumarchaeote
07df30bb0fc8027d9819722a26cd44af	NA	FALSE	Unassigned
07e0d0bcc224cc40b18ca8fa4d74d5ad	NA	FALSE	d__Bacteria	p__Verrucomicrobiota	c__Verrucomicrobiae	o__Verrucomicrobiales	f__Akkermansiaceae	g__Akkermansia	s__Akkermansia_muciniphila
07e3a612a4bc16f7514f065f48043480	NA	FALSE	d__Bacteria	p__Actinobacteriota	c__Actinobacteria	o__Euzebyales	f__Euzebyaceae	g__uncultured	s__uncultured_bacterium
07e50dac69fced0ee2f46931507766a2	NA	FALSE	d__Bacteria	p__Desulfobacterota	c__Desulfovibrionia	o__Desulfovibrionales	f__Desulfovibrionaceae	g__Desulfovibrio
07e5525bca916b073c2ff34ed4383d9b	NA	FALSE	d__Bacteria
07e5c6848953c60f2e8317c109abb1b4	NA	FALSE	d__Bacteria	p__Proteobacteria	c__Gammaproteobacteria	o__Burkholderiales	f__Oxalobacteraceae	g__Massilia
07e678db3487e9f1c14a629086dcbb7a	0.441367456	FALSE	d__Bacteria	p__Proteobacteria	c__Gammaproteobacteria	o__Xanthomonadales	f__Rhodanobacteraceae	g__Tahibacter	s__uncultured_bacterium
07e71b94070f9a20f9d33feebe15adbe	NA	FALSE	d__Bacteria	p__Firmicutes	c__Bacilli	o__Erysipelotrichales	f__Erysipelatoclostridiaceae	g__Erysipelatoclostridium
07eae2e4651775e0a481bdb94e22821b	NA	FALSE	d__Bacteria	p__Acidobacteriota	c__Acidobacteriae	o__Acidobacteriales	f__uncultured	g__uncultured	s__uncultured_forest
07eb2e9cf7cf3f3e581b41fc7929f741	NA	FALSE	d__Bacteria	p__Firmicutes	c__Clostridia	o__Lachnospirales	f__Lachnospiraceae
07ed03388e0e5b16264e9dfa7db5ba52	NA	FALSE	Unassigned
07ee83bcee503b4876837526d2ceb72a	NA	FALSE	Unassigned
07ee9d317483411ffd7366096db2d91a	NA	FALSE	d__Bacteria	p__Verrucomicrobiota	c__Verrucomicrobiae	o__Verrucomicrobiales	f__Akkermansiaceae	g__Akkermansia	s__Akkermansia_muciniphila
07ef6a3a5b4d42b4a5708276cc476012	NA	FALSE	d__Bacteria	p__Cyanobacteria	c__Cyanobacteriia	o__Chloroplast	f__Chloroplast	g__Chloroplast
07f1b8cfa0c1d449bb57d0e99b661835	0.656608098	FALSE	d__Bacteria	p__Acidobacteriota	c__Acidobacteriae	o__Solibacterales	f__Solibacteraceae	g__Candidatus_Solibacter
07f35e16b701b90540b9082595339b3f	NA	FALSE	Unassigned
07f4834243a8736ab44fe69e68d0e2c4	NA	FALSE	Unassigned
07f823b54cdd19912b2abe65e7829d15	NA	FALSE	d__Bacteria	p__Actinobacteriota	c__Actinobacteria	o__Bifidobacteriales	f__Bifidobacteriaceae	g__Bifidobacterium
07f84436ea989dd626025e9a6b17dd83	NA	FALSE	d__Bacteria	p__Desulfobacterota	c__Syntrophorhabdia	o__Syntrophorhabdales	f__Syntrophorhabdaceae	g__Syntrophorhabdus	s__uncultured_Syntrophorhabdaceae
07f8f91bb6955f8a71220cadaee8fc02	0.773195187	FALSE	d__Bacteria	p__Proteobacteria	c__Gammaproteobacteria	o__Pseudomonadales	f__Pseudomonadaceae	g__Pseudomonas
080031b1266651c19407766f8884b840	0.337032086	FALSE	d__Bacteria	p__Proteobacteria	c__Alphaproteobacteria	o__Rhizobiales	f__Beijerinckiaceae
08035ab320baf85eb7a12169bc4b0db6	0.656608098	FALSE	d__Bacteria	p__Acidobacteriota	c__Vicinamibacteria	o__Vicinamibacterales	f__Vicinamibacteraceae	g__Vicinamibacteraceae
0807884e34bf240864627234516ef40b	NA	FALSE	d__Bacteria	p__Actinobacteriota	c__Thermoleophilia	o__Gaiellales	f__uncultured	g__uncultured	s__uncultured_organism
080b7e28d7a6f0c21c22751e2dd463b2	NA	FALSE	d__Bacteria	p__Acidobacteriota	c__Blastocatellia	o__11-24	f__11-24	g__11-24
08104d67136bb93db95fef4658eb7f4e	NA	FALSE	d__Bacteria	p__Proteobacteria	c__Gammaproteobacteria	o__Pseudomonadales	f__Pseudomonadaceae	g__Pseudomonas
0812a9a306e9859ec5510874c0ac2e96	0.656608098	FALSE	d__Bacteria	p__Acidobacteriota	c__Acidobacteriae	o__Acidobacteriales	f__uncultured	g__uncultured
0813baae27f5f335f5f9c14e198bf02f	NA	FALSE	d__Bacteria	p__Firmicutes	c__Clostridia	o__Clostridia_UCG-014	f__Clostridia_UCG-014	g__Clostridia_UCG-014
0814167d3fa5a8cb954f5b8be34ce21d	NA	FALSE	d__Bacteria	p__Proteobacteria	c__Gammaproteobacteria	o__Vibrionales	f__Vibrionaceae	g__Salinivibrio
0814650ee37fb7a4e270e18a2ac1b4c9	NA	FALSE	d__Bacteria	p__Desulfobacterota	c__Desulfuromonadia	o__Desulfuromonadia	f__Geothermobacteraceae	g__Geothermobacter	s__denitrifying_bacterium
0814e8921a7aa9bbf8faa75e1d113cb7	NA	FALSE	d__Bacteria	p__Firmicutes	c__Clostridia	o__Lachnospirales	f__Lachnospiraceae
08158e07ac5f980695ac024a4ecd6986	NA	FALSE	d__Bacteria	p__Proteobacteria	c__Alphaproteobacteria	o__Micavibrionales	f__uncultured	g__uncultured	s__uncultured_bacterium
0818629809381e8db37f96c6e0006885	NA	FALSE	d__Bacteria	p__Firmicutes	c__Bacilli	o__Acholeplasmatales	f__Acholeplasmataceae	g__Anaeroplasma
081873da63f6228d8f842c3a16d2597d	NA	FALSE	d__Bacteria	p__Bacteroidota	c__Bacteroidia	o__Bacteroidales	f__Prevotellaceae	g__Prevotella	s__Prevotellaceae_bacterium
0818832b0b983637324256a4ac3d6baa	NA	FALSE	d__Bacteria	p__Verrucomicrobiota	c__Verrucomicrobiae	o__Pedosphaerales	f__Pedosphaeraceae	g__uncultured	s__bacterium_enrichment
081ab9ea44ba79c9946ae4bf39c9277c	NA	FALSE	d__Bacteria	p__Actinobacteriota	c__Thermoleophilia	o__Gaiellales	f__uncultured	g__uncultured
081c0f188dd8c303ef9474b764b23307	NA	FALSE	d__Bacteria	p__Actinobacteriota	c__Actinobacteria	o__Bifidobacteriales	f__Bifidobacteriaceae	g__Bifidobacterium
081dc93be7cfb453ed81d89e606db8ee	NA	FALSE	d__Bacteria	p__Acidobacteriota	c__Acidobacteriae	o__Acidobacteriales	f__uncultured	g__uncultured
081fcd5d823885cae7a3a570510b3b43	0.656608098	FALSE	d__Bacteria	p__Firmicutes	c__Clostridia	o__Peptostreptococcales-Tissierellales	f__Anaerovoracaceae	g__[Eubacterium]_brachy_group	s__uncultured_bacterium
082119a6b5cba7bd0f773e8caf618b98	NA	FALSE	d__Bacteria	p__Bacteroidota	c__Bacteroidia	o__Bacteroidales	f__Bacteroidaceae	g__Bacteroides
0822ae75db234c496d5e66896a67accf	NA	FALSE	d__Bacteria	p__Bacteroidota	c__Bacteroidia	o__Bacteroidales	f__Bacteroidaceae	g__Bacteroides
08231f815a5a9d29cee5406595670661	0.80447861	FALSE	d__Bacteria	p__Actinobacteriota	c__Thermoleophilia	o__Solirubrobacterales	f__Solirubrobacteraceae	g__uncultured
08238433f36efd93cee5b73698adbc48	NA	FALSE	d__Bacteria	p__Campilobacterota	c__Campylobacteria	o__Campylobacterales	f__Helicobacteraceae	g__Helicobacter	s__Helicobacter_mastomyrinus
0824dfd9d7d90b9640a55199ba7385cf	NA	FALSE	d__Bacteria	p__Firmicutes	c__Clostridia	o__Lachnospirales	f__Lachnospiraceae	g__Eisenbergiella
0825d30663c6063aac4d33bee88809b1	NA	FALSE	d__Bacteria	p__Verrucomicrobiota	c__Verrucomicrobiae	o__Verrucomicrobiales	f__Akkermansiaceae	g__Akkermansia	s__Akkermansia_muciniphila
082781e9fc19a7c85e85ee8e6ef3d2fb	NA	FALSE	d__Bacteria	p__Verrucomicrobiota	c__Chlamydiae	o__Chlamydiales	f__Parachlamydiaceae	g__Neochlamydia	s__metagenome
082b0cab2d54c58f9c1a729f36287c77	0.538770053	FALSE	d__Bacteria	p__Gemmatimonadota	c__AKAU4049	o__AKAU4049	f__AKAU4049	g__AKAU4049	s__uncultured_bacterium
082d9a1d3544dd0c1d4e6af5da63fa43	0.337032086	FALSE	d__Bacteria	p__Proteobacteria	c__Gammaproteobacteria	o__Nitrosococcales	f__Nitrosococcaceae	g__wb1-P19	s__uncultured_bacterium
082dbe507a9080546d0546a96acbcc0a	NA	FALSE	d__Bacteria	p__Proteobacteria	c__Gammaproteobacteria	o__Burkholderiales	f__Rhodocyclaceae
082ec4eb39b02448ed11b8ad638ba661	NA	FALSE	d__Bacteria
082f7e6c93df91b3e66d2bda1d63c632	0.282754011	FALSE	d__Bacteria	p__Actinobacteriota	c__Thermoleophilia	o__Gaiellales	f__Gaiellaceae	g__Gaiella
082f7ec6c034ecaa1debe0c4d81ab792	NA	FALSE	d__Bacteria	p__Chloroflexi	c__Chloroflexia	o__Chloroflexales	f__Roseiflexaceae	g__uncultured
082ff5dd092eb3aa11114087124b423c	NA	FALSE	d__Bacteria	p__Actinobacteriota	c__MB-A2-108	o__MB-A2-108	f__MB-A2-108	g__MB-A2-108	s__uncultured_actinobacterium
083312229fba680ef6ae560a8c2808cc	NA	FALSE	Unassigned
0834ebb055e98ffee5a09aed82e482fe	NA	FALSE	d__Bacteria	p__Firmicutes	c__Clostridia	o__Lachnospirales	f__Lachnospiraceae	g__uncultured	s__unidentified
0835b8e6998a4b0ae2eb88fdb1f81933	NA	FALSE	d__Bacteria	p__Firmicutes	c__Bacilli	o__RF39	f__RF39	g__RF39	s__gut_metagenome
0837b1afa0ba94bf3b378000f3841bd3	NA	FALSE	d__Bacteria	p__Firmicutes	c__Clostridia	o__Peptostreptococcales-Tissierellales	f__Peptostreptococcaceae	g__[Eubacterium]_yurii_group	s__uncultured_bacterium
083805642e891d4c0ef0a5c2e2956791	NA	FALSE	d__Bacteria	p__Proteobacteria	c__Alphaproteobacteria	o__Acetobacterales	f__Acetobacteraceae	g__Acetobacter
083a343ccaa8b07eeead4a44153eafc2	NA	FALSE	d__Bacteria	p__Proteobacteria	c__Gammaproteobacteria	o__Pseudomonadales	f__Moraxellaceae	g__Acinetobacter
0840aa0a019aec41fb9ab9e31ae4ce87	NA	FALSE	d__Bacteria	p__Firmicutes	c__Clostridia	o__Clostridia_UCG-014	f__Clostridia_UCG-014	g__Clostridia_UCG-014	s__uncultured_Acetivibrio
0841864dac1cbb334cb9098e2421da11	NA	FALSE	d__Bacteria	p__Firmicutes	c__Clostridia	o__Lachnospirales	f__Lachnospiraceae
08421b07c072e2f22b002306057f1d48	0.171122995	FALSE	d__Bacteria	p__Dependentiae	c__Babeliae	o__Babeliales	f__Vermiphilaceae	g__Vermiphilaceae	s__uncultured_bacterium
084229f4de0c08c8e201edbbaad43d60	NA	FALSE	d__Bacteria	p__Planctomycetota	c__Phycisphaerae	o__Tepidisphaerales
0845406faa3a40a7904df305cfed9e2f	NA	FALSE	d__Bacteria
0845e49588ff66efdb100ebc348f8ab6	NA	FALSE	d__Bacteria	p__Firmicutes	c__Negativicutes	o__Veillonellales-Selenomonadales	f__Veillonellaceae	g__Megasphaera
084662c2676c5d26e2d424caa6ac2f43	0.656608098	FALSE	d__Bacteria	p__Firmicutes	c__Negativicutes	o__Veillonellales-Selenomonadales	f__Veillonellaceae	g__Veillonella	s__Veillonella_caviae
08474f9e5d2659b6d23f2919472d0df7	NA	FALSE	d__Bacteria	p__Firmicutes	c__Symbiobacteriia	o__Symbiobacteriales	f__uncultured	g__uncultured	s__uncultured_Thermoanaerobacteraceae
084753eaebb222420ac0892953ab68e5	NA	FALSE	d__Bacteria	p__Desulfobacterota	c__Desulfobacteria	o__Desulfatiglandales	f__Desulfatiglandaceae	g__Desulfatiglans	s__uncultured_prokaryote
08491c12147498826243c40cda2cf4d4	NA	FALSE	d__Bacteria	p__Firmicutes	c__Clostridia	o__Lachnospirales	f__Lachnospiraceae
084ca9fabae1f262d1bab8cc9fb45f1b	0.85723835	FALSE	d__Bacteria	p__Firmicutes	c__Clostridia	o__Lachnospirales	f__Lachnospiraceae	g__Lachnospiraceae_NK4A136_group
084d5390cd138452f41ca3ed1737ba50	NA	FALSE	d__Bacteria	p__Acidobacteriota	c__Acidobacteriae	o__Acidobacteriales	f__Acidobacteriaceae_(Subgroup_1)	g__Edaphobacter
084eb7cb5feedfaf52b87565b357f551	NA	FALSE	d__Bacteria	p__Actinobacteriota	c__Coriobacteriia	o__Coriobacteriales	f__Eggerthellaceae	g__Eggerthella	s__uncultured_bacterium
0850749e142afa16c4f53f13f5cb0338	0.491023682	FALSE	d__Bacteria	p__Gemmatimonadota	c__Gemmatimonadetes	o__Gemmatimonadales	f__Gemmatimonadaceae	g__uncultured	s__uncultured_Gemmatimonas
0851d0fd173ed878a547053d671c8017	0.609243697	FALSE	d__Bacteria	p__Proteobacteria	c__Gammaproteobacteria	o__Aeromonadales	f__Succinivibrionaceae	g__Succinivibrio	s__uncultured_Succinivibrio
085399bd182e5767b7994e298ffbb458	NA	FALSE	d__Bacteria	p__Bacteroidota	c__Bacteroidia	o__Bacteroidales	f__Marinifilaceae	g__Odoribacter	s__unidentified
08552922bb816f6309f075df6b251efe	NA	FALSE	d__Bacteria	p__Bacteroidota	c__Bacteroidia	o__Chitinophagales	f__Chitinophagaceae	g__uncultured
08559722a3ca6bc623e83780f439c795	NA	FALSE	d__Bacteria	p__Gemmatimonadota	c__Gemmatimonadetes	o__Gemmatimonadales	f__Gemmatimonadaceae	g__uncultured
08571b6dca80c1aff0238f48831c73cd	NA	FALSE	d__Bacteria	p__Bacteroidota	c__Bacteroidia	o__Chitinophagales	f__Saprospiraceae
0857b2b42dac3897e160bb8f2d65722a	NA	FALSE	d__Bacteria	p__Spirochaetota	c__Spirochaetia	o__Spirochaetales	f__Spirochaetaceae	g__Spirochaeta	s__Spirochaeta_sp.
085858df7c84dcec029a6b458eb83014	NA	FALSE	d__Bacteria	p__Proteobacteria	c__Gammaproteobacteria	o__Cellvibrionales	f__Cellvibrionaceae	g__uncultured
0859efe13ddf9924746ced280b62cd22	NA	FALSE	d__Bacteria	p__Proteobacteria	c__Alphaproteobacteria	o__Dongiales	f__Dongiaceae	g__Dongia
085c8bf20358d94d4f8a1e4832958ac0	NA	FALSE	d__Bacteria	p__Planctomycetota	c__Planctomycetes	o__Pirellulales	f__Pirellulaceae	g__uncultured	s__uncultured_bacterium
085da6b27d0f0eaa678c4db7d101c283	0.609243697	FALSE	d__Bacteria	p__Actinobacteriota	c__Acidimicrobiia	o__Microtrichales	f__Ilumatobacteraceae	g__CL500-29_marine_group	s__uncultured_bacterium
08617345d869f3bc6307af30df6bf5bc	NA	FALSE	d__Bacteria	p__Verrucomicrobiota	c__Chlamydiae	o__Chlamydiales	f__cvE6	g__cvE6	s__uncultured_Chlamydiales
0863214de5efc13ca42fc0c55e245864	0.114285714	FALSE	d__Bacteria	p__Proteobacteria	c__Gammaproteobacteria	o__Pseudomonadales	f__Moraxellaceae	g__Cavicella
086710fc26a17506edc97a9570c98ef6	NA	FALSE	d__Bacteria	p__Chloroflexi	c__Anaerolineae	o__Anaerolineales	f__Anaerolineaceae	g__uncultured
08674e42d6e74a639d6b249e0771fe48	NA	FALSE	d__Bacteria	p__Myxococcota	c__Myxococcia	o__Myxococcales	f__Myxococcaceae
0869f3e06af93c4342276596f955f694	NA	FALSE	d__Bacteria	p__Firmicutes	c__Clostridia	o__Oscillospirales	f__Ruminococcaceae	g__uncultured	s__uncultured_bacterium
086e0f37dfcf7b554a0a2a391f2907a0	NA	FALSE	d__Bacteria	p__Firmicutes	c__Clostridia	o__Clostridia_UCG-014	f__Clostridia_UCG-014	g__Clostridia_UCG-014
0871f2ab609011035e0d08b9bc013eaf	0.773195187	FALSE	d__Bacteria	p__Firmicutes	c__Clostridia	o__Lachnospirales	f__Lachnospiraceae
087393c68c192dbbd67fc11d5fdef846	NA	FALSE	d__Bacteria	p__Firmicutes	c__Clostridia	o__Oscillospirales	f__Ruminococcaceae	g__Ruminococcaceae	s__uncultured_bacterium
0875e37c6b79293739d797983829db47	NA	FALSE	d__Bacteria	p__Actinobacteriota	c__Thermoleophilia	o__Solirubrobacterales	f__Solirubrobacteraceae	g__Solirubrobacter	s__uncultured_Solirubrobacter
0877df6992ae18479323ccf21fc3fa7c	0.22736822	FALSE	d__Bacteria	p__Actinobacteriota	c__Actinobacteria	o__Corynebacteriales	f__Corynebacteriaceae	g__Corynebacterium
0877f7eb1adbc31856583035d47c81a0	0.22736822	FALSE	d__Bacteria	p__Myxococcota	c__Polyangia	o__Polyangiales	f__Polyangiaceae	g__Pajaroellobacter	s__uncultured_delta
08792ab0bf4fba4aaa0e86e258904f0b	NA	FALSE	d__Bacteria	p__Bacteroidota	c__Bacteroidia	o__Bacteroidales	f__Bacteroidaceae	g__Bacteroides
087a3993e42a2ee7c224583a08607b59	NA	FALSE	d__Bacteria	p__Planctomycetota	c__Phycisphaerae	o__Phycisphaerales	f__AKAU3564_sediment_group	g__AKAU3564_sediment_group	s__uncultured_organism
087eeec6d02c4062cdddfce338c2ab87	0.389973262	FALSE	d__Bacteria	p__Proteobacteria	c__Gammaproteobacteria	o__Xanthomonadales	f__Xanthomonadaceae	g__Stenotrophomonas
087f80cb3b0095e03c497c61259f6b8a	NA	FALSE	d__Bacteria	p__Firmicutes	c__Bacilli	o__RsaHf231	f__RsaHf231	g__RsaHf231	s__uncultured_bacterium
08833cc092067aa906a73ffeca03a194	NA	FALSE	d__Bacteria	p__Proteobacteria	c__Alphaproteobacteria	o__Rhizobiales	f__Xanthobacteraceae
08840ee37ab15b4d902959091b692aa0	NA	FALSE	d__Bacteria	p__Spirochaetota	c__Spirochaetia	o__Spirochaetales	f__Spirochaetaceae	g__Spirochaeta	s__Spirochaeta_sp.
08845142d570bd4092c540fce7708482	NA	FALSE	d__Bacteria	p__Firmicutes	c__Clostridia	o__Clostridia_vadinBB60_group	f__Clostridia_vadinBB60_group	g__Clostridia_vadinBB60_group	s__uncultured_bacterium
0885abee4d414f45032e64f40bce89b8	0.347593583	FALSE	d__Bacteria	p__Myxococcota	c__Myxococcia	o__Myxococcales	f__Myxococcaceae	g__KD3-10	s__uncultured_bacterium
0886463142e3b9cd91958fa2512cece9	NA	FALSE	d__Bacteria	p__Myxococcota	c__Myxococcia	o__Myxococcales	f__Anaeromyxobacteraceae	g__Anaeromyxobacter	s__bacterium_enrichment
0887815f23a0e939d60c695266dd85bd	NA	FALSE	Unassigned
088a5577ca37a31df2a182a058689af7	NA	FALSE	d__Bacteria	p__Firmicutes	c__Bacilli	o__Lactobacillales	f__Streptococcaceae	g__Lactococcus
088b2f43fa2d6ff866546df57a380a7e	NA	FALSE	d__Bacteria	p__Firmicutes	c__Thermacetogenia	o__Thermacetogeniales	f__Thermacetogeniaceae	g__Syntrophaceticus
088cc0e05622a288f524af459bd0288c	NA	FALSE	d__Bacteria	p__Firmicutes	c__Clostridia	o__Oscillospirales	f__Oscillospiraceae	g__UCG-005	s__uncultured_bacterium
0890f30863ff0d6bc7f2eb2d3ec48d69	NA	FALSE	d__Bacteria	p__Proteobacteria	c__Gammaproteobacteria
089158af16a1e2d118dcee285b47f1a9	NA	FALSE	Unassigned
0893c017f7f0689d8ce6ec833ad1b644	NA	FALSE	d__Archaea	p__Crenarchaeota	c__Nitrososphaeria	o__Nitrososphaerales	f__Nitrososphaeraceae
089423bcd0a7d734fb8b3cfb81eadf1f	NA	FALSE	Unassigned
0895064bb2f9d9f881c8b7eb25893fc2	0.171122995	FALSE	d__Bacteria	p__Firmicutes	c__Clostridia	o__Lachnospirales	f__Lachnospiraceae	g__Lachnoclostridium
08951943e9be8b5f987f5552afeeb10b	NA	FALSE	d__Bacteria	p__Proteobacteria	c__Gammaproteobacteria	o__Burkholderiales	f__Burkholderiaceae	g__Burkholderia-Caballeronia-Paraburkholderia
08951f17922799554e82bd7b987d653a	NA	FALSE	Unassigned
0895ec3893c9b9630cf17b582812e160	NA	FALSE	d__Bacteria	p__Firmicutes	c__Bacilli	o__Lactobacillales	f__Lactobacillaceae	g__Lactobacillus
0898ba671cd440eb5be927887467d0f6	NA	FALSE	d__Bacteria	p__Fusobacteriota	c__Fusobacteriia	o__Fusobacteriales	f__Leptotrichiaceae	g__Leptotrichia	s__uncultured_organism
0899fd75464a50a47fa8df87bc13dc29	NA	FALSE	d__Bacteria	p__Bacteroidota	c__Bacteroidia	o__Bacteroidales	f__Porphyromonadaceae	g__Porphyromonas	s__Porphyromonas_gingivalis
089ab44c07943af87cb9daef5e8478e4	NA	FALSE	Unassigned
089eee4d873c2a019d0aea299c950439	0.609243697	FALSE	d__Bacteria	p__Proteobacteria	c__Gammaproteobacteria	o__Burkholderiales	f__Alcaligenaceae	g__Bordetella
08a1cc170c455fedf65bce58f8369607	0.22736822	FALSE	d__Bacteria	p__Firmicutes	c__Bacilli	o__RF39	f__RF39	g__RF39
08a2ce41b5beb757851bf58ca6806061	0.441367456	FALSE	d__Bacteria	p__Actinobacteriota	c__Rubrobacteria	o__Rubrobacterales	f__Rubrobacteriaceae	g__Rubrobacter
08a4305a94bb942ce47754f9abfb8b4a	0.265546218	FALSE	d__Bacteria	p__Proteobacteria	c__Alphaproteobacteria	o__Rickettsiales	f__Anaplasmataceae	g__Wolbachia
08a5d321e415a559e9dfa6dc2a26e559	NA	FALSE	d__Bacteria	p__Proteobacteria	c__Gammaproteobacteria	o__Xanthomonadales	f__Rhodanobacteraceae	g__Rhodanobacter
08a9201c1ef63cf1a513a29814faa2aa	NA	FALSE	d__Bacteria	p__Bacteroidota	c__Bacteroidia	o__Flavobacteriales	f__Weeksellaceae	g__Bergeyella	s__Flavobacteriaceae_bacterium
08ab7f2e66c1528b8a1762442c80baea	NA	FALSE	d__Bacteria	p__Actinobacteriota	c__Actinobacteria	o__Propionibacteriales	f__Nocardioidaceae	g__Nocardioides
08aefc6b7ea89fc8e56d162437176eab	NA	FALSE	d__Bacteria	p__Verrucomicrobiota	c__Verrucomicrobiae	o__Pedosphaerales	f__Pedosphaeraceae	g__ADurb.Bin063-1	s__uncultured_Verrucomicrobia
08b0295ee98176841e6ba8bc970e55de	NA	FALSE	d__Bacteria	p__Actinobacteriota	c__Actinobacteria	o__Micrococcales	f__Dermabacteraceae	g__Brachybacterium
08b323f88b61358df5ec87880e5766c8	NA	FALSE	d__Bacteria	p__Proteobacteria	c__Alphaproteobacteria
08b9c97b44737c7335d14818a4329c2c	0.627941176	FALSE	d__Bacteria	p__Verrucomicrobiota	c__Verrucomicrobiae	o__Pedosphaerales	f__Pedosphaeraceae	g__ADurb.Bin063-1	s__uncultured_Verrucomicrobia
08ba5246bf024a948f41b33c808b7015	0.171122995	FALSE	d__Bacteria	p__Cyanobacteria	c__Cyanobacteriia	o__Chloroplast	f__Chloroplast	g__Chloroplast
08baf9eb991cc46ff54437bdb1c768ef	NA	FALSE	d__Bacteria	p__Actinobacteriota	c__Acidimicrobiia
08bb6e585d6d367dfd093e00486ca447	NA	FALSE	d__Bacteria	p__Proteobacteria	c__Alphaproteobacteria	o__Azospirillales	f__Azospirillaceae	g__Azospirillum
08bc2d01e17fb5434f056d0f4070d7d7	NA	FALSE	d__Bacteria	p__Proteobacteria	c__Alphaproteobacteria	o__Sphingomonadales	f__Sphingomonadaceae	g__Sphingomonas	s__Sphingomonas_oryziterrae
08c100974d215ce2f94f70cfbeb6255f	NA	FALSE	d__Bacteria	p__Acidobacteriota	c__Acidobacteriae
08c516b72e13134dc78baaf2075df883	NA	FALSE	d__Bacteria	p__Bacteroidota	c__Bacteroidia	o__Bacteroidales	f__Prolixibacteraceae	g__uncultured
08c57b17c588de12def8442a29a8012c	NA	FALSE	d__Bacteria	p__Firmicutes	c__Clostridia	o__Oscillospirales	f__Ruminococcaceae	g__Subdoligranulum
08c6557dc800906849967079eb4d85aa	NA	FALSE	d__Bacteria	p__Verrucomicrobiota	c__Verrucomicrobiae	o__Chthoniobacterales	f__Chthoniobacteraceae	g__Chthoniobacter	s__uncultured_bacterium
08c712cf213eb54da6836b2829cf5eef	0.609243697	FALSE	d__Bacteria	p__Chloroflexi	c__Anaerolineae	o__SBR1031	f__SBR1031	g__SBR1031	s__uncultured_Gemmatimonadetes
08c7d60a0978de2c58accf5c7e8b486d	NA	FALSE	d__Bacteria	p__Firmicutes	c__Bacilli	o__Mycoplasmatales	f__Mycoplasmataceae	g__Mycoplasma
08c88e8381f07d6680b44f897ae2271d	NA	FALSE	d__Bacteria	p__Proteobacteria	c__Gammaproteobacteria	o__HOC36	f__HOC36	g__HOC36	s__uncultured_bacterium
08c97298ea2ddf5a3ddc85642036697b	NA	FALSE	d__Bacteria	p__Verrucomicrobiota	c__Verrucomicrobiae	o__Chthoniobacterales	f__Terrimicrobiaceae	g__FukuN18_freshwater_group
08cdcae50a69618f500f1376964dc64d	0.136363636	FALSE	d__Bacteria	p__Bacteroidota	c__Bacteroidia	o__Bacteroidales	f__Muribaculaceae	g__Muribaculaceae	s__uncultured_bacterium
08ce3666be7b7f1e62be71af2a12b4be	NA	FALSE	d__Bacteria	p__Bacteroidota	c__Bacteroidia	o__Bacteroidales	f__Muribaculaceae	g__Muribaculaceae	s__uncultured_Bacteroidales
08ce934852738188b8c30daac4085742	NA	FALSE	d__Bacteria	p__Proteobacteria	c__Alphaproteobacteria	o__Rickettsiales	f__Rickettsiaceae	g__Candidatus_Megaira	s__metagenome
08d089746e928284805c8e9434258193	0.226890756	FALSE	d__Archaea	p__Crenarchaeota	c__Nitrososphaeria	o__Group_1.1c	f__Group_1.1c	g__Group_1.1c	s__uncultured_archaeon
08d0f3652fca204acbb5505ad3f6b6a8	NA	FALSE	Unassigned
08d3990fbc246018fb0ef02a15f41221	0.609243697	FALSE	d__Bacteria	p__Bacteroidota	c__Bacteroidia	o__Bacteroidales	f__F082	g__F082	s__uncultured_rumen
08d6771611578cde287b1fa20fc10b9d	NA	FALSE	d__Bacteria	p__Firmicutes	c__Bacilli	o__Bacillales	f__Bacillaceae	g__Bacillus
08d70c1490fe12f5d6f99c127a7dc7d7	0.114285714	FALSE	d__Bacteria	p__Verrucomicrobiota	c__Verrucomicrobiae	o__Pedosphaerales	f__Pedosphaeraceae	g__Pedosphaeraceae	s__uncultured_bacterium
08d741b1f1abe09dc8740ab85fd78e07	NA	FALSE	d__Bacteria	p__Firmicutes	c__Clostridia	o__Lachnospirales	f__Lachnospiraceae
08d75851c640df073e632322439aa46a	NA	FALSE	d__Bacteria	p__Deinococcota	c__Deinococci	o__Deinococcales	f__Trueperaceae	g__Truepera	s__uncultured_marine
08d80ec9fff9c5e04a7c5558d720bf6c	NA	FALSE	d__Bacteria	p__Proteobacteria	c__Alphaproteobacteria
08da2c5a748c568f036b894bdeae27d8	0.699532086	FALSE	d__Bacteria	p__Firmicutes	c__Clostridia	o__Clostridia_UCG-014	f__Clostridia_UCG-014	g__Clostridia_UCG-014
08da7037c30a47817ee34663e332b4dd	NA	FALSE	d__Bacteria	p__Campilobacterota	c__Campylobacteria	o__Campylobacterales	f__Helicobacteraceae	g__Helicobacter	s__Helicobacter_hepaticus
08dd20f4ede8f89db69e0842a623d359	NA	FALSE	d__Bacteria	p__Proteobacteria	c__Gammaproteobacteria	o__Coxiellales	f__Coxiellaceae	g__Coxiella
08e2ffb3de3768b71634d2175a35225c	NA	FALSE	Unassigned
08e5b1adca3e17de46264b0e6f48ec45	NA	FALSE	d__Bacteria	p__Proteobacteria	c__Alphaproteobacteria
08e78d7f4d966c381d2f17d52bfa7eef	NA	FALSE	d__Bacteria	p__Fusobacteriota	c__Fusobacteriia	o__Fusobacteriales	f__Fusobacteriaceae	g__Fusobacterium
08ea14695f9d83f0d23cc96d2518ced2	NA	FALSE	d__Bacteria	p__Bacteroidota	c__Bacteroidia	o__Bacteroidales	f__Rikenellaceae	g__Rikenellaceae_RC9_gut_group	s__uncultured_bacterium
08ed694c037c7263ead0391bf4e86b19	NA	FALSE	d__Bacteria	p__Actinobacteriota	c__Actinobacteria	o__Micrococcales	f__Micrococcaceae	g__Rothia
08f169fb891d8675a22e5945f2143606	0.609243697	FALSE	d__Bacteria	p__Bacteroidota	c__Bacteroidia	o__Bacteroidales	f__Prevotellaceae	g__Prevotella
08f22242ee01d1785e09d90a6e9eef30	0.80447861	FALSE	d__Bacteria	p__Bacteroidota	c__Kryptonia	o__Kryptoniales	f__BSV26	g__BSV26	s__uncultured_bacterium
08f2381f59d4c1611a1a313197766c93	NA	FALSE	d__Bacteria	p__Bacteroidota	c__Bacteroidia	o__Bacteroidales	f__Muribaculaceae	g__Muribaculum
08f55fb36d817aa8de2db38806c6c4b1	NA	FALSE	d__Bacteria	p__Actinobacteriota	c__Acidimicrobiia	o__IMCC26256	f__IMCC26256	g__IMCC26256	s__uncultured_Ferrimicrobium
08f5f236cb4e59604162a2bd193e8338	NA	FALSE	d__Bacteria	p__Firmicutes	c__Bacilli	o__Lactobacillales	f__Streptococcaceae	g__Streptococcus
08f6a6301b300a97d9368ca456a7005a	0.699532086	FALSE	d__Bacteria	p__Acidobacteriota	c__Acidobacteriae	o__Bryobacterales	f__Bryobacteraceae	g__Bryobacter
08fc492758627d85c36793eb3c373eeb	NA	FALSE	d__Bacteria	p__Proteobacteria	c__Alphaproteobacteria	o__Rhodobacterales	f__Rhodobacteraceae	g__Ascidiaceihabitans
08fe46c32fd937687fe31bc0a2841a5c	NA	FALSE	d__Bacteria	p__Proteobacteria	c__Alphaproteobacteria	o__Acetobacterales	f__Acetobacteraceae	g__Gluconobacter
08fef0eed62274bf55b732f90c8d6dc6	NA	FALSE	Unassigned
0903b903bacc85302b4af09659c36194	NA	FALSE	d__Bacteria	p__Nitrospinota	c__P9X2b3D02	o__P9X2b3D02	f__P9X2b3D02	g__P9X2b3D02	s__uncultured_bacterium
0904356c21f5d3fffee4d8a5d563a6e7	0.337032086	FALSE	d__Bacteria	p__Firmicutes	c__Clostridia	o__Clostridiales	f__Clostridiaceae	g__Clostridium_sensu_stricto_1	s__uncultured_bacterium
0904d8090c0d7dfdd75b97c7b0ea83c9	NA	FALSE	Unassigned
090a08a9d88607f1b533d8e46dc8ac65	0.22736822	FALSE	d__Bacteria	p__Actinobacteriota	c__Rubrobacteria	o__Rubrobacterales	f__Rubrobacteriaceae	g__Rubrobacter
09100fe967f736c53e08c5b793565860	0.609243697	FALSE	d__Bacteria	p__Verrucomicrobiota	c__Verrucomicrobiae	o__Pedosphaerales	f__Pedosphaeraceae	g__Ellin516	s__metagenome
091070b824bb6621a84101277bdf9765	NA	FALSE	d__Bacteria	p__Firmicutes	c__Clostridia	o__Oscillospirales	f__Ruminococcaceae	g__Faecalibacterium	s__bacterium_ic1379
0914521cb811faab270b561b60f34b8e	0.930147059	FALSE	d__Bacteria	p__Spirochaetota	c__Spirochaetia	o__Spirochaetales	f__Spirochaetaceae	g__Spirochaeta	s__Spirochaeta_sp.
091691a09df8fc1dc332dd35e65ef7fc	NA	FALSE	d__Bacteria	p__RCP2-54	c__RCP2-54	o__RCP2-54	f__RCP2-54	g__RCP2-54	s__uncultured_Syntrophobacterales
091795c54df8f0b596d8b62376928250	0.22736822	FALSE	d__Bacteria	p__MBNT15	c__MBNT15	o__MBNT15	f__MBNT15	g__MBNT15
091800c3b0ae1978195059af93817d1e	NA	FALSE	d__Bacteria	p__Firmicutes	c__Clostridia	o__Lachnospirales	f__Lachnospiraceae
091843f5a4ea4c00f816a95c3d0cc747	NA	FALSE	Unassigned
0918bc9bc6d1b69ec92b52cebaa9059c	NA	FALSE	d__Bacteria	p__Proteobacteria	c__Alphaproteobacteria	o__Acetobacterales	f__Acetobacteraceae	g__Acetobacter
091a20185e713643cbda7414d841a7c6	NA	FALSE	d__Bacteria	p__Verrucomicrobiota	c__Verrucomicrobiae	o__Pedosphaerales	f__Pedosphaeraceae	g__Pedosphaeraceae	s__uncultured_bacterium
091aa5f3446a29821f8016d1b10db62b	0.609243697	FALSE	d__Archaea	p__Crenarchaeota	c__Nitrososphaeria	o__Nitrososphaerales	f__Nitrososphaeraceae	g__Nitrososphaeraceae
091f5137bf8063bf03833e427143283c	NA	FALSE	Unassigned
09204288c25f223257298346ee13d69d	NA	FALSE	d__Bacteria	p__Myxococcota	c__Polyangia	o__Blfdi19	f__Blfdi19	g__Blfdi19	s__uncultured_Cystobacterineae
092162607d9c7997e80996d416352eef	NA	FALSE	d__Bacteria	p__Firmicutes	c__Bacilli	o__Lactobacillales	f__Lactobacillaceae	g__Lactobacillus
0921e98482b765a50a07db8675d1b8c5	NA	FALSE	d__Bacteria	p__Fusobacteriota	c__Fusobacteriia	o__Fusobacteriales	f__Fusobacteriaceae	g__Cetobacterium	s__Cetobacterium_somerae
092359076b825af4652600a435f31798	0.656608098	FALSE	d__Bacteria	p__Bacteroidota	c__Bacteroidia	o__Bacteroidales	f__Bacteroidaceae	g__Bacteroides
0923e0882b5e82620fc7678108460d1d	NA	FALSE	Unassigned
092401986e307e8a6589fa107997720e	0.389973262	FALSE	d__Bacteria	p__Verrucomicrobiota	c__Verrucomicrobiae	o__Pedosphaerales	f__Pedosphaeraceae	g__Pedosphaeraceae	s__uncultured_Verrucomicrobia
0924a26c9d8a025ebf484bcaa701d964	NA	FALSE	d__Bacteria	p__Actinobacteriota	c__Actinobacteria	o__Micrococcales	f__Microbacteriaceae
092523a4aed84953633a5f48bc2f87b9	0.5	FALSE	d__Bacteria	p__Proteobacteria	c__Gammaproteobacteria	o__Pseudomonadales	f__Pseudomonadaceae	g__Pseudomonas
092715b92e3a6d0f46f0bc084b680b16	0.609243697	FALSE	d__Bacteria	p__Chloroflexi	c__AD3	o__AD3	f__AD3	g__AD3	s__uncultured_bacterium
092c24d9f76a06ca6312f99296c21222	NA	FALSE	d__Bacteria	p__Actinobacteriota	c__Coriobacteriia	o__Coriobacteriales	f__Coriobacteriaceae	g__Collinsella	s__Collinsella_intestinalis
092f02fe454611aad79f850c999eefa0	0.171122995	FALSE	d__Bacteria	p__Gemmatimonadota	c__S0134_terrestrial_group	o__S0134_terrestrial_group	f__S0134_terrestrial_group	g__S0134_terrestrial_group
093156de03fa400dd4009c83d14ac874	0.699532086	FALSE	d__Bacteria	p__Proteobacteria	c__Gammaproteobacteria	o__Alteromonadales	f__Colwelliaceae	g__Thalassotalea
093181e081886694fae2c5d91cf76a67	NA	FALSE	d__Bacteria	p__Acidobacteriota	c__Blastocatellia	o__Blastocatellales	f__Blastocatellaceae
0931c3278d089fb4dbd62bf57de02cbd	NA	FALSE	d__Bacteria	p__Firmicutes	c__Clostridia	o__Lachnospirales	f__Lachnospiraceae
0933094d00c09a1d64e58050e6dc2f32	NA	FALSE	d__Bacteria	p__Bacteroidota	c__SJA-28	o__SJA-28	f__SJA-28	g__SJA-28	s__uncultured_bacterium
09333964588ec8b23543a6e04a129646	NA	FALSE	d__Bacteria	p__Actinobacteriota	c__Acidimicrobiia	o__Actinomarinales	f__uncultured	g__uncultured	s__uncultured_soil
0934bb65e871a8e063494b780f18d6ba	NA	FALSE	Unassigned
0935f8a853485327a5f9263086e51573	NA	FALSE	d__Bacteria	p__Firmicutes	c__Bacilli	o__Lactobacillales	f__Lactobacillaceae	g__Lactobacillus
09366a00b4be338b46d40c32e35887e1	NA	FALSE	d__Bacteria	p__Firmicutes	c__Clostridia	o__Lachnospirales	f__Lachnospiraceae	g__[Ruminococcus]_gnavus_group
0936868e99b2333cc94c86c9b55f34fc	NA	FALSE	d__Bacteria	p__Firmicutes	c__Bacilli	o__Erysipelotrichales	f__Erysipelatoclostridiaceae	g__Erysipelotrichaceae_UCG-003
0937e2b1f2a32f4144fb5f889eef82e5	NA	FALSE	Unassigned
093b712d2c0d695a2b0d5dd6bc5b4b29	0.19552139	FALSE	d__Bacteria	p__Proteobacteria	c__Gammaproteobacteria	o__Pseudomonadales	f__Moraxellaceae	g__Acinetobacter
093e96bbbf18fa916324085cfa5d8f8f	NA	FALSE	d__Bacteria	p__Bdellovibrionota	c__Oligoflexia	o__Silvanigrellales	f__Silvanigrellaceae	g__Silvanigrella	s__metagenome
093fd437a40057ab1b56e5c97c9460ac	0.337032086	FALSE	d__Bacteria	p__Acidobacteriota	c__Acidobacteriae	o__Acidobacteriales	f__Acidobacteriaceae_(Subgroup_1)	g__Granulicella
09407e6e6b62a08cd632e986a0f928a9	NA	FALSE	d__Bacteria	p__Proteobacteria	c__Alphaproteobacteria	o__Kiloniellales	f__Kiloniellaceae	g__Tagaea
0941027d2574bf2f2575771b200e3c89	NA	FALSE	d__Bacteria	p__RCP2-54	c__RCP2-54	o__RCP2-54	f__RCP2-54	g__RCP2-54	s__uncultured_delta
09434f3c75b78fc3f6abac0693e1bbad	0.566080978	FALSE	d__Bacteria	p__Verrucomicrobiota	c__Verrucomicrobiae	o__Pedosphaerales	f__Pedosphaeraceae	g__Ellin516	s__uncultured_bacterium
094570e4603d480b977bc9ff6ffd2716	NA	FALSE	d__Bacteria	p__Fibrobacterota	c__Fibrobacteria	o__Fibrobacterales	f__Fibrobacterales	g__BBMC-4	s__uncultured_microorganism
09469213fd2ec35642c2b4b6668c94a7	0.609243697	FALSE	d__Bacteria	p__Chloroflexi	c__Ktedonobacteria	o__C0119	f__C0119	g__C0119	s__uncultured_Chloroflexi
094857728f159292fa074280199ed885	NA	FALSE	d__Bacteria	p__Chloroflexi	c__Chloroflexia	o__Thermomicrobiales	f__AKYG1722	g__AKYG1722	s__uncultured_bacterium
0948c58d1703a63a72cb344b4f8e4273	NA	FALSE	d__Bacteria	p__Firmicutes	c__Clostridia	o__Peptostreptococcales-Tissierellales	f__Peptostreptococcaceae	g__Clostridioides
09491e510f47cfbf935cb2a829521140	NA	FALSE	d__Bacteria	p__Verrucomicrobiota	c__Kiritimatiellae	o__WCHB1-41	f__WCHB1-41	g__WCHB1-41	s__uncultured_organism
094aaafacba2c1385b0c310ea6f8027d	NA	FALSE	d__Bacteria	p__Chloroflexi	c__Anaerolineae	o__SBR1031	f__A4b	g__A4b	s__uncultured_Chloroflexi
094c13e6f56e768f30585fe1544fc02f	NA	FALSE	d__Bacteria	p__Proteobacteria	c__Gammaproteobacteria	o__Pseudomonadales	f__Pseudomonadaceae	g__Pseudomonas
094c1d588e56fb832e1d1452dde829a8	NA	FALSE	d__Bacteria	p__Actinobacteriota	c__Actinobacteria	o__Bifidobacteriales	f__Bifidobacteriaceae	g__Bifidobacterium
094d5d393bf3f1b3067900716d905322	NA	FALSE	d__Bacteria	p__Bacteroidota	c__Bacteroidia	o__Bacteroidales	f__Porphyromonadaceae	g__Porphyromonas
094deb6a380da4a1a94e29f0707cb423	NA	FALSE	d__Bacteria	p__Bacteroidota	c__Bacteroidia	o__Bacteroidales	f__Prevotellaceae	g__Prevotellaceae_NK3B31_group	s__uncultured_bacterium
094f6f1bc1e7c458308f099bc52ebbec	NA	FALSE	d__Bacteria	p__Chloroflexi	c__Chloroflexia	o__Thermomicrobiales	f__JG30-KF-CM45	g__JG30-KF-CM45
094fb19dbb16e429a22c3cb565ceb35e	NA	FALSE	d__Bacteria	p__Proteobacteria	c__Gammaproteobacteria	o__Xanthomonadales	f__Xanthomonadaceae
09547c469fff2e23f8206694f19b04b7	NA	FALSE	d__Bacteria	p__Proteobacteria	c__Gammaproteobacteria
0956eede887741f04fe1cd0ca7058a78	NA	FALSE	d__Bacteria	p__Actinobacteriota	c__Actinobacteria	o__Corynebacteriales	f__Corynebacteriaceae	g__Corynebacterium	s__Corynebacterium_maris
095809220c81476157d11f8887239480	NA	FALSE	d__Bacteria	p__Gemmatimonadota	c__Gemmatimonadetes	o__Gemmatimonadales	f__Gemmatimonadaceae	g__uncultured	s__uncultured_bacterium
0958c4e4f53d6dea35fa740deb49f865	0.477922078	FALSE	d__Bacteria	p__Proteobacteria	c__Alphaproteobacteria	o__Elsterales
095b88f2f181ccde48c0837a25ea7761	NA	FALSE	d__Bacteria	p__Proteobacteria	c__Gammaproteobacteria	o__Pseudomonadales	f__Pseudomonadaceae	g__Pseudomonas
095e4381b1db310a6340e8876b733fe0	NA	FALSE	d__Bacteria	p__Proteobacteria	c__Gammaproteobacteria	o__Legionellales	f__Legionellaceae	g__Legionella
095f308aa7027415df0284d7eb000156	NA	FALSE	d__Bacteria	p__Proteobacteria	c__Alphaproteobacteria	o__Rhizobiales	f__Rhizobiaceae	g__uncultured	s__uncultured_Bartonella
095f50a530fa689a0c2f2a4eaf61ae04	NA	FALSE	d__Bacteria	p__Verrucomicrobiota	c__Chlamydiae	o__Chlamydiales	f__Parachlamydiaceae	g__Candidatus_Metachlamydia	s__Candidatus_Metachlamydia
0960540b616273f1deb81e7ba27f79da	NA	FALSE	d__Bacteria	p__Firmicutes	c__Clostridia	o__Lachnospirales	f__Lachnospiraceae	g__Anaerostipes
0961ffe0490f08deaecfc1780f4a105d	NA	FALSE	d__Bacteria	p__Campilobacterota	c__Campylobacteria	o__Campylobacterales	f__Sulfurovaceae	g__Sulfurovum
0964c3e1004854714ff380621bd92cd6	0.389973262	FALSE	d__Bacteria	p__Spirochaetota	c__Spirochaetia	o__Spirochaetales	f__Spirochaetaceae	g__Spirochaeta	s__Spirochaeta_sp.
0966bc46f66bccb3e895e959f7ccdb43	NA	FALSE	d__Bacteria	p__Firmicutes	c__Clostridia	o__Clostridiales	f__Clostridiaceae
0967926f7b8966f6833517d84e8e3960	NA	FALSE	d__Bacteria	p__Bacteroidota	c__Bacteroidia	o__Bacteroidales	f__Prevotellaceae	g__Alloprevotella	s__gut_metagenome
0967f6593432f1ecbdec35e242a98f7f	NA	FALSE	d__Bacteria	p__Proteobacteria	c__Gammaproteobacteria	o__Enterobacterales	f__Yersiniaceae
09699dc651e3cffc63c5c8302a747039	NA	FALSE	d__Bacteria	p__Proteobacteria	c__Gammaproteobacteria	o__Burkholderiales	f__Methylophilaceae	g__OM43_clade
09706930ec158ec991d869e3d45c1770	NA	FALSE	d__Bacteria	p__Chloroflexi	c__TK10	o__TK10	f__TK10	g__TK10
09728ffba6ca29fcf0c0b00ccca9b43d	NA	FALSE	d__Bacteria	p__Firmicutes	c__Bacilli	o__Paenibacillales	f__Paenibacillaceae	g__Paenibacillus	s__Paenibacillus_glacialis
097747005149d1b71863274b8caacaed	NA	FALSE	d__Bacteria	p__Firmicutes	c__Bacilli	o__Erysipelotrichales	f__Erysipelotrichaceae	g__Dubosiella	s__Firmicutes_bacterium
0978e9bf93569374002bbc95dba121a5	NA	FALSE	d__Bacteria	p__Proteobacteria	c__Alphaproteobacteria	o__Rhizobiales	f__Beijerinckiaceae	g__Microvirga
09790d853b4b656f93f28de33f6c255e	NA	FALSE	d__Bacteria	p__Firmicutes	c__Thermacetogenia	o__Thermacetogeniales	f__Thermacetogeniaceae
097d594e655ebad9b9db9178a454e673	NA	FALSE	d__Bacteria	p__Bacteroidota	c__Bacteroidia	o__Bacteroidales	f__Prevotellaceae	g__Alloprevotella
097d74a4ef7412fd90f6e859380b4304	0.610026738	FALSE	d__Bacteria	p__Bacteroidota	c__Bacteroidia	o__Bacteroidales	f__Muribaculaceae	g__Muribaculaceae	s__uncultured_Bacteroidales
097e08eb3b8b2ac3a9a46325c178949c	NA	FALSE	d__Bacteria	p__Patescibacteria	c__Saccharimonadia	o__Saccharimonadales	f__WWH38	g__WWH38	s__uncultured_bacterium
097e26757adfcfcf91a773d7808533d9	NA	FALSE	d__Bacteria	p__Firmicutes	c__Clostridia	o__Clostridia_UCG-014	f__Clostridia_UCG-014	g__Clostridia_UCG-014
0981f0b26c9f07ff235a6760e8ece8b0	NA	FALSE	d__Bacteria	p__Proteobacteria	c__Alphaproteobacteria	o__Sphingomonadales	f__Sphingomonadaceae	g__Sphingomicrobium	s__Sphingomicrobium_marinum
09830522fdb7666dd2a56ade947c9d83	NA	FALSE	Unassigned
09845d4261be030e0ca867549fa143c9	NA	FALSE	Unassigned
0986296f9d23a48b999ee1dcfc43c237	NA	FALSE	d__Bacteria	p__Bacteroidota	c__Bacteroidia	o__Bacteroidales	f__Rikenellaceae	g__Alistipes
09884a4241549cc3446f67539dcf5712	NA	FALSE	d__Bacteria	p__Proteobacteria	c__Gammaproteobacteria	o__Burkholderiales	f__Neisseriaceae	g__Neisseria
098a5f0a365e576ee816c103bae4bbe7	NA	FALSE	d__Bacteria	p__Proteobacteria	c__Gammaproteobacteria	o__Burkholderiales	f__Rhodocyclaceae	g__Zoogloea
098f906a39b8d19d9bcc2fe7a34b0967	NA	FALSE	Unassigned
09904debe8b46ea2ef9a60095bfd31b4	NA	FALSE	d__Bacteria	p__Actinobacteriota	c__Acidimicrobiia	o__Microtrichales	f__Ilumatobacteraceae	g__uncultured	s__uncultured_Acidimicrobiales
0990a389e525f8055ba4689fdcfe85de	NA	FALSE	d__Bacteria	p__Proteobacteria	c__Gammaproteobacteria	o__Burkholderiales	f__Burkholderiaceae	g__Lautropia
09913ed7adaf4a831d5d01323b035a05	NA	FALSE	d__Bacteria	p__Proteobacteria	c__Gammaproteobacteria	o__Diplorickettsiales	f__Diplorickettsiaceae	g__uncultured
0991f2aee98066503e987198e0950771	0.669117647	FALSE	d__Bacteria	p__Proteobacteria	c__Gammaproteobacteria	o__Diplorickettsiales	f__Diplorickettsiaceae	g__uncultured
099435c60d69478b9d6ea3e79a9a81bc	NA	FALSE	d__Bacteria	p__Bacteroidota	c__Bacteroidia	o__Bacteroidales	f__Bacteroidaceae	g__Bacteroides
0994d9ac0dfc3bd8d0de357b0e692bca	0.441367456	FALSE	d__Bacteria	p__Actinobacteriota	c__Actinobacteria	o__Frankiales	f__uncultured	g__uncultured
0995255f834533198747d27c71795d45	NA	FALSE	d__Bacteria	p__Actinobacteriota	c__Actinobacteria	o__Actinomycetales	f__Actinomycetaceae	g__Actinomyces
09965509e9ccb55fe3d7da119d37e714	NA	FALSE	d__Bacteria	p__Proteobacteria	c__Gammaproteobacteria	o__Burkholderiales	f__Comamonadaceae	g__Comamonas
099655f38824c7a65803cdf20209bd70	NA	FALSE	Unassigned
0998020ecdbe2949ec845234dfbd8379	NA	FALSE	d__Bacteria	p__Firmicutes	c__Clostridia	o__Lachnospirales	f__Lachnospiraceae	g__Lachnospiraceae_NK4A136_group
099aa9bd7bc736c7615b19366136fb14	0.609243697	FALSE	d__Bacteria	p__SAR324_clade(Marine_group_B)	c__SAR324_clade(Marine_group_B)	o__SAR324_clade(Marine_group_B)	f__SAR324_clade(Marine_group_B)	g__SAR324_clade(Marine_group_B)
099fdae792227c11112e1e71e208e00b	0.337032086	FALSE	d__Bacteria	p__Acidobacteriota	c__Blastocatellia	o__Blastocatellales	f__Blastocatellaceae	g__Blastocatella	s__uncultured_bacterium
09a485de17a89a6c963cfe0e496867a5	NA	FALSE	d__Bacteria	p__Acidobacteriota	c__Thermoanaerobaculia	o__Thermoanaerobaculales	f__Thermoanaerobaculaceae	g__Subgroup_10
09a5697f2586924fe6e8684050846c85	0.171122995	FALSE	d__Bacteria	p__Myxococcota	c__Myxococcia	o__Myxococcales	f__Myxococcaceae	g__KD3-10	s__uncultured_bacterium
09a670ef63ff1be6cc3bf41cd3ef1e71	NA	FALSE	Unassigned
09a82ee4225baae8a3dcf0639064048f	0.389973262	FALSE	d__Bacteria	p__Proteobacteria	c__Gammaproteobacteria	o__Acidiferrobacterales	f__Acidiferrobacteraceae	g__Sulfurifustis	s__uncultured_Thiotrichaceae
09a846dffb6a642aee08e515c4ef8562	0.699532086	FALSE	d__Bacteria	p__Elusimicrobiota	c__Lineage_IIb	o__Lineage_IIb	f__Lineage_IIb	g__Lineage_IIb
09aa8295914302d37a90a6899bdecf4a	NA	FALSE	d__Bacteria	p__Myxococcota	c__Myxococcia	o__Myxococcales	f__Anaeromyxobacteraceae	g__Anaeromyxobacter	s__Anaeromyxobacter_sp.
09ab5f804536f72c9c6971f0f95aa584	NA	FALSE	d__Bacteria	p__Proteobacteria	c__Alphaproteobacteria	o__Sphingomonadales	f__Sphingomonadaceae	g__Sphingobium
09abb9b1447ba744154fa38de621c0e5	NA	FALSE	d__Bacteria	p__Firmicutes	c__Clostridia	o__Lachnospirales	f__Lachnospiraceae	g__Roseburia	s__uncultured_bacterium
09ac3ff52fd9fed4fdab71845c933196	NA	FALSE	d__Bacteria	p__Bacteroidota	c__Bacteroidia	o__Bacteroidales	f__Muribaculaceae	g__Muribaculaceae	s__uncultured_bacterium
09b309c834cb16fd37f315e07c7ca322	NA	FALSE	d__Bacteria	p__Bacteroidota	c__Bacteroidia	o__Flavobacteriales	f__Flavobacteriaceae	g__Actibacter
09b9ca07feedfe56a9c09ac4ba17188d	NA	FALSE	d__Bacteria	p__Firmicutes	c__Clostridia	o__Lachnospirales	f__Lachnospiraceae	g__[Ruminococcus]_torques_group
09bbccf04565bae1f7816e7e002386c9	NA	FALSE	d__Bacteria	p__Firmicutes	c__Bacilli	o__RF39	f__RF39	g__RF39
09bc158fd119e11d91fdbf3544a59d72	NA	FALSE	d__Bacteria	p__Proteobacteria	c__Gammaproteobacteria	o__Burkholderiales	f__Rhodocyclaceae	g__Uliginosibacterium	s__uncultured_bacterium
09beb539b41d8b6803801f59166ddebb	NA	FALSE	d__Bacteria	p__Proteobacteria	c__Alphaproteobacteria	o__Rhizobiales	f__Xanthobacteraceae	g__Bradyrhizobium
09c1a29a4225c9bab1b568a98ad6a941	NA	FALSE	d__Bacteria	p__Cyanobacteria	c__Cyanobacteriia	o__Chloroplast	f__Chloroplast	g__Chloroplast	s__metagenome
09c39068c9414263bccae65ac611c4ae	NA	FALSE	d__Bacteria	p__Firmicutes	c__Clostridia	o__Clostridia_vadinBB60_group	f__Clostridia_vadinBB60_group	g__Clostridia_vadinBB60_group	s__uncultured_bacterium
09c4c33ec3069820e4d8a07b73b4e096	NA	FALSE	d__Bacteria	p__Planctomycetota	c__Phycisphaerae	o__Tepidisphaerales	f__WD2101_soil_group	g__WD2101_soil_group	s__uncultured_bacterium
09c7fbeb76c1a93143b93c5016839c36	NA	FALSE	d__Bacteria	p__Actinobacteriota	c__Thermoleophilia	o__Gaiellales	f__uncultured	g__uncultured	s__uncultured_soil
09c928009498c59e180e6e6c7ace553e	0.609243697	FALSE	d__Bacteria	p__Firmicutes	c__Clostridia	o__Oscillospirales	f__Ruminococcaceae	g__Subdoligranulum	s__uncultured_bacterium
09ce32ec927bd72bbc1915b2965d6856	0.609243697	FALSE	d__Bacteria	p__Actinobacteriota	c__Actinobacteria	o__PeM15	f__PeM15	g__PeM15
09cf4a1f3605a1513af741f5acbaa6ee	0.738302139	FALSE	d__Bacteria	p__Acidobacteriota	c__Subgroup_25	o__Subgroup_25	f__Subgroup_25	g__Subgroup_25	s__uncultured_bacterium
09d08ae19dac1ccf150de13cbe955bca	0.699532086	FALSE	d__Bacteria	p__Firmicutes	c__Clostridia	o__Oscillospirales	f__Ruminococcaceae	g__uncultured	s__uncultured_Clostridiales
09d11b53d788183af65c94824f1e681f	0.22736822	FALSE	d__Bacteria	p__Proteobacteria	c__Gammaproteobacteria	o__Burkholderiales	f__Oxalobacteraceae	g__uncultured	s__uncultured_bacterium
09d3a890bd4a6b0deaab49d0e9aaab4d	NA	FALSE	d__Bacteria	p__Bdellovibrionota	c__Bdellovibrionia	o__Bacteriovoracales	f__Bacteriovoracaceae	g__Peredibacter	s__Peredibacter_starrii
09d5a18514ae0e5bef851a0df1901f63	0.389973262	FALSE	d__Bacteria	p__Firmicutes	c__Bacilli	o__Bacillales	f__Bacillaceae	g__Anaerobacillus	s__uncultured_Anaerobacillus
09d7b164395c98c24f2eb9ad08c7ed77	NA	FALSE	d__Bacteria	p__Planctomycetota	c__Planctomycetes	o__Gemmatales	f__Gemmataceae	g__uncultured
09df0f4046c307e5d793808bd075344f	NA	FALSE	d__Bacteria	p__Proteobacteria	c__Alphaproteobacteria	o__Azospirillales	f__Azospirillaceae	g__Skermanella
09df4e7e0ec21a7ccf7364adea38e3fd	NA	FALSE	d__Bacteria	p__Actinobacteriota	c__Rubrobacteria	o__Rubrobacterales	f__Rubrobacteriaceae	g__Rubrobacter
09e49e4da776e94dc36dcfcb6b0f90a2	NA	FALSE	Unassigned
09e51fa9ebf7a2c3d954ab60e6273c06	NA	FALSE	d__Bacteria	p__Firmicutes	c__Clostridia	o__Lachnospirales	f__Lachnospiraceae	g__Lachnospiraceae_NK4A136_group
09e5c8b4c88151e6e8cae6bb4e431c64	0.226890756	FALSE	d__Bacteria	p__Dependentiae	c__Babeliae	o__Babeliales	f__Babeliales	g__Babeliales	s__uncultured_bacterium
09e66a254512cffffc6d84029fbc1541	NA	FALSE	d__Bacteria	p__Actinobacteriota	c__Thermoleophilia	o__Gaiellales	f__uncultured	g__uncultured	s__bacterium_Ellin6517
09e6945d5c122c4e03b9c209d3605d73	NA	FALSE	d__Bacteria	p__Proteobacteria	c__Alphaproteobacteria	o__Rhodobacterales	f__Rhodobacteraceae
09e7eb5b20dde9ea1971e0f5ad7c6f5f	NA	FALSE	d__Bacteria	p__Proteobacteria	c__Alphaproteobacteria	o__uncultured	f__uncultured	g__uncultured
09e8f51db6bc5c4b81528ebb0a6c419a	NA	FALSE	d__Bacteria	p__Spirochaetota	c__Spirochaetia	o__Spirochaetales	f__Spirochaetaceae	g__Spirochaeta
09e976e61b18fdd027c908518955ffda	NA	FALSE	Unassigned
09e9b5df35adec7c9007b5c8769f4d22	0.609243697	FALSE	d__Bacteria	p__Proteobacteria	c__Gammaproteobacteria	o__Burkholderiales	f__Methylophilaceae	g__Methylobacillus	s__uncultured_bacterium
09e9ec5c64d49045197f16c2efb0d5d9	NA	FALSE	d__Bacteria	p__Firmicutes	c__Bacilli	o__Thermoactinomycetales	f__Thermoactinomycetaceae	g__Pasteuria	s__uncultured_Firmicutes
09eb651d4fe036939edb9e1d37a920c1	0.584453782	FALSE	d__Bacteria	p__Bacteroidota	c__Bacteroidia	o__Bacteroidales	f__Barnesiellaceae	g__Barnesiella	s__Barnesiella_viscericola
09eb8c41966d850257bd95a39e786e4c	NA	FALSE	d__Bacteria
09eb91da6e76fdb533825037803ccc48	NA	FALSE	d__Bacteria	p__Acidobacteriota	c__Acidobacteriae	o__Acidobacteriales	f__Koribacteraceae	g__Candidatus_Koribacter
09ecb20e928ca2c901d9826f308a8455	0.114285714	FALSE	d__Bacteria	p__Firmicutes	c__Bacilli	o__Erysipelotrichales	f__Erysipelotrichaceae	g__Faecalibaculum	s__uncultured_bacterium
09ef3ace607a6d6289ad5fdfdc3ad4ee	NA	FALSE	d__Bacteria	p__Firmicutes	c__Clostridia	o__Lachnospirales	f__Lachnospiraceae	g__Lachnoclostridium
09ef85ab13899ca5cd14d9cca21e6215	NA	FALSE	d__Bacteria	p__Bacteroidota	c__Bacteroidia	o__Bacteroidales	f__Prevotellaceae	g__Alloprevotella	s__Prevotellaceae_bacterium
09f04a6342ad6cc227794d6010b2e876	NA	FALSE	Unassigned
09f63517efaaed8b7c4bef9662107a36	NA	FALSE	d__Bacteria	p__Proteobacteria	c__Alphaproteobacteria	o__Acetobacterales	f__Acetobacteraceae	g__Acetobacter
09f7960e9af42c151c5999d43659e835	NA	FALSE	d__Bacteria	p__Proteobacteria	c__Gammaproteobacteria	o__Burkholderiales	f__Burkholderiaceae	g__Ralstonia
09f938aa1b97108657e17823dce45637	0.609243697	FALSE	d__Bacteria	p__Dependentiae	c__Babeliae	o__Babeliales	f__Vermiphilaceae	g__Vermiphilaceae
09faeccc1f3c15224e7e4f2f0fa22627	NA	FALSE	d__Bacteria	p__Acidobacteriota	c__Acidobacteriae	o__Acidobacteriales	f__Acidobacteriaceae_(Subgroup_1)	g__Bryocella	s__uncultured_bacterium
09fd809872a03e0b0e3059c7120bac54	NA	FALSE	d__Bacteria	p__Bacteroidota	c__Bacteroidia	o__Bacteroidales	f__Rikenellaceae	g__Rikenellaceae_RC9_gut_group	s__uncultured_organism
09fefc47f65bbecd2f6156263072c866	NA	FALSE	Unassigned
09ff84344d2e1fadf06082378b7af511	NA	FALSE	d__Bacteria	p__Cyanobacteria	c__Cyanobacteriia	o__Cyanobacteriales	f__Nostocaceae	g__Tolypothrix
0a01531ebcf53ad52ce4019ccb110dfe	NA	FALSE	d__Bacteria	p__Bacteroidota	c__Ignavibacteria	o__Ignavibacteriales	f__PHOS-HE36	g__PHOS-HE36	s__uncultured_bacterium
0a01a7f76c7791b4077788de69505ba6	NA	FALSE	d__Bacteria	p__Firmicutes	c__Clostridia	o__Christensenellales	f__Christensenellaceae	g__Christensenellaceae_R-7_group	s__uncultured_marine
0a04543a81168ef51d0bfea579da6960	NA	FALSE	d__Bacteria	p__Bacteroidota	c__Bacteroidia	o__Bacteroidales	f__p-2534-18B5_gut_group	g__p-2534-18B5_gut_group	s__uncultured_rumen
0a06a195a2cb05b95dfd3a7573a7f54d	NA	FALSE	d__Bacteria	p__Actinobacteriota	c__Actinobacteria	o__Corynebacteriales	f__Corynebacteriaceae	g__Corynebacterium
0a07234efa21e1e7469e7938bed8a0a2	NA	FALSE	d__Bacteria	p__Proteobacteria	c__Gammaproteobacteria	o__Pasteurellales	f__Pasteurellaceae
0a0a266b3ec1a057e0740dcfd274353d	NA	FALSE	d__Bacteria	p__Bacteroidota	c__Bacteroidia	o__Bacteroidales	f__Rikenellaceae	g__Alistipes	s__uncultured_bacterium
0a0c3ba2fd3970218bca88f7b3672b1a	NA	FALSE	d__Bacteria
0a166487d3cfcfa67f0ec69f344db1ba	0.734453782	FALSE	d__Bacteria	p__Firmicutes	c__Clostridia	o__Lachnospirales	f__Lachnospiraceae	g__Lachnospiraceae_NK4A136_group
0a21cdfa52bde868f03ef80b35ae5feb	NA	FALSE	d__Bacteria	p__Armatimonadota	c__Chthonomonadetes	o__Chthonomonadales	f__Chthonomonadaceae	g__Chthonomonas	s__uncultured_bacterium
0a2479ff7f5611bbcfc31236c8c1f365	0.609243697	FALSE	d__Bacteria	p__Desulfobacterota	c__Desulfobulbia	o__Desulfobulbales	f__Desulfocapsaceae
0a251e00b9c6d356ca15f068374605c7	0.538770053	FALSE	d__Bacteria	p__Bacteroidota	c__Bacteroidia	o__Bacteroidales	f__Muribaculaceae	g__Muribaculaceae	s__uncultured_bacterium
0a28c9f05a73050ded351fbdb1de3f68	NA	FALSE	d__Bacteria	p__Proteobacteria	c__Gammaproteobacteria	o__Enterobacterales	f__Enterobacteriaceae
0a2930aec65b1675fa19f7435b76bdab	NA	FALSE	d__Bacteria	p__Firmicutes	c__Bacilli	o__Lactobacillales	f__Aerococcaceae
0a2ab0d93a05b468bd1c75b58bafd716	NA	FALSE	d__Bacteria	p__Verrucomicrobiota	c__Verrucomicrobiae	o__Chthoniobacterales	f__Terrimicrobiaceae	g__FukuN18_freshwater_group
0a2d14ab6b3fb58913ff94954be892d9	NA	FALSE	d__Bacteria	p__Chloroflexi	c__Anaerolineae	o__Caldilineales	f__Caldilineaceae	g__uncultured
0a2dcf1f4b8e48e433ee4a0f5d82da60	NA	FALSE	Unassigned
0a2f18394bfd996eaf90bba6090a6983	NA	FALSE	d__Bacteria	p__Gemmatimonadota	c__S0134_terrestrial_group	o__S0134_terrestrial_group	f__S0134_terrestrial_group	g__S0134_terrestrial_group
0a326429f15f907b77955526c6e36cb8	0.773195187	FALSE	d__Bacteria	p__Firmicutes	c__Clostridia	o__Lachnospirales	f__Lachnospiraceae
0a32af4b778a02bb39b3a5a436751dbd	NA	FALSE	d__Bacteria	p__Bacteroidota	c__Bacteroidia	o__Bacteroidales	f__Rikenellaceae	g__Rikenellaceae_RC9_gut_group	s__uncultured_bacterium
0a3392eb9a342eda56d80b5bc9922144	NA	FALSE	d__Bacteria	p__Actinobacteriota	c__Thermoleophilia	o__Gaiellales	f__uncultured	g__uncultured
0a34dffcd7ed019521f11267b1cc96a4	NA	FALSE	d__Bacteria	p__Actinobacteriota	c__Actinobacteria	o__Micromonosporales	f__Micromonosporaceae	g__Dactylosporangium
0a3785c46964d9c54eec97a098fbd1e2	0.80447861	FALSE	d__Bacteria	p__Bacteroidota	c__Bacteroidia	o__Bacteroidales	f__Muribaculaceae	g__Muribaculaceae	s__uncultured_bacterium
0a399454dc53089a3c83038f44086a06	NA	FALSE	Unassigned
0a3b2abdd2596b63377e65168e661dfc	NA	FALSE	d__Bacteria	p__Firmicutes	c__Bacilli	o__Paenibacillales	f__Paenibacillaceae	g__Paenibacillus
0a3b4416406dd9482b5eefd2f7d3f24c	NA	FALSE	d__Bacteria	p__Firmicutes	c__Clostridia	o__Lachnospirales	f__Lachnospiraceae
0a3c9a9561d27543390c737ac7530122	NA	FALSE	Unassigned
0a3cdf2c778f3a1406b549d992e1e416	0.441367456	FALSE	d__Bacteria	p__Nitrospirota	c__Leptospirillia	o__Leptospirillales	f__Leptospirillaceae	g__Leptospirillum	s__Nitrospirae_bacterium
0a3d7626f3ec0c51bcd89a27210fd18d	NA	FALSE	d__Bacteria	p__Proteobacteria	c__Alphaproteobacteria	o__Rhizobiales
0a3fdc02ebc0ad7a5c03b3f4c925e6e8	0.699532086	FALSE	d__Bacteria	p__Proteobacteria	c__Alphaproteobacteria	o__Micropepsales	f__Micropepsaceae	g__uncultured
0a41c67313cd82bdfc450ee185fa0ffb	NA	FALSE	d__Bacteria	p__Acidobacteriota	c__Acidobacteriae	o__Subgroup_13	f__Subgroup_13	g__Subgroup_13
0a42e200d8bc62742f59f5bf94733b91	NA	FALSE	d__Bacteria	p__Firmicutes
0a4676beda2ba0320fb15d97e4c2d830	0.584453782	FALSE	d__Bacteria	p__Proteobacteria	c__Alphaproteobacteria	o__Rickettsiales	f__Rickettsiales	g__Candidatus_Jidaibacter	s__uncultured_bacterium
0a46e73066ed628e2b271bad932882c9	NA	FALSE	d__Bacteria	p__Firmicutes	c__Bacilli	o__RF39	f__RF39	g__RF39	s__uncultured_bacterium
0a4b70f0ea5fb685ff4f5f298c660677	NA	FALSE	d__Bacteria	p__Proteobacteria
0a541556e2b8508abfff5b2d9dab7041	NA	FALSE	d__Bacteria	p__Verrucomicrobiota	c__Verrucomicrobiae	o__Pedosphaerales	f__Pedosphaeraceae	g__Pedosphaeraceae
0a54ac8db42b96a7367f991d3a637a65	NA	FALSE	d__Bacteria	p__Desulfobacterota	c__Desulfobacteria	o__Desulfobacterales	f__Desulfobacteraceae	g__Desulfotignum
0a57dae49f76699a51205977975bf929	0.222077922	FALSE	d__Bacteria	p__Proteobacteria	c__Gammaproteobacteria	o__Burkholderiales	f__Sutterellaceae	g__Sutterella	s__gut_metagenome
0a5852c39b8623d9642f593fccb17f92	0.609243697	FALSE	d__Bacteria	p__Firmicutes	c__Clostridia	o__Oscillospirales	f__UCG-010	g__UCG-010
0a5d801feb56b3b81b687304a0e58e13	NA	FALSE	d__Bacteria	p__Proteobacteria	c__Alphaproteobacteria	o__Rhizobiales	f__Hyphomicrobiaceae	g__Pedomicrobium
0a5f904d45a155b3871aa3913ef60670	NA	FALSE	d__Bacteria	p__Campilobacterota	c__Campylobacteria	o__Campylobacterales	f__Helicobacteraceae	g__Helicobacter	s__Helicobacter_mastomyrinus
0a638653763bfa4316cdd84e9bfb0800	NA	FALSE	d__Bacteria	p__Proteobacteria	c__Alphaproteobacteria	o__Rickettsiales	f__Mitochondria	g__Mitochondria
0a6498fed0553f81284707014bd641fb	0.171122995	FALSE	d__Bacteria	p__Proteobacteria	c__Gammaproteobacteria	o__Pseudomonadales	f__Moraxellaceae	g__Psychrobacter	s__Psychrobacter_immobilis
0a64bc453eb1df3f15cbcc0cebd0b214	0.738302139	FALSE	d__Bacteria	p__Myxococcota	c__Polyangia	o__Haliangiales	f__Haliangiaceae	g__Haliangium
0a654d5ae633af15929f4fd63778e1aa	NA	FALSE	d__Bacteria	p__Firmicutes	c__Clostridia	o__Oscillospirales	f__Oscillospiraceae	g__uncultured	s__uncultured_Clostridiales
0a6b45f47a37ca2432e941836bfdee73	0.609243697	FALSE	d__Bacteria	p__Actinobacteriota	c__Thermoleophilia	o__Gaiellales	f__uncultured	g__uncultured
0a6b7a3ac5676069208f853f6ed88c78	NA	FALSE	d__Bacteria	p__Firmicutes	c__Bacilli	o__Mycoplasmatales	f__Mycoplasmataceae	g__Candidatus_Bacilloplasma	s__uncultured_bacterium
0a6bad41374481ce0c88b3142a22411f	NA	FALSE	d__Bacteria	p__Firmicutes	c__Bacilli	o__Staphylococcales	f__Staphylococcaceae	g__Staphylococcus
0a6e5ccaf258db51d78511e3d5f8bf7f	0.699532086	FALSE	d__Bacteria	p__Firmicutes	c__Clostridia	o__Lachnospirales	f__Lachnospiraceae
0a7154dcadd61adbd716648ed7ac2e47	NA	FALSE	d__Bacteria	p__Firmicutes	c__Clostridia	o__Oscillospirales	f__Ruminococcaceae	g__Faecalibacterium
0a7157c8c4d16c0b0b91a014517ce254	NA	FALSE	d__Bacteria	p__Patescibacteria	c__Parcubacteria	o__Candidatus_Liptonbacteria	f__Candidatus_Liptonbacteria	g__Candidatus_Liptonbacteria	s__Parcubacteria_group
0a72506874fbaf3c18f65ce01acf30e9	NA	FALSE	d__Bacteria	p__Verrucomicrobiota	c__Verrucomicrobiae	o__Verrucomicrobiales	f__Verrucomicrobiaceae	g__Prosthecobacter	s__uncultured_bacterium
0a7269bbd9cc23e92e20299bb3ae7eda	NA	FALSE	d__Bacteria
0a77f381f4be39828052f00b02f409e4	NA	FALSE	d__Bacteria	p__Proteobacteria	c__Gammaproteobacteria	o__Burkholderiales	f__Comamonadaceae	g__Variovorax
0a79f047000de0dc0523256a5918cf0f	NA	FALSE	Unassigned
0a7e8918ca559bca517d7d924cd0910c	NA	FALSE	d__Bacteria	p__Acidobacteriota	c__Blastocatellia	o__Pyrinomonadales	f__Pyrinomonadaceae	g__RB41	s__uncultured_Acidobacteriales
0a7ebbf6302ccdc5c8cb824e1dcae05c	NA	FALSE	d__Bacteria	p__Proteobacteria	c__Gammaproteobacteria	o__Burkholderiales	f__Comamonadaceae
0a7efcd5627ed30b46ba147078bdcca5	NA	FALSE	Unassigned
0a7f5ab5a9235a2bc5322b7fd271fcd2	NA	FALSE	d__Bacteria	p__Firmicutes	c__Clostridia	o__Lachnospirales	f__Lachnospiraceae
0a8c5065b2d03ba3cbc82cba78f89340	NA	FALSE	d__Bacteria	p__Proteobacteria	c__Gammaproteobacteria	o__Pseudomonadales	f__Pseudomonadaceae	g__Pseudomonas
0a8d0c852d7a7a32697990adc28b47b7	NA	FALSE	d__Bacteria	p__Proteobacteria	c__Gammaproteobacteria	o__Alteromonadales	f__Psychromonadaceae	g__Motilimonas
0a8d38d48cae43e20b1bf05b5b6ab35f	NA	FALSE	Unassigned
0a8d9270c130c933c796362b24703db0	0.609243697	FALSE	Unassigned
0a8ed960a37017e25485a1e061e78914	NA	FALSE	d__Bacteria	p__Planctomycetota	c__Planctomycetes	o__Gemmatales	f__Gemmataceae	g__Gemmata	s__bacterium_enrichment
0a909d1cf16060a48058f7d7e1961d6f	0.372058824	FALSE	d__Bacteria	p__Firmicutes	c__Clostridia	o__Lachnospirales	f__Lachnospiraceae	g__Lachnospiraceae_NK4A136_group
0a918cb35364c1ef74d3ff4cc42b8578	NA	FALSE	d__Bacteria	p__Bacteroidota	c__Bacteroidia	o__Sphingobacteriales	f__Sphingobacteriaceae	g__Mucilaginibacter
0a93491fd932a740d445774e8566a8a9	NA	FALSE	Unassigned
0a942f1d3123d44cedd11490252c12e4	0.609243697	FALSE	d__Bacteria	p__Firmicutes	c__Clostridia
0a955e5cc3005a99030b55bfdc35657e	NA	FALSE	Unassigned
0a95ec6ed0eb400d6fda4638d57978f5	NA	FALSE	Unassigned
0a96be86e09dc4879735ab1994d7acb6	NA	FALSE	d__Bacteria	p__Verrucomicrobiota	c__Verrucomicrobiae	o__Verrucomicrobiales	f__Akkermansiaceae	g__Akkermansia	s__Akkermansia_muciniphila
0a96fe53704e71f541ddfaff08716e86	NA	FALSE	d__Bacteria	p__Proteobacteria	c__Gammaproteobacteria	o__Pseudomonadales	f__Moraxellaceae	g__Alkanindiges
0a97c22b4c68294f80c3da94133eba02	0.609243697	FALSE	d__Bacteria	p__Firmicutes	c__Clostridia	o__Lachnospirales	f__Lachnospiraceae	g__uncultured
0a99f42604af26844699bdea97ad45c3	0.609243697	FALSE	d__Bacteria	p__Acidobacteriota	c__Acidobacteriae	o__Solibacterales	f__Solibacteraceae	g__Candidatus_Solibacter	s__uncultured_forest
0a9cbef8d9f40fc49973b7c1f7d83b9c	0.171122995	FALSE	d__Bacteria	p__Bacteroidota	c__Bacteroidia	o__Chitinophagales	f__Chitinophagaceae	g__Edaphobaculum	s__metagenome
0a9d6eee915a1b98f86885d24062291d	NA	FALSE	d__Eukaryota
0aa0f926cbc70ba1168153e06b4fb574	NA	FALSE	d__Bacteria	p__Gemmatimonadota	c__BD2-11_terrestrial_group	o__BD2-11_terrestrial_group	f__BD2-11_terrestrial_group	g__BD2-11_terrestrial_group
0aa55f9e2cf11f4349e8152aa54b3fe6	NA	FALSE	d__Bacteria	p__Proteobacteria	c__Gammaproteobacteria	o__Xanthomonadales	f__Rhodanobacteraceae	g__Rhodanobacter
0aa66d8698444e814cd88ce389a746e6	NA	FALSE	d__Bacteria	p__Firmicutes	c__Clostridia	o__Oscillospirales	f__Oscillospiraceae	g__uncultured	s__Clostridiales_bacterium
0aa870b0f235d1b8b9b9a53021953334	0.282754011	FALSE	d__Bacteria	p__Proteobacteria	c__Alphaproteobacteria	o__Caulobacterales	f__Caulobacteraceae	g__uncultured	s__uncultured_Caulobacter
0ab567b9534b94555dddc0b9b213439d	NA	FALSE	Unassigned
0ab90dc544b81d945f5a13fa73bf3c4c	NA	FALSE	d__Bacteria	p__Bacteroidota	c__Bacteroidia	o__Bacteroidales	f__Tannerellaceae	g__Parabacteroides
0ab970762174415a8b7444add83eaa1d	NA	FALSE	d__Bacteria	p__Gemmatimonadota	c__S0134_terrestrial_group	o__S0134_terrestrial_group	f__S0134_terrestrial_group	g__S0134_terrestrial_group	s__uncultured_Gemmatimonadales
0ab9e2d5d9d2bac2a43155b56a61010b	NA	FALSE	d__Bacteria	p__Firmicutes	c__Clostridia	o__Oscillospirales	f__Oscillospiraceae
0abb97ea2d63ce4f1deb93dcc5fe6cee	NA	FALSE	d__Bacteria	p__Bacteroidota	c__Bacteroidia	o__Bacteroidales	f__Prevotellaceae	g__Prevotella
0abeaaae5063d6c38afdcd22678f6f44	NA	FALSE	d__Bacteria	p__Firmicutes	c__Clostridia	o__Oscillospirales	f__Oscillospiraceae	g__UCG-002	s__gut_metagenome
0abed2f340795bbe75a463ea3d9a6edb	NA	FALSE	d__Bacteria	p__Proteobacteria	c__Gammaproteobacteria	o__Cellvibrionales	f__Porticoccaceae	g__Porticoccus
0abf255cc13f6319acc91bcfbde10465	NA	FALSE	d__Bacteria	p__Proteobacteria	c__Gammaproteobacteria	o__Burkholderiales
0abfe8f33014c70f42060773c979eb01	NA	FALSE	d__Bacteria	p__Bacteroidota	c__Bacteroidia	o__Bacteroidales	f__Bacteroidaceae	g__Bacteroides
0ac2bad4cf9145844a4bb5d7b40bc79c	0.114285714	FALSE	d__Bacteria	p__Campilobacterota	c__Campylobacteria	o__Campylobacterales	f__Helicobacteraceae	g__Helicobacter	s__Helicobacter_typhlonius
0ac3a582f7f5eb3430dc005d58095ed6	NA	FALSE	d__Bacteria	p__Proteobacteria	c__Gammaproteobacteria	o__Burkholderiales	f__Methylophilaceae	g__Methylobacillus
0ac668b14abb840a510a1adf59da3657	NA	FALSE	d__Bacteria	p__Proteobacteria	c__Gammaproteobacteria	o__Xanthomonadales
0ac7df708038a90089f4680e0d7d05a7	NA	FALSE	d__Bacteria	p__Acidobacteriota	c__Subgroup_18	o__Subgroup_18	f__Subgroup_18	g__Subgroup_18
0ac968cafecd5cdce3356a22504b95c4	NA	FALSE	d__Bacteria	p__Firmicutes	c__Clostridia	o__Lachnospirales	f__Lachnospiraceae	g__[Eubacterium]_xylanophilum_group	s__uncultured_bacterium
0aca0f86b746e8b50f62e0345371b223	NA	FALSE	d__Bacteria	p__WPS-2	c__WPS-2	o__WPS-2	f__WPS-2	g__WPS-2	s__uncultured_forest
0ad07c0c069bd915c564f2b92f8a0fb0	0.627941176	FALSE	d__Bacteria	p__Firmicutes	c__Clostridia	o__Lachnospirales	f__Lachnospiraceae	g__Roseburia	s__uncultured_bacterium
0ad0854485a05d7046506c25fe3c67f7	NA	FALSE	Unassigned
0ad2c65c50c6575d932a9c071baa2e90	NA	FALSE	d__Bacteria	p__Proteobacteria	c__Gammaproteobacteria	o__Burkholderiales	f__TRA3-20	g__TRA3-20
0ad38cb30067291adf246a067d648570	NA	FALSE	d__Bacteria	p__Bacteroidota	c__Bacteroidia	o__Bacteroidales	f__Muribaculaceae	g__Muribaculaceae
0ad4632831938786c64c9ac64502ff8f	NA	FALSE	d__Bacteria	p__Acidobacteriota	c__Vicinamibacteria	o__Vicinamibacterales	f__Vicinamibacteraceae	g__Vicinamibacteraceae
0ad7ad1c61da5c57e4ca61baf3b5efc8	NA	FALSE	d__Bacteria	p__Bacteroidota	c__Bacteroidia	o__Flavobacteriales	f__Crocinitomicaceae	g__Fluviicola	s__uncultured_bacterium
0ad9a0b9488369d9bd877e4300e14d9d	0.656608098	FALSE	d__Bacteria	p__Firmicutes	c__D8A-2	o__D8A-2	f__D8A-2	g__D8A-2	s__uncultured_Symbiobacterium
0adc34a964866e54598848d10fb91ad9	NA	FALSE	d__Bacteria	p__Proteobacteria	c__Alphaproteobacteria	o__Rickettsiales	f__Anaplasmataceae	g__Wolbachia
0add67710b85ef35f5d70da1bad20ebc	NA	FALSE	Unassigned
0adeccf9f8566e08bae88fffebd0cb60	0.738302139	FALSE	d__Bacteria	p__Firmicutes	c__Clostridia	o__Lachnospirales	f__Lachnospiraceae	g__Roseburia	s__Eubacterium_sp.
0ae06f8011cde0f231fc486edc122979	0.609243697	FALSE	d__Bacteria	p__Firmicutes	c__Clostridia	o__Lachnospirales	f__Lachnospiraceae
0ae07f650985cf3563f3e140a56a31e2	NA	FALSE	d__Bacteria	p__Proteobacteria	c__Gammaproteobacteria	o__Burkholderiales	f__Comamonadaceae	g__Hydrogenophaga
0ae2a3400c2547a2255b74132d1af18b	NA	FALSE	d__Bacteria	p__Proteobacteria	c__Alphaproteobacteria	o__Micropepsales	f__Micropepsaceae	g__Rhizomicrobium	s__uncultured_bacterium
0aeea050219d4941720737dcfc130a35	0.337032086	FALSE	d__Bacteria	p__Firmicutes	c__Clostridia	o__Clostridiales	f__Clostridiaceae	g__Clostridium_sensu_stricto_7
0aef3066bf41dbf733d30e06a15da9fb	NA	FALSE	d__Bacteria	p__Verrucomicrobiota	c__Verrucomicrobiae	o__Pedosphaerales	f__Pedosphaeraceae	g__Pedosphaeraceae
0af0d460e46606a71c523204f2e5d1cb	NA	FALSE	d__Bacteria	p__Firmicutes	c__Bacilli	o__Lactobacillales	f__Streptococcaceae	g__Streptococcus
0af0fa38272dc65bfed3d32605c4177f	NA	FALSE	d__Bacteria	p__Proteobacteria	c__Gammaproteobacteria	o__Xanthomonadales	f__Xanthomonadaceae	g__Pseudoxanthomonas
0af10695f6ac2c1ef62f7d8b8bddc884	NA	FALSE	d__Bacteria	p__Firmicutes	c__Bacilli	o__Lactobacillales	f__Streptococcaceae	g__Streptococcus
0af460a962aedc942800f89a150aa228	0.656608098	FALSE	d__Bacteria	p__Chloroflexi	c__Anaerolineae	o__SJA-15	f__SJA-15	g__SJA-15
0af8a24431bfe080a02c6954636bfeb2	NA	FALSE	d__Bacteria	p__Bacteroidota	c__Bacteroidia	o__Bacteroidales	f__Rikenellaceae	g__Alistipes
0b02280bd4bddb9d0fcc69d86c706131	0.699532086	FALSE	d__Bacteria	p__Firmicutes	c__Clostridia	o__Caldicoprobacterales	f__Caldicoprobacteraceae	g__Caldicoprobacter	s__uncultured_Firmicutes
0b0668f46e91da4fbfae44f9af349294	NA	FALSE	Unassigned
0b06c95e3158f9cd6f000950882274ff	NA	FALSE	Unassigned
0b06f05c62962b5daced1541d5cc4797	NA	FALSE	d__Bacteria
0b07ca67c191f5aed33d02f91a685955	NA	FALSE	d__Bacteria	p__Proteobacteria	c__Gammaproteobacteria	o__Coxiellales	f__Coxiellaceae	g__Coxiella	s__uncultured_bacterium
0b0d883f96a806352919e28978099323	0.22736822	FALSE	d__Bacteria	p__Actinobacteriota	c__Coriobacteriia	o__OPB41	f__OPB41	g__OPB41	s__uncultured_soil
0b10bac4d922933e370eac3200b1aced	NA	FALSE	d__Bacteria
0b14df771c6a0de4c308f1c399ad00d3	NA	FALSE	d__Bacteria	p__Acidobacteriota	c__Acidobacteriae	o__Subgroup_2	f__Subgroup_2	g__Subgroup_2
0b18af6aed1626baeeb9ffb3e7ccaa71	NA	FALSE	d__Bacteria	p__Proteobacteria	c__Alphaproteobacteria	o__Caulobacterales	f__Caulobacteraceae	g__uncultured	s__uncultured_eubacterium
0b19cc6f87abc4e3c37419b5e27f89a5	NA	FALSE	Unassigned
0b1a88e8084353fb20601e783ea2270c	NA	FALSE	d__Bacteria	p__MAT-CR-M4-B07	c__MAT-CR-M4-B07	o__MAT-CR-M4-B07	f__MAT-CR-M4-B07	g__MAT-CR-M4-B07	s__uncultured_organism
0b1ae426d240e8bee307c072582b531d	NA	FALSE	d__Bacteria	p__Proteobacteria	c__Gammaproteobacteria	o__Pseudomonadales	f__Moraxellaceae	g__Acinetobacter
0b1d4a23fa899af55462b06b75dc644b	NA	FALSE	d__Bacteria	p__Proteobacteria	c__Alphaproteobacteria	o__Rhodospirillales	f__Magnetospirillaceae	g__uncultured
0b1d8a492ee232f76fe104e25db7f18c	0.738302139	FALSE	d__Bacteria	p__Proteobacteria	c__Gammaproteobacteria	o__Enterobacterales	f__Morganellaceae	g__Proteus
0b1deb903f3780003f05855d128ea41d	NA	FALSE	d__Bacteria	p__Bacteroidota	c__Bacteroidia	o__SM1A07	f__SM1A07	g__SM1A07
0b1ed122618c690c4c117a2a9bf40e92	NA	FALSE	d__Bacteria	p__Firmicutes	c__Clostridia	o__Christensenellales	f__Christensenellaceae	g__Christensenellaceae_R-7_group	s__uncultured_Clostridiaceae
0b21661252150169d48bd621baef4365	NA	FALSE	d__Bacteria	p__Proteobacteria	c__Gammaproteobacteria	o__Burkholderiales	f__Burkholderiaceae	g__Ralstonia
0b22c50ce0df15b162fa5aa9c2bb70bd	0.609243697	FALSE	d__Bacteria	p__WPS-2	c__WPS-2	o__WPS-2	f__WPS-2	g__WPS-2	s__uncultured_bacterium
0b265930b13ba324d95f946e004af0e4	NA	FALSE	d__Bacteria	p__Proteobacteria	c__Gammaproteobacteria	o__Pseudomonadales	f__Pseudomonadaceae	g__Pseudomonas
0b280427fdce3b49db07b83d9413e31d	NA	FALSE	d__Bacteria	p__Bacteroidota	c__Bacteroidia	o__Bacteroidales
0b29aee1e9f3e1617d89927a541b6410	0.282754011	FALSE	d__Bacteria	p__Planctomycetota	c__vadinHA49	o__vadinHA49	f__vadinHA49	g__vadinHA49	s__uncultured_organism
0b2d386f3118a7221a6a77f7ed3b6b44	NA	FALSE	d__Bacteria	p__Actinobacteriota	c__Actinobacteria
0b3142afc358d2d0f235d113023b69b8	NA	FALSE	d__Bacteria	p__Bacteroidota	c__Bacteroidia	o__SM1A07	f__SM1A07	g__SM1A07
0b332d658fdfab9eaead2cfe50f2b420	NA	FALSE	d__Bacteria	p__Acidobacteriota	c__Subgroup_18	o__Subgroup_18	f__Subgroup_18	g__Subgroup_18	s__uncultured_prokaryote
0b34dec8b6e5debc3a846868f6d126d9	NA	FALSE	d__Bacteria	p__Chloroflexi	c__Anaerolineae	o__SJA-15	f__SJA-15	g__SJA-15
0b3933b7265972eff4bef50ae9708204	NA	FALSE	d__Bacteria	p__Bacteroidota	c__Bacteroidia	o__Bacteroidales	f__Prevotellaceae	g__Prevotella	s__Prevotella_copri
0b3b72ce0f3772377b1fe2b7808145fb	0.441367456	FALSE	d__Bacteria	p__Desulfobacterota	c__Syntrophorhabdia	o__Syntrophorhabdales	f__Syntrophorhabdaceae	g__Syntrophorhabdus	s__uncultured_bacterium
0b3f8ff4805a0d191d1f760c01e187ef	NA	FALSE	d__Bacteria	p__Proteobacteria	c__Gammaproteobacteria	o__Burkholderiales	f__TRA3-20	g__TRA3-20	s__uncultured_Nitrosomonadaceae
0b418b31d1108a036988b4410d1ebf85	NA	FALSE	d__Bacteria	p__Firmicutes	c__Clostridia	o__Lachnospirales	f__Lachnospiraceae	g__Lachnoclostridium
0b41ab8b3886379ed4739e6a0863626a	0.717245989	FALSE	d__Bacteria	p__Firmicutes	c__Clostridia	o__Oscillospirales	f__Butyricicoccaceae	g__UCG-009	s__uncultured_bacterium
0b46e24dbeddd4aff8ba81c51ff0fe59	NA	FALSE	d__Bacteria	p__Firmicutes	c__Clostridia	o__Lachnospirales	f__Lachnospiraceae	g__Lachnospiraceae_UCG-008	s__uncultured_organism
0b47a0c5e49fda59e5a59ab4f24cba11	NA	FALSE	d__Bacteria	p__Proteobacteria	c__Alphaproteobacteria	o__Rhodobacterales	f__Rhodobacteraceae
0b47c62fa94ee1d412c288a761a28c33	NA	FALSE	d__Bacteria	p__Bacteroidota	c__Bacteroidia	o__Bacteroidales	f__Marinifilaceae	g__Butyricimonas	s__uncultured_bacterium
0b499e512e9054112bdca08847be9ca6	NA	FALSE	d__Bacteria	p__Proteobacteria	c__Gammaproteobacteria	o__Xanthomonadales	f__Xanthomonadaceae	g__Lysobacter
0b49a8b50a3884bd47685094a9d830bf	NA	FALSE	d__Bacteria	p__Firmicutes	c__Clostridia	o__Oscillospirales	f__Ruminococcaceae	g__Ruminococcus	s__Ruminococcus_bicirculans
0b4fe961b06d013e8468d791be728fa9	NA	FALSE	d__Bacteria	p__Dependentiae	c__Babeliae	o__Babeliales	f__Babeliales	g__Babeliales	s__uncultured_bacterium
0b523f85e4320c846c70361448f6a1dc	0.738302139	FALSE	d__Bacteria	p__Actinobacteriota	c__Coriobacteriia	o__Coriobacteriales	f__Eggerthellaceae	g__Enterorhabdus	s__uncultured_bacterium
0b5611462ce152156a6f51fdc204ca6f	NA	FALSE	Unassigned
0b5685b146ba622ccdfda6f8e1f80550	0.112967914	FALSE	d__Bacteria	p__Desulfobacterota	c__Desulfuromonadia	o__Geobacterales	f__Geobacteraceae	g__Geobacter
0b575aa6862b030ee67923c9fa6aa5d5	NA	FALSE	d__Bacteria	p__Firmicutes	c__Clostridia	o__Lachnospirales	f__Lachnospiraceae
0b581e0d703154470ace95518a4358be	0.171122995	FALSE	d__Bacteria	p__Firmicutes	c__Clostridia	o__Oscillospirales	f__Oscillospiraceae	g__Oscillospira	s__uncultured_Lactobacillus
0b586621f48dbfbfa357489c9323ef5d	0.609243697	FALSE	d__Bacteria	p__Dadabacteria	c__Dadabacteriia	o__Dadabacteriales	f__Dadabacteriales	g__Dadabacteriales	s__uncultured_archaeon
[truncated: 31,492 more rows]
