# Supplementary material for: Exploring the impact of breast cancer on colonization resistance of mouse microbiota using network node manipulation
Source: Heliyon. 2024 May 11;10(10):e30914. doi: 10.1016/j.heliyon.2024.e30914 (PMC11112314; doi:10.1016/j.heliyon.2024.e30914)
Supplement: Multimedia component 2 — Unique or shared bacterial taxa of control or breast cancer groups at different time points. [file mmc2.xlsx]

## Sheet: Taxa presence absence
Experimental groups	Number of common (or unique taxa)	Bacterial taxa
Control-16dpi Breast cancer-16dpi Control 22-dpi Breast cancer-22dpi	841	g__Desulfotignum
		f__Acetobacteraceae,g__uncultured
		g__[Eubacterium]_ruminantium_group
		g__OPB41
		g__Anaerostipes
		g__Pseudolabrys
		g__Haliangium
		g__Fluviicola
		g__Chujaibacter
		g__Blfdi19
		g__Sphingopyxis
		g__Pandoraea
		g__Pedosphaeraceae
		g__Cloacibacterium
		g__[Clostridium]_innocuum_group
		g__LCP-89
		f__Geobacteraceae
		g__Sandaracinus
		f__Myxococcaceae
		g__1921-2
		g__Candidatus_Paracaedibacter
		g__Atopobium
		g__Gastranaerophilales
		g__Dubosiella
		f__Pasteurellaceae
		o__Chitinophagales,g__uncultured
		g__Lentimicrobium
		g__Alkanindiges
		g__Syntrophobacter
		g__67-14
		g__Coriobacteriaceae_UCG-002
		g__Monoglobus
		g__Filifactor
		g__Caldicoprobacter
		g__Sericytochromatia
		g__Formosa
		g__Phyllobacterium
		g__Pseudarcicella
		g__Bacteroidetes_BD2-2
		g__Faecalibaculum
		g__Rheinheimera
		g__MND1
		g__CL500-29_marine_group
		f__Rhodanobacteraceae,g__uncultured
		g__Hirschia
		g__Anaerococcus
		g__Christensenellaceae_R-7_group
		g__Herbaspirillum
		g__Cardiobacterium
		g__ML635J-40_aquatic_group
		o__Oscillospirales
		o__Rhizobiales,g__uncultured
		g__Subgroup_25
		g__LWQ8
		g__Luteimonas
		p__Desulfobacterota,g__uncultured
		g__Flavihumibacter
		o__Gammaproteobacteria_Incertae_Sedis,f__Unknown_Family
		o__Bacteroidales
		c__Alphaproteobacteria
		g__Phascolarctobacterium
		g__hgcI_clade
		g__Granulicatella
		g__Lachnospiraceae_ND3007_group
		g__Brevibacillus
		g__Parasutterella
		g__SJA-15
		g__Deinococcus
		g__RBG-13-54-9
		f__Ilumatobacteraceae,g__uncultured
		f__Alcaligenaceae
		g__Novosphingobium
		g__mle1-7
		f__Mycoplasmataceae,g__uncultured
		o__Microtrichales
		f__Caulobacteraceae
		g__PAUC43f_marine_benthic_group
		g__Bathyarchaeia
		f__Clostridiaceae
		g__AKYH767
		g__Phenylobacterium
		g__Vogesella
		g__Subgroup_10
		g__Corynebacterium
		f__Solirubrobacteraceae
		o__Peptostreptococcales-Tissierellales
		o__Oligoflexales,g__uncultured
		g__TK10
		g__Desulfobacter
		g__Clostridium_sensu_stricto_1
		g__Rhodococcus
		f__Ktedonobacteraceae,g__uncultured
		f__Cryomorphaceae,g__uncultured
		o__Gaiellales,g__uncultured
		g__Peptococcus
		g__Geothermobacter
		g__BD2-7
		o__Rhizobiales
		p__Firmicutes
		f__Flavobacteriaceae
		g__Candidatus_Omnitrophus
		g__URHD0088
		f__Micrococcaceae
		g__Haliscomenobacter
		g__PAUC26f
		g__Fibrobacter
		f__Gallionellaceae
		g__Solobacterium
		o__Microtrichales,g__uncultured
		o__Acidobacteriales
		f__Comamonadaceae
		g__JG30-KF-AS9
		g__Saccharofermentans
		g__SM2D12
		g__Lineage_IIa
		g__B12-WMSP1
		g__Sutterella
		g__Pedobacter
		f__Planococcaceae
		g__UBA1819
		g__Paludibaculum
		g__Roseburia
		g__Acetobacter
		g__PB19
		g__Vermiphilaceae
		g__Latescibacterota
		g__Tyzzerella
		g__Prevotellaceae_UCG-003
		g__SAR86_clade
		f__Magnetospirillaceae,g__uncultured
		g__Mucispirillum
		f__Rhizobiales_Incertae_Sedis,g__uncultured
		f__Rhizobiaceae
		g__Lysinibacillus
		g__Delftia
		g__Aquabacterium
		g__Mycoplasma
		g__Megasphaera
		g__Oxalophagus
		g__RCP2-54
		g__S0134_terrestrial_group
		g__Halomonas
		g__Intestinibacter
		g__Odoribacter
		g__Anaeroplasma
		g__[Eubacterium]_xylanophilum_group
		g__Planifilum
		g__Flavonifractor
		f__Oxalobacteraceae
		g__Promicromonospora
		g__SAR116_clade
		g__NS11-12_marine_group
		g__Aggregatibacter
		g__Alcanivorax
		g__Zixibacteria
		g__AKAU4049
		g__Acidisoma
		g__Niastella
		g__Helicobacter
		g__Cyanobium_PCC-6307
		f__Ruminococcaceae,g__Incertae_Sedis
		g__Oribacterium
		f__Holosporaceae,g__uncultured
		g__Tepidibacillus
		g__Erysipelotrichaceae
		g__Fastidiosipila
		g__GCA-900066575
		g__SJA-28
		g__Sellimonas
		g__Lactococcus
		g__Frisingicoccus
		g__CL500-3
		g__Intestinimonas
		g__Sulfurovum
		g__Listeria
		g__Gemmobacter
		g__Akkermansia
		g__SAR324_clade(Marine_group_B)
		g__Bacteroidetes_vadinHA17
		g__Sphingomonas
		g__KD3-10
		f__Rikenellaceae
		f__Desulfosarcinaceae,g__uncultured
		f__Balneolaceae,g__uncultured
		f__Tannerellaceae
		g__Crocinitomix
		f__Prolixibacteraceae,g__uncultured
		c__Gammaproteobacteria
		g__Desulfobacca
		g__Gallionella
		f__Desulfosarcinaceae
		g__SBR1031
		g__Altererythrobacter
		g__Peptostreptococcus
		f__Steroidobacteraceae,g__uncultured
		g__S085
		g__Geobacter
		f__Roseiflexaceae,g__uncultured
		g__Vicinamibacteraceae
		g__Actibacter
		g__Babeliaceae
		g__Acidothermus
		g__Bryobacter
		g__Conexibacter
		g__Olsenella
		g__4-29-1
		g__Asticcacaulis
		g__Schekmanbacteria
		g__Inquilinus
		g__Bradyrhizobium
		g__Acidocella
		g__Moheibacter
		g__Ahniella
		g__SWB02
		g__WCHB1-32
		g__Tumebacillus
		g__Limnobacter
		g__Gemella
		g__Massilia
		g__Bacillus
		g__Pseudohongiella
		g__PeM15
		f__Sandaracinaceae,g__uncultured
		g__Pseudonocardia
		g__Anaerovorax
		g__Bergeyella
		g__Actinospica
		g__Citrifermentans
		g__Mycobacterium
		f__Streptomycetaceae
		g__Stomatobaculum
		g__Subgroup_22
		g__Acidibacter
		g__Longimicrobiaceae
		g__OM190
		g__Actinobacillus
		p__Armatimonadota,g__uncultured
		f__Beijerinckiaceae
		f__Rhodospirillaceae,g__uncultured
		g__Prosthecobacter
		g__Treponema
		g__Sphingobium
		g__MBNT15
		g__Legionella
		g__SAR202_clade
		g__Cohnella
		g__UCG-009
		g__Candidatus_Ovatusbacter
		g__Coprococcus
		g__Bdellovibrio
		g__Tepidimonas
		g__Sporomusa
		f__Saprospiraceae,g__uncultured
		f__Alteromonadaceae
		o__Actinomarinales,g__uncultured
		g__Coxiella
		g__BSV26
		g__AKIW659
		g__Microvirga
		g__Sva0485
		g__UCG-004
		o__Acidobacteriales,g__uncultured
		g__Subgroup_23
		g__Streptococcus
		g__Devosia
		g__Opitutus
		f__Methylacidiphilaceae,g__uncultured
		g__LD-RB-34
		g__Caulobacter
		g__Marinobacterium
		g__Bacteroides
		o__Burkholderiales
		g__Aneurinibacillus
		f__Oscillospiraceae
		g__NK4A214_group
		g__Nitrososphaeraceae
		c__Gammaproteobacteria,g__uncultured
		g__CAG-352
		g__Pirellula
		f__Blastocatellaceae
		g__[Eubacterium]_nodatum_group
		g__Kroppenstedtia
		g__Candidatus_Entotheonella
		g__Lysobacter
		g__Lacunisphaera
		g__A2
		g__Armatimonadales
		g__Erysipelothrix
		g__UASB-TL25
		g__Paraclostridium
		g__Ralstonia
		g__Uliginosibacterium
		g__Candidatus_Nitrosopumilus
		g__Brevundimonas
		g__Collinsella
		g__Verminephrobacter
		g__Capnocytophaga
		g__Alloprevotella
		g__Lachnospira
		g__Roseiarcus
		g__Bosea
		f__Spirochaetaceae,g__uncultured
		g__Candidatus_Actinomarina
		f__Micropepsaceae,g__uncultured
		g__Colidextribacter
		g__Kaistia
		f__Azospirillaceae
		g__Agromyces
		g__Megamonas
		o__Azospirillales,g__uncultured
		g__Rikenellaceae_RC9_gut_group
		g__Emticicia
		f__Cyclobacteriaceae,g__uncultured
		g__Oligoflexus
		g__alphaI_cluster
		g__Comamonas
		g__Actinoplanes
		g__Ellin517
		g__Obscuribacteraceae
		c__Bacteroidia
		g__Brachyspira
		g__AB1
		g__Soehngenia
		g__Staphylococcus
		d__Bacteria
		g__Candidatus_Metachlamydia
		f__Cyclobacteriaceae
		g__Enterorhabdus
		g__Weissella
		g__Pedomicrobium
		g__Rhodobacter
		g__Rhodanobacter
		g__Neptunomonas
		g__Amphiplicatus
		g__Magnetospirillaceae
		g__Burkholderia-Caballeronia-Paraburkholderia
		g__Achromobacter
		f__Gemmatimonadaceae,g__uncultured
		f__Caldilineaceae,g__uncultured
		g__Sideroxydans
		g__Candidatus_Protochlamydia
		g__Nocardioides
		g__MSBL5
		f__Pedosphaeraceae
		g__Cupriavidus
		g__Lutibacter
		g__Lachnospiraceae_UCG-001
		g__Camelimonas
		f__Muribaculaceae
		g__Fimbriimonadaceae
		c__Acidimicrobiia
		g__Sphaerochaeta
		f__Ruminococcaceae
		g__Lineage_IV
		c__Bacilli
		o__Elsterales,g__uncultured
		g__Alkanibacter
		g__Clostridium_sensu_stricto_7
		g__DG-56
		c__Thermoleophilia,g__uncultured
		g__Aminicenantales
		g__Leptotrichia
		g__ZOR0006
		g__Chitinophaga
		g__Gaiella
		f__Methylophilaceae,g__uncultured
		g__Candidatus_Jidaibacter
		f__Microscillaceae
		g__Paraprevotella
		f__Gemmatimonadaceae
		g__Flavobacterium
		g__Salinispira
		o__Micavibrionales,g__uncultured
		o__Gammaproteobacteria_Incertae_Sedis,g__Unknown_Family
		g__Calorithrix
		g__Oscillospira
		g__Dietzia
		f__Hungateiclostridiaceae
		c__Vicinamibacteria,g__uncultured
		f__Peptostreptococcaceae,g__uncultured
		g__Campylobacter
		g__Alteromonas
		f__Solirubrobacteraceae,g__uncultured
		g__Chthoniobacter
		g__Thermosporothrix
		g__Hungatella
		o__Babeliales
		g__Alistipes
		f__Chitinophagaceae
		f__Diplorickettsiaceae,g__uncultured
		g__Prevotellaceae_UCG-001
		g__[Ruminococcus]_torques_group
		g__Eisenbergiella
		f__Eggerthellaceae
		g__[Bacteroides]_pectinophilus_group
		g__Hydrogenophaga
		g__Terrimicrobium
		f__Saprospiraceae
		g__OM60(NOR5)_clade
		g__Rubellimicrobium
		f__Chitinophagaceae,g__uncultured
		g__Rikenellaceae
		g__Clostridium_sensu_stricto_8
		g__Eggerthella
		f__Comamonadaceae,g__uncultured
		g__Oscillibacter
		g__Luteolibacter
		f__Verrucomicrobiaceae,g__uncultured
		g__Family_XIII_UCG-001
		g__Parvimonas
		g__11-24
		g__Subdoligranulum
		g__Spirochaeta
		g__Crossiella
		g__NS9_marine_group
		f__Pirellulaceae,g__uncultured
		f__Solimonadaceae
		g__ADurb.Bin063-1
		g__Panacagrimonas
		g__Lawsonella
		g__Telmatospirillum
		g__Methylocystis
		g__UCG-002
		g__Reyranella
		f__Vicinamibacteraceae
		g__Howardella
		g__Proteus
		g__Clade_Ia
		g__Aetherobacter
		g__Hyphomicrobium
		f__Lachnospiraceae,g__uncultured
		g__Subgroup_7
		f__Magnetospirillaceae
		g__Clostridium_sensu_stricto_12
		g__Faecalibacterium
		g__Nordella
		g__Allobaculum
		o__Vicinamibacterales
		g__Catenibacterium
		g__CCD24
		g__Fusicatenibacter
		f__Butyricicoccaceae
		g__Veillonella
		f__Erysipelatoclostridiaceae
		g__Negativibacillus
		f__Halieaceae
		f__Caulobacteraceae,g__uncultured
		g__Blastopirellula
		g__Aeromonas
		g__Sva1033
		f__Xanthobacteraceae,g__uncultured
		g__Anaerolinea
		g__Deferrisoma
		g__Candidatus_Saccharimonas
		g__Candidatus_Arthromitus
		f__Peptococcaceae,g__uncultured
		g__Rikenella
		g__Bauldia
		g__Ruminiclostridium
		g__Rhizomicrobium
		f__Sutterellaceae,g__uncultured
		g__Lachnospiraceae_FCS020_group
		o__Enterobacterales
		c__Acidimicrobiia,g__uncultured
		o__Bacillales
		g__Pantoea
		g__Ellin6055
		f__Acidobacteriaceae_(Subgroup_1),g__uncultured
		g__Selenomonas
		g__Algoriphagus
		g__Nitrospirillum
		g__RsaHf231
		g__Finegoldia
		g__A4b
		g__Anaeromyxobacter
		g__UCG-005
		g__Rubrobacter
		g__Prevotellaceae_Ga6A1_group
		g__[Ruminococcus]_gnavus_group
		g__Nocardia
		g__Peptoniphilus
		g__OM27_clade
		f__Neisseriaceae,g__uncultured
		o__Defluviicoccales,g__uncultured
		g__Steroidobacter
		g__Flavitalea
		g__Defluviicoccus
		g__Psychrobacter
		g__Lenti-02
		g__Blautia
		f__Anaerovoracaceae
		g__Subgroup_18
		f__Sporichthyaceae
		g__Aquicella
		g__Phreatobacter
		g__Lineage_IIb
		g__Micromonospora
		f__Rhodocyclaceae
		g__Brachybacterium
		c__Clostridia,g__uncultured
		g__Barnesiella
		g__Syntrophaceticus
		g__Fusobacterium
		g__Tahibacter
		g__Haemophilus
		f__Flavobacteriaceae,g__uncultured
		f__Bacillaceae
		g__vadinHA49
		g__AD3
		g__Enhydrobacter
		f__Oxalobacteraceae,g__uncultured
		g__Methyloligellaceae
		g__Nitrospira
		g__Sphingobacterium
		g__RF39
		g__Leptolinea
		g__Candidatus_Bacilloplasma
		g__Pontibacter
		g__Arenimonas
		g__Terrisporobacter
		g__Wolbachia
		g__[Eubacterium]_ventriosum_group
		g__Peredibacter
		g__Family_XIII_AD3011_group
		g__Desulfovibrio
		f__Simkaniaceae
		f__Isosphaeraceae,g__uncultured
		f__Anaerolineaceae,g__uncultured
		f__Microbacteriaceae
		g__Syntrophorhabdus
		g__Aeromicrobium
		g__Pseudoalteromonas
		g__Dialister
		g__Kocuria
		g__Streptomyces
		g__Edaphobaculum
		g__possible_genus_04
		g__Cellvibrio
		f__Peptostreptococcaceae
		g__Pla4_lineage
		g__0319-6G20
		g__TRA3-20
		g__Serratia
		o__Thalassobaculales,g__uncultured
		g__Lachnospiraceae_UCG-006
		g__JG30-KF-CM66
		g__Aquisphaera
		f__Thermacetogeniaceae
		g__Bifidobacterium
		g__Paracoccus
		g__Chryseolinea
		f__Ruminococcaceae,g__uncultured
		f__Geminicoccaceae,g__uncultured
		g__BD2-11_terrestrial_group
		g__Anaerotruncus
		g__Turicibacter
		g__Azoarcus
		g__Candidatus_Peregrinibacteria
		f__Nocardioidaceae
		g__Babeliales
		f__Pseudonocardiaceae
		g__Marmoricola
		o__Planctomycetales,g__uncultured
		g__UCG-010
		f__Anaerolineaceae
		g__SM1A02
		g__Prevotellaceae_NK3B31_group
		g__KD4-96
		g__Candidatus_Competibacter
		g__Actinomadura
		f__Polyangiaceae
		f__Enterobacteriaceae
		g__Marvinbryantia
		g__Xanthomonas
		g__NB1-j
		g__Heliimonas
		g__Izemoplasmataceae
		g__Latescibacteraceae
		g__Labrys
		g__Solirubrobacter
		g__Muribaculum
		g__Skermanella
		f__Pedosphaeraceae,g__uncultured
		g__Cutibacterium
		g__Peptoclostridium
		g__Rhodopila
		g__Holdemanella
		g__Lachnospiraceae_NC2004_group
		g__Pseudochrobactrum
		g__Subgroup_13
		f__Kiloniellaceae,g__uncultured
		g__Pajaroellobacter
		f__Micromonosporaceae
		g__Acetomicrobium
		g__Pediococcus
		g__S-BQ2-57_soil_group
		g__YC-ZSS-LKJ147
		g__Ochrobactrum
		g__Candidatus_Alysiosphaera
		g__JG36-TzT-191
		f__Reyranellaceae,g__uncultured
		g__Catenulispora
		g__Rickettsia
		g__[Eubacterium]_brachy_group
		g__Thermoactinomyces
		g__Amb-16S-1323
		g__Truepera
		g__Puia
		g__Lautropia
		g__Ellin6067
		g__Lachnoclostridium
		f__Opitutaceae,g__uncultured
		f__Intrasporangiaceae
		g__WD2101_soil_group
		g__KF-JG30-C25
		g__WCHB1-81
		g__Carboxylicivirga
		f__Erysipelotrichaceae,g__uncultured
		g__Woeseia
		g__Rothia
		g__[Eubacterium]_siraeum_group
		g__[Ruminococcus]_gauvreauii_group
		g__[Eubacterium]_eligens_group
		g__Marinobacter
		g__Clostridia_UCG-014
		g__Acetatifactor
		g__Candidatus_Xiphinematobacter
		g__JG30-KF-CM45
		g__P3OB-42
		g__Dyella
		g__Candidatus_Koribacter
		g__Hydrogenedensaceae
		f__Devosiaceae
		g__KD3-93
		g__Dokdonella
		f__Blastocatellaceae,g__uncultured
		g__Bilophila
		f__Lachnospiraceae
		g__Stenotrophomonas
		g__Bordetella
		g__Pseudomonas
		g__Edaphobacter
		g__Tuzzerella
		o__Gammaproteobacteria_Incertae_Sedis,g__uncultured
		p__Acidobacteriota
		g__Nonomuraea
		g__MB-A2-108
		g__Entotheonellaceae
		g__Bacteroidetes_VC2.1_Bac22
		g__Pseudoxanthomonas
		g__Cytophaga
		g__Parabacteroides
		g__Hymenobacter
		f__Eubacteriaceae,g__uncultured
		f__Selenomonadaceae
		g__Rhodomicrobium
		g__Ruminococcus
		g__Ileibacterium
		g__Brevibacterium
		f__Xanthomonadaceae
		o__Rhodospirillales,g__uncultured
		g__[Eubacterium]_fissicatena_group
		g__Marivita
		g__Lachnoanaerobaculum
		o__Gaiellales
		g__Draconibacterium
		g__Adhaeribacter
		g__Roseomonas
		g__Ramlibacter
		f__Fibrobacteraceae,g__uncultured
		g__Saccharimonadales
		g__Sh765B-TzT-35
		o__Sphingobacteriales
		g__Salinarimonas
		g__Gilliamella
		g__cvE6
		f__Desulfovibrionaceae,g__uncultured
		g__Chryseobacterium
		g__Dongia
		g__Muribaculaceae
		g__SC-I-84
		g__Escherichia-Shigella
		g__Limibaculum
		g__Gemmata
		g__Ohtaekwangia
		g__Macellibacteroides
		g__Erysipelotrichaceae_UCG-003
		g__IMCC26134
		o__Syntrophobacterales,g__uncultured
		c__Acidobacteriae
		g__Fonticella
		f__Erysipelotrichaceae
		f__Acetobacteraceae
		g__Vibrio
		g__BIrii41
		g__Buchnera
		g__OLB14
		g__Ruminococcaceae
		f__Simkaniaceae,g__uncultured
		c__Alphaproteobacteria,g__uncultured
		g__[Eubacterium]_hallii_group
		g__Actinomyces
		f__Vibrionaceae
		g__Lachnospiraceae_UCG-004
		p__Chloroflexi
		g__Tenacibaculum
		g__Harryflintia
		g__Butyricimonas
		g__mle1-27
		g__Kribbella
		g__Nevskia
		f__Holophagaceae,g__uncultured
		g__Lactobacillus
		g__Allorhizobium-Neorhizobium-Pararhizobium-Rhizobium
		f__Myxococcaceae,g__uncultured
		o__Frankiales
		g__Perlucidibaca
		g__Candidatus_Solibacter
		g__[Eubacterium]_coprostanoligenes_group
		g__bacteriap25
		g__Thiobacillus
		f__Ectothiorhodospiraceae,g__uncultured
		g__C0119
		f__Rhodobacteraceae
		g__Photobacterium
		g__Lentimicrobiaceae
		g__Clostridia_vadinBB60_group
		g__AKIW781
		g__Mesorhizobium
		g__Ascidiaceihabitans
		g__FCPS473
		g__B1-7BS
		f__Rhodanobacteraceae
		g__0319-7L14
		g__Pedosphaera
		g__IheB3-7
		p__Proteobacteria
		g__Terrimonas
		g__Acidicaldus
		g__WPS-2
		g__Flavisolibacter
		g__Erysipelatoclostridium
		c__Thermodesulfovibrionia,g__uncultured
		g__IS-44
		g__Thermicanus
		o__Frankiales,g__uncultured
		g__WCHB1-41
		g__PLTA13
		g__Psychrobacillus
		g__Brevinema
		g__Candidatus_Udaeobacter
		g__Neisseria
		g__Subgroup_5
		g__Adlercreutzia
		g__Gemmatimonas
		g__Methylovirgula
		g__Candidatus_Nitrocosmicus
		g__KF-JG30-B3
		g__Micrococcus
		g__Sediminispirochaeta
		g__Ellin516
		f__Thermacetogeniaceae,g__uncultured
		g__Mucilaginibacter
		f__Hungateiclostridiaceae,g__uncultured
		g__FCPU426
		g__LD29
		f__Gimesiaceae,g__uncultured
		f__Oscillospiraceae,g__uncultured
		g__Subgroup_2
		g__Faecalitalea
		f__Parachlamydiaceae
		g__Methylobacterium-Methylorubrum
		g__Rokubacteriales
		g__Jeotgalicoccus
		g__Roseisolibacter
		g__Kapabacteriales
		g__RB41
		g__Sediminibacterium
		g__37-13
		f__Acidobacteriaceae_(Subgroup_1)
		f__Sphingomonadaceae
		f__Rhodothermaceae,g__uncultured
		g__F082
		g__Nitrosopumilaceae
		g__Paenibacillus
		g__env.OPS_17
		g__Marinimicrobia_(SAR406_clade)
		g__Candidatus_Megaira
		c__Clostridia
		g__Butyricicoccus
		g__[Acetivibrio]_ethanolgignens_group
		g__Romboutsia
		g__Gitt-GS-136
		g__UBA12409
		f__Beijerinckiaceae,g__uncultured
		g__Lachnospiraceae_NK4A136_group
		g__BD1-7_clade
		g__RBG-13-46-9
		g__Agathobacter
		g__Oceanobacillus
		g__IMCC26256
		g__Limnohabitans
		g__Candidatus_Nitrotoga
		g__A21b
		g__Luteibacter
		g__Porphyromonas
		g__Arthrospira_PCC-7345
		g__Occallatibacter
		g__Taonella
		g__Butyrivibrio
		g__Azospirillum
		g__Dyadobacter
		g__Prevotella
		g__Acinetobacter
		g__Chthonomonas
		g__[Eubacterium]_oxidoreducens_group
		f__Gemmataceae,g__uncultured
		g__Aerococcus
		g__Dorea
		g__Parvibaculum
		c__Verrucomicrobiae,g__uncultured
		g__dgA-11_gut_group
		g__Lachnospiraceae_UCG-010
		f__Microscillaceae,g__uncultured
		g__Group_1.1c
		g__Lachnospiraceae_UCG-008
		f__Crocinitomicaceae,g__uncultured
		g__Rs-E47_termite_group
		g__ASF356
		g__KI89A_clade
		o__Ardenticatenales,g__uncultured
		g__Zoogloea
		g__Granulicella
		g__Enterococcus
		c__Polyangia
		g__GOUTA6
		g__CCM11a
		g__CWT_CU03-E12
		f__Xanthobacteraceae
		g__Subgroup_17
		o__Lactobacillales
Control-16dpi Control-22dpi Breast cancer-16dpi	92	g__Proteiniphilum
		g__NS4_marine_group
		g__P2-11E
		f__Ardenticatenaceae,g__uncultured
		g__Lachnospiraceae_NK4B4_group
		g__SH3-11
		g__Acholeplasma
		g__Candidatus_Moranbacteria
		f__Desulfococcaceae,g__uncultured
		g__Lishizhenia
		f__Atopobiaceae
		g__Parasegetibacter
		g__Clostridium_sensu_stricto_15
		g__Pelagicoccus
		g__Morganellaceae
		g__Cavicella
		f__Methyloligellaceae,g__uncultured
		g__Rhodoblastus
		g__Hydrogenispora
		g__SB-5
		g__R7C24
		f__Eggerthellaceae,g__uncultured
		g__Colwellia
		g__Exiguobacterium
		g__CHKCI001
		g__Denitratisoma
		f__Christensenellaceae,g__uncultured
		g__NS3a_marine_group
		g__Verrucomicrobium
		g__Baia
		g__Clade_II
		f__Methylomonadaceae
		g__Ruegeria
		g__Hamadaea
		g__Dadabacteriales
		g__Vicinamibacter
		f__Kiloniellaceae
		g__AEGEAN-169_marine_group
		g__HIMB11
		g__Sporichthyaceae
		g__AAP99
		g__TA06
		f__Fodinicurvataceae,g__uncultured
		g__Elusimicrobium
		f__Rikenellaceae,g__uncultured
		g__Pelolinea
		g__Terrabacter
		g__Leifsonia
		g__1959-1
		f__Desulfocapsaceae,g__uncultured
		g__F0058
		g__AT-s2-59
		g__Stappia
		g__Pla3_lineage
		f__Nitrincolaceae,g__uncultured
		g__Paludicola
		g__Advenella
		g__Dactylosporangium
		g__Aridibacter
		g__Coprobacter
		g__Dinghuibacter
		g__Ignavibacterium
		g__Cycloclasticus
		g__UCG-011
		g__Leuconostoc
		g__Geomicrobium
		g__Actinomycetospora
		g__Clostridioides
		g__Candidatus_Lumbricincola
		g__Tychonema_CCAP_1459-11B
		g__UCG-003
		g__A0839
		g__Thauera
		g__Candidatus_Dichloromethanomonas
		g__Amycolatopsis
		g__SAR92_clade
		g__Anaerolineae
		f__Moraxellaceae,g__uncultured
		g__Bacteroidales_RF16_group
		g__Taibaiella
		g__Hydrogenophilus
		g__Caproiciproducens
		g__Lechevalieria
		c__Anaerolineae
		g__Belnapia
		f__Veillonellaceae
		f__Fimbriimonadaceae
		f__Vicinamibacteraceae,g__uncultured
		g__Aminobacter
		g__Phaselicystis
		g__Synechococcus_CC9902
		g__Endozoicomonas
Control-16dpi Breast cancer-16dpi Breast cancer-22dpi	32	g__Flaviflexus
		g__Moraxella
		g__Chitinophagaceae
		f__Moraxellaceae
		g__Proteiniclasticum
		g__Candidatus_Stoquefichus
		g__Lutispora
		g__Lachnospiraceae_NK3A20_group
		g__Nitrosomonas
		g__Polycyclovorans
		g__Ilumatobacter
		f__Micromonosporaceae,g__uncultured
		g__MWH-UniP1_aquatic_group
		g__Chitinibacter
		g__UCG-007
		g__Ercella
		g__Ktedonobacter
		g__Bradymonadales
		f__Rickettsiaceae,g__uncultured
		g__Limnochordia
		g__Facklamia
		g__Sarcina
		f__Cellvibrionaceae,g__uncultured
		g__Geodermatophilus
		g__Fibrisoma
		g__Solitalea
		g__Pir4_lineage
		g__Dechloromonas
		g__Macrococcus
		g__Mogibacterium
		o__Bacteroidales,g__uncultured
		f__Polyangiaceae,g__uncultured
Control-16dpi Control-22dpi Breast cancer-22dpi	44	g__Segetibacter
		f__Hydrogenophilaceae,g__uncultured
		g__Petrimonas
		g__Fenollaria
		g__Sedimentibacter
		g__4572-13
		g__Verruc-01
		g__Desulfatiglans
		o__Polyangiales
		g__Tannerella
		g__Fermentibacteraceae
		g__Abditibacterium
		g__Larkinella
		g__Acidaminococcus
		g__Microtrichales
		o__Lachnospirales
		g__Flavobacteriaceae
		f__Neisseriaceae
		f__Opitutaceae
		g__Spongiimonas
		g__Anaerovibrio
		g__JGI_0001001-H03
		g__MidBa8
		g__Johnsonella
		g__D8A-2
		g__AKAU3564_sediment_group
		g__Atopostipes
		g__Rufibacter
		g__KCM-B-112
		g__Chthonomonadales
		g__Micropepsaceae
		g__Runella
		g__Undibacterium
		f__Paracaedibacteraceae,g__uncultured
		g__Candidatus_Caldatribacterium
		g__Myroides
		g__Thermoanaerobacterium
		g__Subgroup_21
		g__Fermentimonas
		g__Geothrix
		f__Spirochaetaceae
		g__Defluviitaleaceae_UCG-011
		g__Ureaplasma
		g__Motilimonas
Control-22dpi Breast cancer-16dpi Breast cancer-22dpi	224	g__Saccharimonadaceae
		g__Pseudothermotoga
		c__Parcubacteria
		g__Aliivibrio
		g__Cyclobacteriaceae
		g__Sphingorhabdus
		f__Geodermatophilaceae
		g__SCGC_AB-179-E04
		g__Lineage_IIc
		g__Chitinimonas
		g__Desulfobulbus
		g__Methanobrevibacter
		g__MVP-15
		g__Cetobacterium
		g__Clade_III
		g__Actinocorallia
		g__PMMR1
		g__Nitrolancea
		g__DTB120
		g__Glaciecola
		g__Holdemania
		g__Pir1_lineage
		c__Desulfuromonadia
		g__Candidatus_Accumulibacter
		g__MVP-88
		g__Acidaminobacter
		g__Acidiphilium
		f__Nannocystaceae,g__uncultured
		g__Jatrophihabitans
		g__Empedobacter
		g__Candidatus_Endonucleariobacter
		f__Euzebyaceae,g__uncultured
		g__Arthrobacter
		o__Chlamydiales
		g__SM23-30
		g__OLB12
		g__Candidatus_Berkiella
		f__Magnetospiraceae,g__uncultured
		g__27F-1492R
		g__Fusibacter
		g__Succinivibrio
		g__Providencia
		g__Syntrophotalea
		g__p-2534-18B5_gut_group
		g__[Clostridium]_methylpentosum_group
		g__Rhodovastum
		g__Silvanigrella
		g__Pelagibacterium
		g__Rice_Cluster_II
		g__Elev-1554
		g__PS1_clade
		g__JCM_18997
		g__Holophaga
		g__Collimonas
		g__Aquimonas
		g__Methylotenera
		g__Candidatus_Microthrix
		g__Duganella
		g__Catonella
		f__Hyphomicrobiaceae
		g__Dermacoccus
		f__Desulfocapsaceae
		g__Phaeodactylibacter
		g__Candidatus_Obscuribacter
		g__Desulfomicrobium
		g__Aureimonas
		g__Methylovulum
		g__Carnobacterium
		g__Omnitrophales
		g__Schlesneria
		f__Pseudomonadaceae
		f__Marinilabiliaceae,g__uncultured
		g__Candidatus_Adlerbacteria
		g__Candidatus_Nitrosotalea
		g__EC3
		g__FukuN18_freshwater_group
		g__AKYG1722
		g__WS1
		g__Roseimicrobium
		g__BD7-11
		g__WWH38
		g__Candidatus_Nitrososphaera
		c__Thermoplasmata,g__uncultured
		f__Parachlamydiaceae,g__uncultured
		g__Meiothermus
		c__Blastocatellia
		g__Leptospiraceae
		f__Sphingobacteriaceae
		o__Burkholderiales,g__uncultured
		c__Dehalococcoidia
		g__Subgroup_11
		g__Izimaplasma
		g__Methanobacterium
		g__Filomicrobium
		g__Shuttleworthia
		f__Phycisphaeraceae,g__uncultured
		g__Luedemannella
		g__Idiomarina
		g__Rhodoplanes
		p__Actinobacteriota
		g__Psychroglaciecola
		g__Aliidongia
		g__Sporosarcina
		g__Vampirovibrionales
		g__Paludibacter
		f__Gallionellaceae,g__uncultured
		g__Hydrocarboniphaga
		g__Rudaea
		g__Erythrobacter
		g__JGI-0000079-D21
		f__Streptosporangiaceae
		g__Roseimarinus
		c__Actinobacteria
		g__Stenotrophobacter
		g__WX65
		g__Curvibacter
		g__Caldalkalibacillus
		g__Sulfurifustis
		g__S-70
		g__Desulfomonile
		g__FCPU453
		g__Dethiobacter
		g__Rhodopseudomonas
		g__GAL15
		g__Smithella
		g__Subgroup_15
		g__Succinivibrionaceae_UCG-001
		g__Pasteurella
		g__MM2
		g__Acetobacterales
		g__Blastococcus
		g__Candidatus_Captivus
		g__Amylibacter
		f__Xanthomonadaceae,g__uncultured
		g__Iamia
		g__Gracilibacteria
		g__Neochlamydia
		g__MB11C04_marine_group
		g__PHOS-HE36
		g__Trichloromonas
		f__Anaerovoracaceae,g__uncultured
		g__p-251-o5
		g__FS118-23B-02
		f__Paludibacteraceae,g__uncultured
		g__WD260
		g__Proteocatella
		g__BBMC-4
		g__JTB255_marine_benthic_group
		g__DNF00809
		g__Candidatus_Latescibacter
		g__CPla-3_termite_group
		f__Coriobacteriales_Incertae_Sedis,g__uncultured
		g__Microbacterium
		g__GIF3
		f__Puniceicoccaceae
		o__Solirubrobacterales
		g__Gardnerella
		g__Spirochaeta_2
		o__Syntrophales
		g__Sva0081_sediment_group
		g__GIF9
		g__OLB13
		g__Dehalococcoides
		g__Allisonella
		g__Yoonia-Loktanella
		g__Methylocaldum
		g__Methylocella
		g__Armatimonas
		g__Parcubacteria
		g__Acidipila
		g__WCHB1-02
		g__JG36-GS-52
		o__Desulfobacterales
		f__Rhodothermaceae
		g__Leptospirillum
		g__Pusillimonas
		g__Parviterribacter
		g__Nitrosospira
		g__TM7a
		g__1174-901-12
		g__B122
		g__Qipengyuania
		g__Cm1-21
		f__Spirosomaceae,g__uncultured
		o__Sphingobacteriales,g__uncultured
		g__Alicyclobacillus
		g__Micropepsis
		g__Sandaracinobacter
		g__Singulisphaera
		g__Moduliflexaceae
		g__Anaerosalibacter
		g__Variovorax
		g__JG30a-KF-32
		o__Elsterales
		g__Calditrichaceae
		g__Immundisolibacter
		g__Limibacillus
		g__Anaerofustis
		p__Planctomycetota
		g__Tetragenococcus
		g__Prochlorococcus_MIT9313
		g__CK-2C2-2
		g__EPR3968-O8a-Bc78
		g__Candidatus_Jorgensenbacteria
		f__Micropepsaceae
		g__Tissierella
		g__Sumerlaea
		g__D05-2
		g__Thermoanaerobaculum
		f__Yersiniaceae
		f__Micavibrionaceae,g__uncultured
		o__Cyanobacteriales
		g__Subgroup_12
		g__Blastocatella
		g__Marine_Group_II
		g__TM7x
		f__Erwiniaceae
		g__Robiginitalea
		g__Candidatus_Brocadia
		g__SEEP-SRB1
		g__Limnochordaceae
		f__Sporichthyaceae,g__uncultured
		g__B10-SB3A
		g__wb1-P19
Control-16dpi Breast cancer-16dpi	13	g__Halioglobus
		g__Microbispora
		f__Rhizobiaceae,g__uncultured
		g__Dolosigranulum
		g__Thermobacillus
		g__Anaerobiospirillum
		f__Eubacteriaceae
		g__FFCH16767
		g__V9D2013_group
		g__Ammoniphilus
		g__Terriglobus
		g__Rubrivivax
		g__probable_genus_10
Control-16dpi Control-22dpi	19	g__NS10_marine_group
		o__Flavobacteriales
		f__Rhodobacteraceae,g__uncultured
		g__SP3-e08
		g__MSBL7
		g__Saccharopolyspora
		g__Candidatus_Aquiluna
		f__Deferribacteraceae,g__uncultured
		g__Ferruginibacter
		g__Blvii28_wastewater-sludge_group
		f__Microtrichaceae,g__uncultured
		g__MBMPE27
		g__OM182_clade
		g__Dielma
		g__Vampirovibrionaceae
		g__Cobetia
		g__PS-B29
		g__SHA-26
		f__Holophagaceae
Control-16dpi Breast cancer-22dpi	14	g__Succinivibrionaceae_UCG-002
		g__SH-PL14
		g__Bacteriovorax
		f__Enterococcaceae
		g__ST-12K33
		f__Ilumatobacteraceae
		g__UBA10353_marine_group
		g__HN-HF0106
		g__Trichlorobacter
		g__Acanthopleuribacter
		g__DMER64
		g__Nannocystaceae
		g__Candidatus_Aquirestis
		g__Herbinix
Control-22dpi Breast cancer-16dpi	50	g__Williamsia
		g__NS5_marine_group
		g__Lewinella
		g__Niabella
		g__KD1-131
		g__Vicingus
		g__Noviherbaspirillum
		f__Methylophilaceae
		g__Tardiphaga
		g__Thalassotalea
		o__Omnitrophales
		g__CCM19a
		g__MBA03
		g__Sulfuritalea
		g__Erysipelotrichaceae_UCG-009
		g__Microcystis_PCC-7914
		g__Spirosoma
		g__Porphyrobacter
		f__Nitrosococcaceae
		g__Waddlia
		g__Candidatus_Puniceispirillum
		f__Barnesiellaceae,g__uncultured
		g__Siphonobacter
		g__Ferrovibrio
		g__Rhodocytophaga
		g__Methylomonas
		f__Isosphaeraceae
		f__Dysgonomonadaceae,g__uncultured
		g__Prevotellaceae_UCG-004
		g__Fontibacter
		g__Azotobacter
		g__[Desulfobacterium]_catecholicum_group
		g__Afipia
		g__VHS-B3-70
		o__Xanthomonadales,g__uncultured
		g__Paraglaciecola
		f__Ethanoligenenaceae,g__Incertae_Sedis
		f__Elsteraceae,g__uncultured
		o__Dehalococcoidales,g__uncultured
		g__Candidatus_Nomurabacteria
		g__Actinophytocola
		g__BSV40
		o__Xanthomonadales
		f__Syntrophomonadaceae,g__uncultured
		g__Pseudorhodoferax
		g__MSB-4B10
		g__RS62_marine_group
		g__Amphritea
		o__Micrococcales
		g__Terracidiphilus
Breast cancer-16dpi Breast cancer-22dpi	40	g__FW22
		g__Sediminibacter
		g__Ga0077536
		g__GOUTB8
		g__Polyangium
		f__Devosiaceae,g__uncultured
		g__Halocella
		g__Acetoanaerobium
		g__Desulfitibacter
		g__DTU014
		g__Methylophaga
		g__Thioalkalimicrobium
		f__Spongiibacteraceae,g__uncultured
		g__Sporacetigenium
		g__Anaerobacillus
		g__ADurb.Bin118
		o__Desulfitobacteriales,g__uncultured
		g__Desulfosporosinus
		f__Kineosporiaceae
		g__Sunxiuqinia
		g__Candidatus_Kaiserbacteria
		g__Alkalibacter
		g__Nitrincola
		f__Peptostreptococcales-Tissierellales,g__uncultured
		g__Dysgonomonas
		g__Desulfuromusa
		g__Pseudoflavitalea
		g__PAUC34f
		f__Marinilabiliaceae
		g__S15A-MN91
		g__Ornithobacterium
		g__Aquiflexum
		f__Peptostreptococcales-Tissierellales
		g__Cellulomonas
		g__Hathewaya
		o__Verrucomicrobiales
		g__Ornithinimicrobium
		g__Geobacillus
		g__Dethiosulfatibacter
		f__Paenibacillaceae,g__uncultured
Control-22dpi Breast cancer-22dpi	46	g__Desulforhopalus
		g__Acetothermiia
		g__Abiotrophia
		g__Kordiimonas
		g__Woesearchaeales
		g__RBG-16-49-21
		g__Curtobacterium
		g__Shewanella
		g__Desulfosarcina
		g__Desulfofundulus
		g__Thermotomaculum
		g__Candidatus_Woesebacteria
		f__Rhodocyclaceae,g__uncultured
		g__p-1088-a5_gut_group
		g__Tepidanaerobacter
		g__Tsukamurella
		g__Nitrosotaleaceae
		g__Desulfurispora
		g__KIST-JJY010
		g__Salinivibrio
		g__Cloacimonadaceae
		f__Prevotellaceae,g__uncultured
		f__Solimonadaceae,g__uncultured
		g__Nannocystis
		g__Pseudoxanthobacter
		g__Turneriella
		g__Leucobacter
		g__Oligella
		f__Selenomonadaceae,g__uncultured
		g__Luteitalea
		g__TTA-B61
		f__Thiohalorhabdaceae,g__uncultured
		g__Fournierella
		g__Coprothermobacter
		f__Prevotellaceae
		f__Gemmataceae
		g__MBAE14
		g__Acidovorax
		g__Syntrophus
		f__Beggiatoaceae,g__uncultured
		g__Parahaliea
		o__Kordiimonadales,g__uncultured
		g__Izemoplasmatales
		g__Tundrisphaera
		g__Lachnospiraceae_XPB1014_group
		f__Immundisolibacteraceae
Control-16dpi	17	g__Polynucleobacter
		f__Silvanigrellaceae,g__uncultured
		g__Candidatus_Methylopumilus
		f__Synechococcaceae,g__uncultured
		g__Gluconobacter
		g__Alcaligenes
		g__Alsobacter
		g__Nodosilinea_PCC-7104
		g__Aliterella
		g__Coprobacillus
		f__Burkholderiaceae
		g__Candidatus_Hepatincola
		g__FukuN57
		o__Cytophagales
		g__Sphaerotilus
		g__Aquamicrobium
		g__Ruminobacter
Control-22dpi	5	g__AqS1
		g__OM43_clade
		g__Zavarzinella
		g__Luminiphilus
		g__Bryocella
Breast cancer-22dpi	12	g__Allochromatium
		g__Gaiellales
		g__Actinotalea
		g__CHAB-XI-27
		g__Egicoccus
		g__Anoxynatronum
		g__Hoeflea
		g__Desulfopila
		g__Haliea
		f__Chromatiaceae,g__uncultured
		f__Nitrososphaeraceae
		g__SZB85
