# Supplementary material for: Exploring the impact of breast cancer on colonization resistance of mouse microbiota using network node manipulation
Source: Heliyon. 2024 May 11;10(10):e30914. doi: 10.1016/j.heliyon.2024.e30914 (PMC11112314; doi:10.1016/j.heliyon.2024.e30914)
Supplement: Multimedia component 4 — List of keystone taxa in the microbial co-occurrence networks of control or breast cancer groups at different time points. [file mmc4.xlsx]

## Sheet: List of keystone taxa
Control-16dpi	Breast cancer-16dpi	Control-22dpi	Breast cancer-22dpi
o__Bacillales	g__Nocardioides	g__Subgroup_2	g__GCA-900066575
g__Lachnospiraceae_UCG-001	g__Chitinophaga	f__Micropepsaceae,g__uncultured	g__Clostridia_vadinBB60_group
g__A2	g__Devosia	g__Ellin516	g__Acetobacter
g__Massilia	g__[Eubacterium]_hallii_group	g__Roseiarcus	g__[Eubacterium]_coprostanoligenes_group
g__Burkholderia-Caballeronia-Paraburkholderia	g__Coprococcus	g__Pajaroellobacter	g__Gallionella
g__[Eubacterium]_xylanophilum_group	g__Subdoligranulum	g__Candidatus_Paracaedibacter
		g__Spirochaeta
		g__Pedosphaeraceae
		g__Sideroxydans
		g__ADurb.Bin063-1
		g__Inquilinus
		g__Candidatus_Solibacter
		g__AKIW659
		o__Elsterales,g__uncultured
		g__Sva0485
		g__Subgroup_13
		g__S-BQ2-57_soil_group
		g__RCP2-54
		g__Legionella
		g__Aquicella
		g__Lineage_IV
		g__Muribaculum
		o__Acidobacteriales,g__uncultured
		f__Acetobacteraceae,g__uncultured
		g__Syntrophobacter
		c__Acidimicrobiia,g__uncultured
		f__Steroidobacteraceae,g__uncultured
		g__GOUTA6
		g__Lachnoclostridium
		g__MSBL5
		f__Thermacetogeniaceae
		f__Lachnospiraceae,g__uncultured
		c__Thermodesulfovibrionia,g__uncultured
		g__Rhodomicrobium
