# Supplementary material for: Exploring the impact of breast cancer on colonization resistance of mouse microbiota using network node manipulation
Source: Heliyon. 2024 May 11;10(10):e30914. doi: 10.1016/j.heliyon.2024.e30914 (PMC11112314; doi:10.1016/j.heliyon.2024.e30914)
Supplement: Multimedia component 5 — Unique or shared keystone taxa in microbial co-occurrence networks of control or breast cancer groups at different time points. [file mmc5.xlsx]

## Sheet: Venn diagram keystone
Experimental groups	Number of common (or unique taxa)	Keystone taxa
Control-16dpi	6	g__Massilia
		o__Bacillales
		g__Burkholderia-Caballeronia-Paraburkholderia
		g__A2
		g__[Eubacterium]_xylanophilum_group
		g__Lachnospiraceae_UCG-001
Breast cancer-16dpi	6	g__Subdoligranulum
		g__Coprococcus
		g__Nocardioides
		g__Chitinophaga
		g__[Eubacterium]_hallii_group
		g__Devosia
Control-22dpi	34	g__Rhodomicrobium
		c__Acidimicrobiia,g__uncultured
		f__Lachnospiraceae,g__uncultured
		g__Legionella
		g__Ellin516
		f__Acetobacteraceae,g__uncultured
		g__Lineage_IV
		g__Lachnoclostridium
		g__Aquicella
		g__Spirochaeta
		f__Steroidobacteraceae,g__uncultured
		o__Elsterales,g__uncultured
		g__Pedosphaeraceae
		g__Subgroup_13
		g__Sideroxydans
		g__Subgroup_2
		g__MSBL5
		g__Pajaroellobacter
		f__Thermacetogeniaceae
		g__RCP2-54
		g__ADurb.Bin063-1
		g__S-BQ2-57_soil_group
		g__Candidatus_Solibacter
		c__Thermodesulfovibrionia,g__uncultured
		g__AKIW659
		g__Sva0485
		o__Acidobacteriales,g__uncultured
		g__Inquilinus
		g__Roseiarcus
		g__Candidatus_Paracaedibacter
		g__Muribaculum
		g__GOUTA6
		f__Micropepsaceae,g__uncultured
		g__Syntrophobacter
Breast cancer-22dpi	5	g__Gallionella
		g__GCA-900066575
		g__[Eubacterium]_coprostanoligenes_group
		g__Acetobacter
		g__Clostridia_vadinBB60_group
