# Supplementary material for: Exploring the impact of breast cancer on colonization resistance of mouse microbiota using network node manipulation
Source: Heliyon. 2024 May 11;10(10):e30914. doi: 10.1016/j.heliyon.2024.e30914 (PMC11112314; doi:10.1016/j.heliyon.2024.e30914)
Supplement: Multimedia component 6 — Unique or shared predicted enzymes in the metabolic profile of control or breast cancer groups at different time points. [file mmc6.xlsx]

## Sheet: Sheet1
Experimental groups	Number of common (or unique taxa)	Enzyme	Description
Control-16dpi Control-22dpi Breast cancer-16dpi Breast cancer-22dpi	2224	EC:2.8.1.7	Cysteine desulfurase
		EC:3.2.1.99	Arabinan endo-1,5-alpha-L-arabinosidase
		EC:4.4.1.25	L-cysteate sulfo-lyase
		EC:5.3.1.29	Ribose 1,5-bisphosphate isomerase
		EC:2.5.1.9	Riboflavin synthase
		EC:2.3.1.7	Carnitine O-acetyltransferase
		EC:3.2.1.22	Alpha-galactosidase
		EC:5.3.1.17	5-dehydro-4-deoxy-D-glucuronate isomerase
		EC:4.1.1.29	Sulfinoalanine decarboxylase
		EC:3.2.1.132	Chitosanase
		EC:2.6.1.92	UDP-4-amino-4,6-dideoxy-N-acetyl-beta-L-altrosamine transaminase
		EC:3.1.3.18	Phosphoglycolate phosphatase
		EC:1.3.8.6	Glutaryl-CoA dehydrogenase (ETF)
		EC:1.14.13.142	3-ketosteroid 9-alpha-monooxygenase
		EC:4.1.1.64	2,2-dialkylglycine decarboxylase (pyruvate)
		EC:2.1.1.5	Betaine--homocysteine S-methyltransferase
		EC:1.1.1.44	Phosphogluconate dehydrogenase (NADP(+)-dependent, decarboxylating)
		EC:6.1.1.14	Glycine--tRNA ligase
		EC:2.5.1.47	Cysteine synthase
		EC:6.3.2.7	UDP-N-acetylmuramoyl-L-alanyl-D-glutamate--L-lysine ligase
		EC:3.5.2.10	Creatininase
		EC:1.2.3.3	Pyruvate oxidase
		EC:4.2.2.20	Chondroitin-sulfate-ABC endolyase
		EC:1.1.1.6	Glycerol dehydrogenase
		EC:6.1.1.11	Serine--tRNA ligase
		EC:2.7.7.70	D-glycero-beta-D-manno-heptose 1-phosphate adenylyltransferase
		EC:3.1.1.41	Cephalosporin-C deacetylase
		EC:2.3.2.4	Gamma-glutamylcyclotransferase
		EC:2.5.1.39	4-hydroxybenzoate polyprenyltransferase
		EC:2.6.1.37	2-aminoethylphosphonate--pyruvate transaminase
		EC:1.14.19.3	Acyl-CoA 6-desaturase
		EC:2.6.1.96	4-aminobutyrate--pyruvate transaminase
		EC:6.2.1.36	3-hydroxypropionyl-CoA synthase
		EC:4.99.1.5	Aliphatic aldoxime dehydratase
		EC:1.5.1.43	Carboxynorspermidine synthase
		EC:3.5.1.28	N-acetylmuramoyl-L-alanine amidase
		EC:2.3.3.13	2-isopropylmalate synthase
		EC:2.1.1.257	tRNA (pseudouridine(54)-N(1))-methyltransferase
		EC:2.4.2.3	Uridine phosphorylase
		EC:3.4.19.5	Beta-aspartyl-peptidase
		EC:1.15.1.2	Superoxide reductase
		EC:5.3.99.10	Thiazole tautomerase
		EC:2.4.1.20	Cellobiose phosphorylase
		EC:3.1.11.6	Exodeoxyribonuclease VII
		EC:1.3.1.106	Cobalt-precorrin-6A reductase
		EC:2.8.4.5	tRNA (N(6)-L-threonylcarbamoyladenosine(37)-C(2))-methylthiotransferase
		EC:2.7.7.23	UDP-N-acetylglucosamine diphosphorylase
		EC:4.1.1.23	Orotidine-5'-phosphate decarboxylase
		EC:6.2.1.19	Long-chain-fatty-acid--luciferin-component ligase
		EC:2.4.1.326	Aklavinone 7-L-rhodosaminyltransferase
		EC:2.7.4.2	Phosphomevalonate kinase
		EC:3.5.1.54	Allophanate hydrolase
		EC:4.2.1.49	Urocanate hydratase
		EC:4.2.1.42	Galactarate dehydratase
		EC:2.4.1.44	Lipopolysaccharide 3-alpha-galactosyltransferase
		EC:2.7.7.24	Glucose-1-phosphate thymidylyltransferase
		EC:2.5.1.26	Alkylglycerone-phosphate synthase
		EC:1.3.3.5	Bilirubin oxidase
		EC:5.4.99.60	Cobalt-precorrin-8 methylmutase
		EC:4.2.1.153	3-methylfumaryl-CoA hydratase
		EC:2.4.2.19	Nicotinate-nucleotide diphosphorylase (carboxylating)
		EC:2.3.1.37	5-aminolevulinate synthase
		EC:2.1.1.187	23S rRNA (guanine(745)-N(1))-methyltransferase
		EC:1.14.13.82	Vanillate monooxygenase
		EC:3.4.11.18	Methionyl aminopeptidase
		EC:2.7.1.66	Undecaprenol kinase
		EC:1.2.1.43	Formate dehydrogenase (NADP(+))
		EC:2.1.1.204	tRNA (cytosine(38)-C(5))-methyltransferase
		EC:1.17.99.1	4-methylphenol dehydrogenase (hydroxylating)
		EC:2.6.1.1	Aspartate transaminase
		EC:4.3.1.19	Threonine ammonia-lyase
		EC:3.5.1.10	Formyltetrahydrofolate deformylase
		EC:3.7.1.12	Cobalt-precorrin 5A hydrolase
		EC:1.3.3.4	Protoporphyrinogen oxidase
		EC:4.2.1.108	Ectoine synthase
		EC:3.5.4.16	GTP cyclohydrolase I
		EC:2.1.1.200	tRNA (cytidine(32)/uridine(32)-2'-O)-methyltransferase
		EC:5.3.1.6	Ribose-5-phosphate isomerase
		EC:1.1.1.335	UDP-N-acetyl-2-amino-2-deoxyglucuronate dehydrogenase
		EC:1.1.1.350	Ureidoglycolate dehydrogenase (NAD(+))
		EC:2.3.1.181	Lipoyl(octanoyl) transferase
		EC:1.2.1.18	Malonate-semialdehyde dehydrogenase (acetylating)
		EC:5.4.2.8	Phosphomannomutase
		EC:2.1.1.104	Caffeoyl-CoA O-methyltransferase
		EC:1.2.99.5	Formylmethanofuran dehydrogenase
		EC:4.2.1.101	Trans-feruloyl-CoA hydratase
		EC:1.14.99.39	Ammonia monooxygenase
		EC:3.6.4.12	DNA helicase
		EC:1.12.98.1	Coenzyme F420 hydrogenase
		EC:1.3.99.32	Glutaryl-CoA dehydrogenase (acceptor)
		EC:2.7.8.11	CDP-diacylglycerol--inositol 3-phosphatidyltransferase
		EC:5.4.99.26	tRNA pseudouridine(65) synthase
		EC:1.4.1.2	Glutamate dehydrogenase
		EC:3.1.21.1	Deoxyribonuclease I
		EC:2.7.7.83	UDP-N-acetylgalactosamine diphosphorylase
		EC:2.6.1.62	Adenosylmethionine--8-amino-7-oxononanoate transaminase
		EC:2.4.1.58	Lipopolysaccharide glucosyltransferase I
		EC:1.1.1.310	(S)-sulfolactate dehydrogenase
		EC:2.6.1.9	Histidinol-phosphate transaminase
		EC:3.2.1.26	Beta-fructofuranosidase
		EC:1.4.3.5	Pyridoxal 5'-phosphate synthase
		EC:4.2.1.3	Aconitate hydratase
		EC:2.4.2.46	Galactan 5-O-arabinofuranosyltransferase
		EC:5.1.3.23	UDP-2,3-diacetamido-2,3-dideoxyglucuronic acid 2-epimerase
		EC:4.2.3.4	3-dehydroquinate synthase
		EC:2.4.2.30	NAD(+) ADP-ribosyltransferase
		EC:6.3.2.32	Coenzyme gamma-F420-2:alpha-L-glutamate ligase
		EC:2.1.1.207	tRNA (cytidine(34)-2'-O)-methyltransferase
		EC:2.4.1.256	glucosyltransferase
		EC:1.13.11.39	Biphenyl-2,3-diol 1,2-dioxygenase
		EC:1.1.1.9	D-xylulose reductase
		EC:3.5.3.9	Allantoate deiminase
		EC:1.4.1.13	Glutamate synthase (NADPH)
		EC:4.1.1.45	Aminocarboxymuconate-semialdehyde decarboxylase
		EC:1.11.1.9	Glutathione peroxidase
		EC:3.1.1.56	Methylumbelliferyl-acetate deacetylase
		EC:3.4.23.36	Signal peptidase II
		EC:4.1.1.86	Diaminobutyrate decarboxylase
		EC:2.4.1.211	1,3-beta-galactosyl-N-acetylhexosamine phosphorylase
		EC:1.2.99.2	Carbon-monoxide dehydrogenase (acceptor)
		EC:5.5.1.4	Inositol-3-phosphate synthase
		EC:5.5.1.24	Tocopherol cyclase
		EC:1.1.1.206	Tropinone reductase I
		EC:1.2.1.77	3,4-dehydroadipyl-CoA semialdehyde dehydrogenase (NADP(+))
		EC:2.6.1.104	3-dehydro-glucose-6-phosphate--glutamate transaminase
		EC:4.1.1.96	Carboxynorspermidine decarboxylase
		EC:1.5.1.1	(NAD(P)H)
		EC:2.4.1.13	Sucrose synthase
		EC:2.5.1.32	15-cis-phytoene synthase
		EC:3.5.1.1	Asparaginase
		EC:1.7.2.6	Hydroxylamine dehydrogenase
		EC:3.5.1.42	Nicotinamide-nucleotide amidase
		EC:2.7.8.31	Undecaprenyl-phosphate glucose phosphotransferase
		EC:1.17.7.1	(E)-4-hydroxy-3-methylbut-2-enyl-diphosphate synthase (ferredoxin)
		EC:4.2.1.51	Prephenate dehydratase
		EC:4.99.1.2	Alkylmercury lyase
		EC:4.1.3.41	3-hydroxy-D-aspartate aldolase
		EC:1.3.1.28	2,3-dihydro-2,3-dihydroxybenzoate dehydrogenase
		EC:2.4.1.180	Lipopolysaccharide N-acetylmannosaminouronosyltransferase
		EC:3.2.1.18	Exo-alpha-sialidase
		EC:6.3.5.5	Carbamoyl-phosphate synthase (glutamine-hydrolyzing)
		EC:3.4.25.2	HslU--HslV peptidase
		EC:2.1.1.222	2-polyprenyl-6-hydroxyphenol methylase
		EC:2.7.1.20	Adenosine kinase
		EC:1.12.7.2	Ferredoxin hydrogenase
		EC:2.8.3.22	Succinyl-CoA--L-malate CoA-transferase
		EC:1.12.1.2	Hydrogen dehydrogenase
		EC:3.4.14.5	Dipeptidyl-peptidase IV
		EC:1.14.11.47	50S ribosomal protein L16 3-hydroxylase
		EC:3.1.3.26	4-phytase
		EC:1.14.16.2	Tyrosine 3-monooxygenase
		EC:2.1.1.77	Protein-L-isoaspartate(D-aspartate) O-methyltransferase
		EC:4.1.1.36	Phosphopantothenoylcysteine decarboxylase
		EC:1.2.1.2	Formate dehydrogenase
		EC:4.1.3.24	Malyl-CoA lyase
		EC:2.7.8.7	Holo-[acyl-carrier-protein] synthase
		EC:1.1.1.67	Mannitol 2-dehydrogenase
		EC:3.2.1.185	Non-reducing end beta-L-arabinofuranosidase
		EC:1.14.18.1	Tyrosinase
		EC:1.1.9.1	Alcohol dehydrogenase (azurin)
		EC:4.4.1.22	S-(hydroxymethyl)glutathione synthase
		EC:5.99.1.3	DNA topoisomerase (ATP-hydrolyzing)
		EC:6.3.2.1	Pantoate--beta-alanine ligase (AMP-forming)
		EC:2.3.1.201	UDP-2-acetamido-3-amino-2,3-dideoxy-glucuronate N-acetyltransferase
		EC:2.1.1.14	5-methyltetrahydropteroyltriglutamate--homocysteine S-methyltransferase
		EC:4.3.1.12	Ornithine cyclodeaminase
		EC:2.7.1.182	Phytol kinase
		EC:2.1.3.3	Ornithine carbamoyltransferase
		EC:1.1.1.53	3-alpha(or 20-beta)-hydroxysteroid dehydrogenase
		EC:1.14.99.29	Deoxyhypusine monooxygenase
		EC:2.1.1.246	methyltransferase
		EC:1.1.3.45	Aclacinomycin-N oxidase
		EC:2.6.1.81	Succinylornithine transaminase
		EC:1.1.99.31	(S)-mandelate dehydrogenase
		EC:5.4.99.5	Chorismate mutase
		EC:2.7.7.12	UDP-glucose--hexose-1-phosphate uridylyltransferase
		EC:5.2.1.13	Prolycopene isomerase
		EC:6.3.4.15	Biotin--[acetyl-CoA-carboxylase] ligase
		EC:2.5.1.72	Quinolinate synthase
		EC:1.8.4.8	Phosphoadenylyl-sulfate reductase (thioredoxin)
		EC:2.7.4.16	Thiamine-phosphate kinase
		EC:1.1.1.125	2-deoxy-D-gluconate 3-dehydrogenase
		EC:1.5.1.28	Opine dehydrogenase
		EC:2.3.1.20	Diacylglycerol O-acyltransferase
		EC:2.6.1.85	Aminodeoxychorismate synthase
		EC:3.5.1.115	Mycothiol S-conjugate amidase
		EC:4.1.99.1	Tryptophanase
		EC:2.7.1.45	2-dehydro-3-deoxygluconokinase
		EC:4.4.1.16	Selenocysteine lyase
		EC:2.4.2.6	Nucleoside deoxyribosyltransferase
		EC:2.7.1.92	5-dehydro-2-deoxygluconokinase
		EC:4.2.1.57	Isohexenylglutaconyl-CoA hydratase
		EC:3.5.1.90	Adenosylcobinamide hydrolase
		EC:4.3.3.7	4-hydroxy-tetrahydrodipicolinate synthase
		EC:3.1.27.6	Enterobacter ribonuclease
		EC:1.1.1.367	UDP-2-acetamido-2,6-beta-L-arabino-hexul-4-ose reductase
		EC:1.1.3.41	Alditol oxidase
		EC:2.4.1.161	Oligosaccharide 4-alpha-D-glucosyltransferase
		EC:1.2.1.85	2-hydroxymuconate-6-semialdehyde dehydrogenase
		EC:1.14.12.19	3-phenylpropanoate dioxygenase
		EC:2.7.7.42	[Glutamate--ammonia-ligase] adenylyltransferase
		EC:1.6.3.3	NADH oxidase (H(2)O(2)-forming)
		EC:2.6.1.19	4-aminobutyrate--2-oxoglutarate transaminase
		EC:2.1.2.11	3-methyl-2-oxobutanoate hydroxymethyltransferase
		EC:5.4.3.5	D-ornithine 4,5-aminomutase
		EC:2.1.1.71	Phosphatidyl-N-methylethanolamine N-methyltransferase
		EC:1.14.13.50	Pentachlorophenol monooxygenase
		EC:2.6.1.21	D-amino-acid transaminase
		EC:2.7.8.6	Undecaprenyl-phosphate galactose phosphotransferase
		EC:5.4.99.22	23S rRNA pseudouridine(2605) synthase
		EC:1.8.1.15	Mycothione reductase
		EC:1.14.13.22	Cyclohexanone monooxygenase
		EC:1.1.1.130	3-dehydro-L-gulonate 2-dehydrogenase
		EC:1.3.5.3	Protoporphyrinogen IX dehydrogenase (menaquinone)
		EC:2.7.4.26	Isopentenyl phosphate kinase
		EC:1.1.1.90	Aryl-alcohol dehydrogenase
		EC:3.4.17.21	Glutamate carboxypeptidase II
		EC:3.4.11.21	Aspartyl aminopeptidase
		EC:1.5.1.21	1-piperideine-2-carboxylate/1-pyrroline-2-carboxylate reductase (NADPH)
		EC:2.3.1.222	Phosphate propanoyltransferase
		EC:2.4.1.144	Beta-1,4-mannosyl-glycoprotein 4-beta-N-acetylglucosaminyltransferase
		EC:3.2.1.15	Polygalacturonase
		EC:1.1.1.83	D-malate dehydrogenase (decarboxylating)
		EC:2.1.1.173	23S rRNA (guanine(2445)-N(2))-methyltransferase
		EC:1.1.1.300	NADP-retinol dehydrogenase
		EC:2.3.1.60	Gentamicin 3'-N-acetyltransferase
		EC:1.1.1.287	D-arabinitol dehydrogenase (NADP(+))
		EC:6.4.1.3	Propionyl-CoA carboxylase
		EC:3.1.1.22	Hydroxybutyrate-dimer hydrolase
		EC:5.4.4.2	Isochorismate synthase
		EC:1.7.2.2	Nitrite reductase (cytochrome; ammonia-forming)
		EC:3.1.4.14	[Acyl-carrier-protein] phosphodiesterase
		EC:2.3.1.8	Phosphate acetyltransferase
		EC:2.1.1.182	16S rRNA (adenine(1518)-N(6)/adenine(1519)-N(6))-dimethyltransferase
		EC:3.1.13.3	Oligonucleotidase
		EC:1.2.1.28	Benzaldehyde dehydrogenase (NAD(+))
		EC:4.2.2.2	Pectate lyase
		EC:2.7.3.9	Phosphoenolpyruvate--protein phosphotransferase
		EC:2.4.1.266	Glucosyl-3-phosphoglycerate synthase
		EC:4.3.1.3	Histidine ammonia-lyase
		EC:3.1.13.1	Exoribonuclease II
		EC:2.1.1.297	Peptide chain release factor N(5)-glutamine methyltransferase
		EC:1.3.3.11	Pyrroloquinoline-quinone synthase
		EC:3.5.1.87	N-carbamoyl-L-amino-acid hydrolase
		EC:1.10.3.12	Menaquinol oxidase (H(+)-transporting)
		EC:3.4.21.62	Subtilisin
		EC:3.1.1.29	Aminoacyl-tRNA hydrolase
		EC:2.7.1.166	3-deoxy-D-manno-octulosonic acid kinase
		EC:2.5.1.96	4,4'-diapophytoene synthase
		EC:6.4.1.4	Methylcrotonoyl-CoA carboxylase
		EC:3.3.2.12	Oxepin-CoA hydrolase
		EC:3.5.1.110	Peroxyureidoacrylate/ureidoacrylate amidohydrolase
		EC:1.18.1.2	Ferredoxin--NADP(+) reductase
		EC:1.8.4.12	Peptide-methionine (R)-S-oxide reductase
		EC:3.5.2.17	Hydroxyisourate hydrolase
		EC:5.1.3.7	UDP-N-acetylglucosamine 4-epimerase
		EC:3.4.24.28	Bacillolysin
		EC:1.1.2.4	D-lactate dehydrogenase (cytochrome)
		EC:2.4.1.19	Cyclomaltodextrin glucanotransferase
		EC:2.6.1.103	(S)-3,5-dihydroxyphenylglycine transaminase
		EC:1.3.1.98	UDP-N-acetylmuramate dehydrogenase
		EC:3.5.1.106	N-formylmaleamate deformylase
		EC:4.1.3.43	4-hydroxy-2-oxohexanoate aldolase
		EC:5.1.3.30	D-psicose 3-epimerase
		EC:1.13.11.46	4-hydroxymandelate synthase
		EC:2.4.1.5	Dextransucrase
		EC:4.1.1.7	Benzoylformate decarboxylase
		EC:2.3.3.8	ATP citrate synthase
		EC:3.5.2.15	Cyanuric acid amidohydrolase
		EC:3.2.1.123	Endoglycosylceramidase
		EC:2.7.1.25	Adenylyl-sulfate kinase
		EC:4.2.1.28	Propanediol dehydratase
		EC:5.3.3.18	2-(1,2-epoxy-1,2-dihydrophenyl)acetyl-CoA isomerase
		EC:3.1.2.1	Acetyl-CoA hydrolase
		EC:1.13.11.3	Protocatechuate 3,4-dioxygenase
		EC:2.7.1.37	2.7.11.30 and 2.7.12.1
		EC:2.1.1.213	tRNA (guanine(10)-N(2))-dimethyltransferase
		EC:2.7.1.56	1-phosphofructokinase
		EC:1.1.1.159	7-alpha-hydroxysteroid dehydrogenase
		EC:3.2.1.4	Cellulase
		EC:2.7.7.33	Glucose-1-phosphate cytidylyltransferase
		EC:1.3.1.25	1,6-dihydroxycyclohexa-2,4-diene-1-carboxylate dehydrogenase
		EC:4.2.1.130	D-lactate dehydratase
		EC:2.5.1.85	specific)
		EC:2.2.1.7	1-deoxy-D-xylulose-5-phosphate synthase
		EC:1.21.4.4	Betaine reductase
		EC:2.4.1.246	Mannosylfructose-phosphate synthase
		EC:4.1.2.5	L-threonine aldolase
		EC:4.4.1.8	Cystathionine beta-lyase
		EC:3.4.13.22	D-Ala-D-Ala dipeptidase
		EC:1.3.1.101	2,3-bis-O-geranylgeranyl-sn-glycerol 1-phosphate reductase (NAD(P)H)
		EC:3.1.3.82	D-glycero-beta-D-manno-heptose 1,7-bisphosphate 7-phosphatase
		EC:2.7.1.144	Tagatose-6-phosphate kinase
		EC:1.5.1.24	N(5)-(carboxyethyl)ornithine synthase
		EC:2.1.1.289	Cobalt-precorrin-7 (C(5))-methyltransferase
		EC:2.7.10.2	Non-specific protein-tyrosine kinase
		EC:2.5.1.3	Thiamine-phosphate diphosphorylase
		EC:1.16.1.3	Aquacobalamin reductase
		EC:5.3.1.9	Glucose-6-phosphate isomerase
		EC:2.1.1.195	Cobalt-precorrin-5B (C(1))-methyltransferase
		EC:2.7.2.3	Phosphoglycerate kinase
		EC:5.3.3.2	Isopentenyl-diphosphate Delta-isomerase
		EC:3.5.1.5	Urease
		EC:2.3.1.241	Kdo(2)-lipid IV(A) lauroyltransferase
		EC:4.2.1.99	2-methylisocitrate dehydratase
		EC:2.1.1.157	Sarcosine/dimethylglycine N-methyltransferase
		EC:1.2.1.19	Aminobutyraldehyde dehydrogenase
		EC:1.1.1.169	2-dehydropantoate 2-reductase
		EC:6.3.5.9	Hydrogenobyrinic acid a,c-diamide synthase (glutamine-hydrolyzing)
		EC:4.6.1.2	Guanylate cyclase
		EC:3.5.2.2	Dihydropyrimidinase
		EC:5.2.1.4	Maleylpyruvate isomerase
		EC:1.18.6.1	Nitrogenase
		EC:5.3.1.25	L-fucose isomerase
		EC:3.6.3.14	H(+)-transporting two-sector ATPase
		EC:3.5.3.17	Guanidinopropionase
		EC:2.3.1.129	Acyl-[acyl-carrier-protein]--UDP-N-acetylglucosamine O-acyltransferase
		EC:2.1.1.181	23S rRNA (adenine(1618)-N(6))-methyltransferase
		EC:3.5.99.7	1-aminocyclopropane-1-carboxylate deaminase
		EC:4.2.1.104	Cyanase
		EC:1.3.99.4	3-oxosteroid 1-dehydrogenase
		EC:1.2.1.22	Lactaldehyde dehydrogenase
		EC:3.6.1.6	Nucleoside diphosphate phosphatase
		EC:1.1.1.40	Malate dehydrogenase (oxaloacetate-decarboxylating) (NADP(+))
		EC:3.1.27.1	Ribonuclease T(2)
		EC:2.1.1.254	Erythromycin 3''-O-methyltransferase
		EC:3.2.1.51	Alpha-L-fucosidase
		EC:1.14.19.9	Tryptophan 7-halogenase
		EC:5.4.99.9	UDP-galactopyranose mutase
		EC:4.1.99.17	Phosphomethylpyrimidine synthase
		EC:5.1.3.9	N-acylglucosamine-6-phosphate 2-epimerase
		EC:2.7.6.5	GTP diphosphokinase
		EC:1.3.1.10	Enoyl-[acyl-carrier-protein] reductase (NADPH, Si-specific)
		EC:1.2.1.72	Erythrose-4-phosphate dehydrogenase
		EC:4.2.1.32	L(+)-tartrate dehydratase
		EC:5.1.3.25	dTDP-L-rhamnose 4-epimerase
		EC:4.2.1.149	Crotonobetainyl-CoA hydratase
		EC:3.6.1.55	8-oxo-dGTP diphosphatase
		EC:5.5.1.1	Muconate cycloisomerase
		EC:2.7.1.177	L-threonine kinase
		EC:3.7.1.17	hydrolase
		EC:5.4.2.9	Phosphoenolpyruvate mutase
		EC:6.3.1.5	NAD(+) synthase
		EC:4.2.1.113	o-succinylbenzoate synthase
		EC:1.16.3.2	Bacterial non-heme ferritin
		EC:1.11.1.21	Catalase peroxidase
		EC:1.2.7.5	Aldehyde ferredoxin oxidoreductase
		EC:4.2.1.46	dTDP-glucose 4,6-dehydratase
		EC:3.5.5.1	Nitrilase
		EC:1.3.5.6	9,9'-di-cis-zeta-carotene desaturase
		EC:1.14.14.9	4-hydroxyphenylacetate 3-monooxygenase
		EC:6.3.2.35	D-alanine--D-serine ligase
		EC:2.7.7.1	Nicotinamide-nucleotide adenylyltransferase
		EC:2.3.1.157	Glucosamine-1-phosphate N-acetyltransferase
		EC:3.1.3.6	3'-nucleotidase
		EC:3.5.2.5	Allantoinase
		EC:4.3.1.29	D-glucosaminate-6-phosphate ammonia lyase
		EC:3.1.3.27	Phosphatidylglycerophosphatase
		EC:1.1.1.388	Glucose-6-phosphate dehydrogenase (NAD(+))
		EC:2.7.4.6	Nucleoside-diphosphate kinase
		EC:5.4.2.11	Phosphoglycerate mutase (2,3-diphosphoglycerate-dependent)
		EC:3.1.26.3	Ribonuclease III
		EC:2.1.1.132	Precorrin-6B C(5,15)-methyltransferase (decarboxylating)
		EC:2.7.7.27	Glucose-1-phosphate adenylyltransferase
		EC:1.12.1.3	Hydrogen dehydrogenase (NADP(+))
		EC:1.11.1.6	Catalase
		EC:2.7.2.8	Acetylglutamate kinase
		EC:5.4.99.2	Methylmalonyl-CoA mutase
		EC:1.1.1.284	S-(hydroxymethyl)glutathione dehydrogenase
		EC:4.1.1.82	Phosphonopyruvate decarboxylase
		EC:6.2.1.20	Long-chain-fatty-acid--[acyl-carrier-protein] ligase
		EC:1.14.11.2	Procollagen-proline dioxygenase
		EC:4.2.1.148	2-methylfumaryl-CoA hydratase
		EC:3.4.13.19	Membrane dipeptidase
		EC:4.3.1.15	Diaminopropionate ammonia-lyase
		EC:6.2.1.3	Long-chain-fatty-acid--CoA ligase
		EC:2.7.1.119	Hygromycin-B 7''-O-kinase
		EC:1.1.1.38	Malate dehydrogenase (oxaloacetate-decarboxylating)
		EC:6.3.4.21	Nicotinate phosphoribosyltransferase
		EC:1.14.18.6	4-hydroxysphinganine ceramide fatty acyl 2-hydroxylase
		EC:3.6.1.25	Triphosphatase
		EC:2.7.1.87	Streptomycin 3''-kinase
		EC:4.2.1.17	Enoyl-CoA hydratase
		EC:4.4.1.21	S-ribosylhomocysteine lyase
		EC:2.1.1.72	Site-specific DNA-methyltransferase (adenine-specific)
		EC:1.3.99.28	Phytoene desaturase (neurosporene-forming)
		EC:1.13.11.8	Protocatechuate 4,5-dioxygenase
		EC:4.2.1.11	Phosphopyruvate hydratase
		EC:5.1.3.13	dTDP-4-dehydrorhamnose 3,5-epimerase
		EC:2.4.2.7	Adenine phosphoribosyltransferase
		EC:3.4.11.5	Prolyl aminopeptidase
		EC:1.1.1.23	Histidinol dehydrogenase
		EC:1.8.4.11	Peptide-methionine (S)-S-oxide reductase
		EC:1.5.1.34	6,7-dihydropteridine reductase
		EC:3.4.24.56	Insulysin
		EC:1.1.99.3	Gluconate 2-dehydrogenase (acceptor)
		EC:5.3.2.5	2,3-diketo-5-methylthiopentyl-1-phosphate enolase
		EC:3.1.21.5	Type III site-specific deoxyribonuclease
		EC:3.11.1.2	Phosphonoacetate hydrolase
		EC:3.5.4.27	Methenyltetrahydromethanopterin cyclohydrolase
		EC:2.4.1.321	Cellobionic acid phosphorylase
		EC:1.1.1.93	Tartrate dehydrogenase
		EC:2.7.7.75	Molybdopterin adenylyltransferase
		EC:2.5.1.62	Chlorophyll synthase
		EC:2.7.7.87	L-threonylcarbamoyladenylate synthase
		EC:3.6.3.21	Polar-amino-acid-transporting ATPase
		EC:6.1.1.19	Arginine--tRNA ligase
		EC:1.3.1.34	2,4-dienoyl-CoA reductase (NADPH)
		EC:1.3.1.54	Precorrin-6A reductase
		EC:1.2.4.2	Oxoglutarate dehydrogenase (succinyl-transferring)
		EC:3.2.1.183	UDP-N-acetylglucosamine 2-epimerase (hydrolyzing)
		EC:2.6.1.82	Putrescine aminotransferase
		EC:1.11.1.10	Chloride peroxidase
		EC:1.3.1.33	Protochlorophyllide reductase
		EC:3.4.17.22	Metallocarboxypeptidase D
		EC:2.4.2.29	tRNA-guanine(34) transglycosylase
		EC:3.4.21.102	C-terminal processing peptidase
		EC:2.1.1.45	Thymidylate synthase
		EC:2.7.1.6	Galactokinase
		EC:2.6.1.66	Valine--pyruvate transaminase
		EC:2.7.1.16	Ribulokinase
		EC:6.3.2.30	Cyanophycin synthase (L-arginine-adding)
		EC:4.1.1.3	Oxaloacetate decarboxylase
		EC:3.2.1.11	Dextranase
		EC:1.8.1.8	Protein-disulfide reductase
		EC:2.3.1.46	Homoserine O-succinyltransferase
		EC:3.5.1.23	Ceramidase
		EC:3.5.4.40	Aminodeoxyfutalosine deaminase
		EC:1.14.12.12	Naphthalene 1,2-dioxygenase
		EC:3.1.3.39	Streptomycin-6-phosphatase
		EC:2.4.1.280	N,N'-diacetylchitobiose phosphorylase
		EC:1.14.13.7	Phenol 2-monooxygenase
		EC:3.4.21.96	Lactocepin
		EC:1.13.11.27	4-hydroxyphenylpyruvate dioxygenase
		EC:4.1.1.49	Phosphoenolpyruvate carboxykinase (ATP)
		EC:2.3.1.193	tRNA(Met) cytidine acetyltransferase
		EC:1.1.1.77	Lactaldehyde reductase
		EC:1.3.1.85	Crotonyl-CoA carboxylase/reductase
		EC:1.4.1.20	Phenylalanine dehydrogenase
		EC:1.6.1.1	NAD(P)(+) transhydrogenase (Si-specific)
		EC:1.5.1.38	FMN reductase (NADPH)
		EC:1.1.1.362	Aklaviketone reductase
		EC:1.3.99.23	All-trans-retinol 13,14-reductase
		EC:1.14.13.149	Phenylacetyl-CoA 1,2-epoxidase
		EC:1.1.1.137	Ribitol-5-phosphate 2-dehydrogenase
		EC:2.3.2.21	Cyclo(L-tyrosyl-L-tyrosyl) synthase
		EC:2.1.1.34	tRNA (guanosine(18)-2'-O)-methyltransferase
		EC:3.2.2.26	Futalosine hydrolase
		EC:3.4.23.49	Omptin
		EC:1.1.1.292	1,5-anhydro-D-fructose reductase (1,5-anhydro-D-mannitol-forming)
		EC:6.1.1.4	Leucine--tRNA ligase
		EC:3.1.1.53	Sialate O-acetylesterase
		EC:4.1.2.21	2-dehydro-3-deoxy-6-phosphogalactonate aldolase
		EC:2.6.1.77	Taurine--pyruvate aminotransferase
		EC:2.3.1.189	Mycothiol synthase
		EC:2.1.1.217	tRNA (adenine(22)-N(1))-methyltransferase
		EC:2.1.1.242	16S rRNA (guanine(1516)-N(2))-methyltransferase
		EC:3.5.4.3	Guanine deaminase
		EC:1.13.11.53	Acireductone dioxygenase (Ni(2+)-requiring)
		EC:4.1.1.28	Aromatic-L-amino-acid decarboxylase
		EC:4.1.3.1	Isocitrate lyase
		EC:3.4.24.75	Lysostaphin
		EC:4.1.3.46	(R)-citramalyl-CoA lyase
		EC:1.2.1.91	3-oxo-5,6-dehydrosuberyl-CoA semialdehyde dehydrogenase
		EC:3.1.22.1	Deoxyribonuclease II
		EC:2.2.1.10	2-amino-3,7-dideoxy-D-threo-hept-6-ulosonate synthase
		EC:1.1.1.100	3-oxoacyl-[acyl-carrier-protein] reductase
		EC:1.16.8.1	Cob(II)yrinic acid a,c-diamide reductase
		EC:1.17.99.6	Epoxyqueuosine reductase
		EC:4.2.1.24	Porphobilinogen synthase
		EC:2.4.99.14	(Kdo)(2)-lipid IV(A) (2-8) 3-deoxy-D-manno-octulosonic acid transferase
		EC:1.14.19.20	Delta(7)-sterol 5(6)-desaturase
		EC:6.3.5.4	Asparagine synthase (glutamine-hydrolyzing)
		EC:6.1.1.22	Asparagine--tRNA ligase
		EC:2.7.1.33	Pantothenate kinase
		EC:6.5.1.1	DNA ligase (ATP)
		EC:2.4.1.10	Levansucrase
		EC:4.2.1.35	(R)-2-methylmalate dehydratase
		EC:3.2.2.8	Ribosylpyrimidine nucleosidase
		EC:1.1.1.343	Phosphogluconate dehydrogenase (NAD(+)-dependent, decarboxylating)
		EC:2.7.1.59	N-acetylglucosamine kinase
		EC:2.4.1.252	GDP-mannose:cellobiosyl-diphosphopolyprenol alpha-mannosyltransferase
		EC:3.4.21.83	Oligopeptidase B
		EC:3.5.1.49	Formamidase
		EC:2.7.7.53	ATP adenylyltransferase
		EC:1.2.1.76	Succinate-semialdehyde dehydrogenase (acetylating)
		EC:3.1.1.5	Lysophospholipase
		EC:4.3.2.3	Ureidoglycolate lyase
		EC:1.1.1.304	Diacetyl reductase ((S)-acetoin forming)
		EC:2.3.1.81	Aminoglycoside N(3')-acetyltransferase
		EC:5.3.1.12	Glucuronate isomerase
		EC:2.1.1.61	tRNA (5-methylaminomethyl-2-thiouridylate)-methyltransferase
		EC:3.6.1.63	Alpha-D-ribose 1-methylphosphonate 5-triphosphate diphosphatase
		EC:2.1.1.98	Diphthine synthase
		EC:3.1.2.4	3-hydroxyisobutyryl-CoA hydrolase
		EC:2.1.1.249	[Dimethylamine--corrinoid protein] Co-methyltransferase
		EC:2.5.1.18	Glutathione transferase
		EC:4.2.1.8	Mannonate dehydratase
		EC:1.3.1.22	3-oxo-5-alpha-steroid 4-dehydrogenase (NADP(+))
		EC:1.1.5.8	Quinate dehydrogenase (quinone)
		EC:1.8.99.3	Hydrogensulfite reductase
		EC:3.4.11.2	Membrane alanyl aminopeptidase
		EC:2.5.1.68	(2Z,6E)-farnesyl diphosphate synthase
		EC:4.2.2.6	Oligogalacturonide lyase
		EC:3.5.3.26	(S)-ureidoglycine aminohydrolase
		EC:3.7.1.2	Fumarylacetoacetase
		EC:1.1.1.3	Homoserine dehydrogenase
		EC:2.7.1.162	N-acetylhexosamine 1-kinase
		EC:3.4.14.12	Xaa-Xaa-Pro tripeptidyl-peptidase
		EC:1.14.15.3	Alkane 1-monooxygenase
		EC:5.1.3.31	D-tagatose 3-epimerase
		EC:1.17.1.2	4-hydroxy-3-methylbut-2-enyl diphosphate reductase
		EC:1.2.7.8	Indolepyruvate ferredoxin oxidoreductase
		EC:3.2.1.141	4-alpha-D-((1->4)-alpha-D-glucano)trehalose trehalohydrolase
		EC:5.3.3.14	Trans-2-decenoyl-[acyl-carrier-protein] isomerase
		EC:6.2.1.27	4-hydroxybenzoate--CoA ligase
		EC:3.1.3.70	Mannosyl-3-phosphoglycerate phosphatase
		EC:2.4.1.292	1,4-N-acetyl-D-galactosaminyltransferase
		EC:2.7.4.8	Guanylate kinase
		EC:3.5.1.108	UDP-3-O-acyl-N-acetylglucosamine deacetylase
		EC:2.3.1.59	Gentamicin 2'-N-acetyltransferase
		EC:1.97.1.9	Selenate reductase
		EC:2.7.7.7	DNA-directed DNA polymerase
		EC:4.4.1.3	Dimethylpropiothetin dethiomethylase
		EC:2.5.1.16	Spermidine synthase
		EC:2.3.1.101	Formylmethanofuran--tetrahydromethanopterin N-formyltransferase
		EC:2.7.1.8	Glucosamine kinase
		EC:3.6.3.31	Polyamine-transporting ATPase
		EC:1.7.3.3	Factor independent urate hydroxylase
		EC:1.1.5.2	Quinoprotein glucose dehydrogenase (PQQ, quinone)
		EC:1.14.11.18	Phytanoyl-CoA dioxygenase
		EC:3.2.1.78	Mannan endo-1,4-beta-mannosidase
		EC:2.5.1.76	Cysteate synthase
		EC:3.8.1.2	(S)-2-haloacid dehalogenase
		EC:4.2.1.96	4a-hydroxytetrahydrobiopterin dehydratase
		EC:2.1.1.186	23S rRNA (cytidine(2498)-2'-O)-methyltransferase
		EC:3.6.3.33	Vitamin B12-transporting ATPase
		EC:1.3.1.104	Enoyl-[acyl-carrier-protein] reductase
		EC:1.1.1.140	Sorbitol-6-phosphate 2-dehydrogenase
		EC:3.4.21.19	Glutamyl endopeptidase
		EC:1.5.1.10	Saccharopine dehydrogenase (NADP(+), L-glutamate-forming)
		EC:5.4.99.17	Squalene--hopene cyclase
		EC:5.3.3.1	Steroid Delta-isomerase
		EC:2.8.1.8	Lipoyl synthase
		EC:2.7.1.29	Glycerone kinase
		EC:3.1.2.23	4-hydroxybenzoyl-CoA thioesterase
		EC:3.2.1.180	Unsaturated chondroitin disaccharide hydrolase
		EC:3.4.21.66	Thermitase
		EC:2.7.1.74	Deoxycytidine kinase
		EC:2.3.1.180	Beta-ketoacyl-[acyl-carrier-protein] synthase III
		EC:6.3.5.10	Adenosylcobyric acid synthase (glutamine-hydrolyzing)
		EC:2.6.1.105	Lysine--8-amino-7-oxononanoate transaminase
		EC:1.4.3.4	Monoamine oxidase
		EC:2.6.1.7	Kynurenine--oxoglutarate transaminase
		EC:1.3.1.76	Precorrin-2 dehydrogenase
		EC:1.14.15.7	Choline monooxygenase
		EC:4.1.1.8	Oxalyl-CoA decarboxylase
		EC:2.1.1.198	16S rRNA (cytidine(1402)-2'-O)-methyltransferase
		EC:1.2.1.32	Aminomuconate-semialdehyde dehydrogenase
		EC:2.4.2.47	Arabinofuranan 3-O-arabinosyltransferase
		EC:1.10.3.11	Ubiquinol oxidase (non-electrogenic)
		EC:3.2.1.17	Lysozyme
		EC:3.5.3.3	Creatinase
		EC:2.8.3.12	Glutaconate CoA-transferase
		EC:3.4.21.100	Sedolisin
		EC:4.2.1.75	Uroporphyrinogen-III synthase
		EC:4.2.1.36	Homoaconitate hydratase
		EC:2.4.2.43	Lipid IV(A) 4-amino-4-deoxy-L-arabinosyltransferase
		EC:3.4.24.70	Oligopeptidase A
		EC:1.14.12.10	Benzoate 1,2-dioxygenase
		EC:1.11.1.1	NADH peroxidase
		EC:1.18.1.1	Rubredoxin--NAD(+) reductase
		EC:4.2.1.151	Chorismate dehydratase
		EC:5.3.3.10	5-carboxymethyl-2-hydroxymuconate Delta-isomerase
		EC:2.5.1.78	6,7-dimethyl-8-ribityllumazine synthase
		EC:1.1.1.94	Glycerol-3-phosphate dehydrogenase (NAD(P)(+))
		EC:2.7.8.12	CDP-glycerol glycerophosphotransferase
		EC:3.5.99.10	2-iminobutanoate/2-iminopropanoate deaminase
		EC:3.5.3.8	Formimidoylglutamase
		EC:2.7.1.161	CTP-dependent riboflavin kinase
		EC:3.1.21.2	Deoxyribonuclease IV
		EC:1.1.1.27	L-lactate dehydrogenase
		EC:2.8.3.5	3-oxoacid CoA-transferase
		EC:2.7.8.14	CDP-ribitol ribitolphosphotransferase
		EC:3.5.1.101	L-proline amide hydrolase
		EC:3.4.17.13	Muramoyltetrapeptide carboxypeptidase
		EC:3.4.22.70	Sortase A
		EC:3.5.1.105	Chitin disaccharide deacetylase
		EC:4.1.1.85	3-dehydro-L-gulonate-6-phosphate decarboxylase
		EC:4.2.1.56	Itaconyl-CoA hydratase
		EC:1.14.13.114	6-hydroxynicotinate 3-monooxygenase
		EC:2.5.1.31	diphosphate specific)
		EC:5.1.3.24	N-acetylneuraminate epimerase
		EC:3.3.2.8	Limonene-1,2-epoxide hydrolase
		EC:1.14.13.9	Kynurenine 3-monooxygenase
		EC:1.5.1.7	Saccharopine dehydrogenase (NAD(+), L-lysine-forming)
		EC:1.4.3.10	Putrescine oxidase
		EC:3.1.3.73	Adenosylcobalamin/alpha-ribazole phosphatase
		EC:3.4.19.1	Acylaminoacyl-peptidase
		EC:1.6.5.2	NAD(P)H dehydrogenase (quinone)
		EC:2.1.1.166	23S rRNA (uridine(2552)-2'-O)-methyltransferase
		EC:3.4.21.110	C5a peptidase
		EC:3.5.4.32	8-oxoguanine deaminase
		EC:4.7.1.1	Alpha-D-ribose 1-methylphosphonate 5-phosphate C-P-lyase
		EC:5.1.1.3	Glutamate racemase
		EC:6.3.1.12	D-aspartate ligase
		EC:4.1.99.12	3,4-dihydroxy-2-butanone-4-phosphate synthase
		EC:1.8.1.2	Assimilatory sulfite reductase (NADPH)
		EC:4.1.2.14	2-dehydro-3-deoxy-phosphogluconate aldolase
		EC:5.4.99.27	tRNA pseudouridine(13) synthase
		EC:1.3.99.8	2-furoyl-CoA dehydrogenase
		EC:1.12.99.6	Hydrogenase (acceptor)
		EC:3.1.3.93	L-galactose 1-phosphate phosphatase
		EC:1.3.99.33	Urocanate reductase
		EC:3.6.1.41	Bis(5'-nucleosyl)-tetraphosphatase (symmetrical)
		EC:6.3.5.2	GMP synthase (glutamine-hydrolyzing)
		EC:1.14.11.33	DNA oxidative demethylase
		EC:3.1.6.8	Cerebroside-sulfatase
		EC:1.4.1.23	Valine dehydrogenase (NAD(+))
		EC:2.7.1.170	Anhydro-N-acetylmuramic acid kinase
		EC:2.6.1.57	Aromatic-amino-acid transaminase
		EC:1.14.13.59	L-lysine N(6)-monooxygenase (NADPH)
		EC:3.4.15.1	Peptidyl-dipeptidase A
		EC:5.3.1.16	isomerase
		EC:2.7.8.36	transferase
		EC:2.3.1.184	Acyl-homoserine-lactone synthase
		EC:1.14.13.10	2,6-dihydroxypyridine 3-monooxygenase
		EC:3.1.2.6	Hydroxyacylglutathione hydrolase
		EC:1.15.1.1	Superoxide dismutase
		EC:2.4.99.17	S-adenosylmethionine:tRNA ribosyltransferase-isomerase
		EC:2.3.2.17	glycyltransferase
		EC:6.3.2.8	UDP-N-acetylmuramate--L-alanine ligase
		EC:4.2.2.3	Poly(beta-D-mannuronate) lyase
		EC:6.3.2.25	Tubulin--tyrosine ligase
		EC:2.7.1.184	Sulfofructose kinase
		EC:3.5.99.6	Glucosamine-6-phosphate deaminase
		EC:3.2.1.10	Oligo-1,6-glucosidase
		EC:1.1.1.122	D-threo-aldose 1-dehydrogenase
		EC:2.3.1.39	[Acyl-carrier-protein] S-malonyltransferase
		EC:2.4.99.12	Lipid IV(A) 3-deoxy-D-manno-octulosonic acid transferase
		EC:2.7.7.47	Streptomycin 3''-adenylyltransferase
		EC:1.13.11.80	(3,5-dihydroxyphenyl)acetyl-CoA 1,2-dioxygenase
		EC:1.1.3.21	Glycerol-3-phosphate oxidase
		EC:1.3.1.12	Prephenate dehydrogenase
		EC:4.1.1.75	5-guanidino-2-oxopentanoate decarboxylase
		EC:5.3.99.11	2-keto-myo-inositol isomerase
		EC:3.13.1.3	2'-hydroxybiphenyl-2-sulfinate desulfinase
		EC:3.2.1.21	Beta-glucosidase
		EC:2.1.2.9	Methionyl-tRNA formyltransferase
		EC:1.5.5.2	Proline dehydrogenase
		EC:2.7.1.17	Xylulokinase
		EC:2.4.2.2	Pyrimidine-nucleoside phosphorylase
		EC:2.7.7.13	Mannose-1-phosphate guanylyltransferase
		EC:4.2.2.8	Heparin-sulfate lyase
		EC:1.1.1.325	Sepiapterin reductase (L-threo-7,8-dihydrobiopterin forming)
		EC:1.11.1.15	Peroxiredoxin
		EC:3.5.4.12	dCMP deaminase
		EC:3.6.3.40	Teichoic-acid-transporting ATPase
		EC:2.4.1.250	D-inositol-3-phosphate glycosyltransferase
		EC:4.2.3.118	2-methylisoborneol synthase
		EC:3.1.11.5	Exodeoxyribonuclease V
		EC:4.1.1.9	Malonyl-CoA decarboxylase
		EC:1.1.1.336	UDP-N-acetyl-D-mannosamine dehydrogenase
		EC:3.6.1.65	(d)CTP diphosphatase
		EC:1.2.1.81	Sulfoacetaldehyde dehydrogenase (acylating)
		EC:1.5.3.7	L-pipecolate oxidase
		EC:4.1.2.17	L-fuculose-phosphate aldolase
		EC:2.5.1.41	Phosphoglycerol geranylgeranyltransferase
		EC:1.3.7.9	4-hydroxybenzoyl-CoA reductase
		EC:1.1.1.333	Decaprenylphospho-beta-D-erythro-pentofuranosid-2-ulose 2-reductase
		EC:1.14.19.2	Stearoyl-[acyl-carrier-protein] 9-desaturase
		EC:5.1.99.3	Allantoin racemase
		EC:2.6.1.84	Arginine--pyruvate transaminase
		EC:1.1.1.205	IMP dehydrogenase
		EC:2.4.1.325	TDP-N-acetylfucosamine:lipid II N-acetylfucosaminyltransferase
		EC:3.5.4.9	Methenyltetrahydrofolate cyclohydrolase
		EC:2.1.3.11	N-succinylornithine carbamoyltransferase
		EC:6.2.1.16	Acetoacetate--CoA ligase
		EC:2.6.1.18	Beta-alanine--pyruvate transaminase
		EC:2.3.2.10	UDP-N-acetylmuramoylpentapeptide-lysine N(6)-alanyltransferase
		EC:2.1.1.11	Magnesium protoporphyrin IX methyltransferase
		EC:1.13.11.52	Indoleamine 2,3-dioxygenase
		EC:4.1.2.50	6-carboxytetrahydropterin synthase
		EC:2.7.1.49	Hydroxymethylpyrimidine kinase
		EC:6.3.1.1	Aspartate--ammonia ligase
		EC:2.1.1.298	Ribosomal protein L3 N(5)-glutamine methyltransferase
		EC:1.1.1.14	L-iditol 2-dehydrogenase
		EC:3.5.1.59	N-carbamoylsarcosine amidase
		EC:1.13.11.2	Catechol 2,3-dioxygenase
		EC:1.1.1.82	Malate dehydrogenase (NADP(+))
		EC:2.6.1.48	5-aminovalerate transaminase
		EC:6.4.1.5	Geranoyl-CoA carboxylase
		EC:1.13.11.57	Gallate dioxygenase
		EC:4.3.1.2	Methylaspartate ammonia-lyase
		EC:3.4.11.7	Glutamyl aminopeptidase
		EC:3.1.26.12	Ribonuclease E
		EC:5.1.3.6	UDP-glucuronate 4-epimerase
		EC:2.7.1.26	Riboflavin kinase
		EC:5.4.99.58	Methylornithine synthase
		EC:3.2.1.14	Chitinase
		EC:3.1.1.3	Triacylglycerol lipase
		EC:3.5.1.32	Hippurate hydrolase
		EC:3.5.1.9	Arylformamidase
		EC:3.4.24.29	Aureolysin
		EC:3.5.2.18	Enamidase
		EC:1.3.99.29	Phytoene desaturase (zeta-carotene-forming)
		EC:4.1.1.19	Arginine decarboxylase
		EC:4.1.2.40	Tagatose-bisphosphate aldolase
		EC:2.7.1.55	Allose kinase
		EC:2.3.1.61	Dihydrolipoyllysine-residue succinyltransferase
		EC:2.1.1.64	3-demethylubiquinol 3-O-methyltransferase
		EC:3.1.1.57	2-pyrone-4,6-dicarboxylate lactonase
		EC:2.1.1.295	2-methyl-6-phytyl-1,4-hydroquinone methyltransferase
		EC:6.1.1.5	Isoleucine--tRNA ligase
		EC:3.1.1.17	Gluconolactonase
		EC:4.1.2.43	3-hexulose-6-phosphate synthase
		EC:4.2.1.80	2-oxopent-4-enoate hydratase
		EC:2.1.1.245	Co-methyltransferase
		EC:3.5.3.11	Agmatinase
		EC:6.6.1.2	Cobaltochelatase
		EC:3.7.1.20	3-fumarylpyruvate hydrolase
		EC:1.1.1.85	3-isopropylmalate dehydrogenase
		EC:2.7.8.28	2-phospho-L-lactate transferase
		EC:3.2.1.122	Maltose-6'-phosphate glucosidase
		EC:5.3.99.2	Prostaglandin-D synthase
		EC:2.1.2.3	Phosphoribosylaminoimidazolecarboxamide formyltransferase
		EC:3.2.1.89	Arabinogalactan endo-beta-1,4-galactanase
		EC:2.8.3.8	Acetate CoA-transferase
		EC:2.1.1.271	Cobalt-precorrin-4 methyltransferase
		EC:2.4.2.9	Uracil phosphoribosyltransferase
		EC:4.3.1.23	Tyrosine ammonia-lyase
		EC:4.1.1.44	4-carboxymuconolactone decarboxylase
		EC:3.1.1.73	Feruloyl esterase
		EC:1.14.11.17	Taurine dioxygenase
		EC:2.1.1.130	Precorrin-2 C(20)-methyltransferase
		EC:4.1.1.12	Aspartate 4-decarboxylase
		EC:1.7.2.3	Trimethylamine-N-oxide reductase (cytochrome c)
		EC:2.10.1.1	Molybdopterin molybdotransferase
		EC:2.5.1.86	Trans,polycis-decaprenyl diphosphate synthase
		EC:2.5.1.19	3-phosphoshikimate 1-carboxyvinyltransferase
		EC:2.1.3.2	Aspartate carbamoyltransferase
		EC:3.5.1.78	Glutathionylspermidine amidase
		EC:3.6.3.22	Nonpolar-amino-acid-transporting ATPase
		EC:3.6.3.28	Phosphonate-transporting ATPase
		EC:2.1.3.1	Methylmalonyl-CoA carboxytransferase
		EC:1.8.3.1	Sulfite oxidase
		EC:1.8.2.1	Sulfite dehydrogenase
		EC:3.5.1.4	Amidase
		EC:6.3.5.1	NAD(+) synthase (glutamine-hydrolyzing)
		EC:2.4.1.40	Glycoprotein-fucosylgalactoside alpha-N-acetylgalactosaminyltransferase
		EC:4.3.1.24	Phenylalanine ammonia-lyase
		EC:6.2.1.13	Acetate--CoA ligase (ADP-forming)
		EC:1.2.1.27	Methylmalonate-semialdehyde dehydrogenase (CoA acylating)
		EC:2.3.3.9	Malate synthase
		EC:4.2.1.131	Carotenoid 1,2-hydratase
		EC:3.1.3.12	Trehalose-phosphatase
		EC:5.3.1.30	5-deoxy-glucuronate isomerase
		EC:2.1.1.178	16S rRNA (cytosine(1407)-C(5))-methyltransferase
		EC:2.7.2.7	Butyrate kinase
		EC:1.1.1.313	Sulfoacetaldehyde reductase
		EC:1.17.4.2	Ribonucleoside-triphosphate reductase
		EC:2.7.2.11	Glutamate 5-kinase
		EC:2.7.8.8	CDP-diacylglycerol--serine O-phosphatidyltransferase
		EC:2.4.1.208	Diglucosyl diacylglycerol synthase (1,2-linking)
		EC:6.1.1.7	Alanine--tRNA ligase
		EC:2.6.1.52	Phosphoserine transaminase
		EC:4.99.1.3	Sirohydrochlorin cobaltochelatase
		EC:3.1.1.61	Protein-glutamate methylesterase
		EC:2.5.1.90	All-trans-octaprenyl-diphosphate synthase
		EC:3.5.1.16	Acetylornithine deacetylase
		EC:1.1.1.202	1,3-propanediol dehydrogenase
		EC:2.3.1.234	N(6)-L-threonylcarbamoyladenine synthase
		EC:1.20.1.1	Phosphonate dehydrogenase
		EC:1.4.1.3	Glutamate dehydrogenase (NAD(P)(+))
		EC:4.2.1.116	3-hydroxypropionyl-CoA dehydratase
		EC:2.1.1.193	16S rRNA (uracil(1498)-N(3))-methyltransferase
		EC:2.6.1.97	Archaeosine synthase
		EC:4.2.1.20	Tryptophan synthase
		EC:1.8.7.1	Assimilatory sulfite reductase (ferredoxin)
		EC:4.2.3.22	Germacradienol synthase
		EC:1.1.2.3	L-lactate dehydrogenase (cytochrome)
		EC:2.3.1.210	dTDP-4-amino-4,6-dideoxy-D-galactose acyltransferase
		EC:2.3.1.202	UDP-4-amino-4,6-dideoxy-N-acetyl-beta-L-altrosamine N-acetyltransferase
		EC:1.14.13.163	6-hydroxy-3-succinoylpyridine 3-monooxygenase
		EC:1.1.3.46	4-hydroxymandelate oxidase
		EC:2.7.7.73	Sulfur carrier protein ThiS adenylyltransferase
		EC:2.8.1.1	Thiosulfate sulfurtransferase
		EC:3.4.21.107	Peptidase Do
		EC:3.6.3.6	Proton-exporting ATPase
		EC:5.3.3.4	Muconolactone Delta-isomerase
		EC:4.2.1.109	Methylthioribulose 1-phosphate dehydratase
		EC:2.5.1.57	N-acylneuraminate-9-phosphate synthase
		EC:3.1.26.4	Ribonuclease H
		EC:3.4.17.19	Carboxypeptidase Taq
		EC:2.1.1.13	Methionine synthase
		EC:3.7.1.5	Acylpyruvate hydrolase
		EC:1.1.1.103	L-threonine 3-dehydrogenase
		EC:2.1.1.79	Cyclopropane-fatty-acyl-phospholipid synthase
		EC:5.4.99.23	23S rRNA pseudouridine(1911/1915/1917) synthase
		EC:1.2.7.1	Pyruvate synthase
		EC:2.7.13.3	Histidine kinase
		EC:1.13.11.14	2,3-dihydroxybenzoate 3,4-dioxygenase
		EC:1.5.8.1	Dimethylamine dehydrogenase
		EC:2.8.3.19	CoA:oxalate CoA-transferase
		EC:4.1.3.25	(S)-citramalyl-CoA lyase
		EC:3.1.27.9	Transferred entry: 4.6.1.16
		EC:2.7.1.2	Glucokinase
		EC:6.3.2.2	Glutamate--cysteine ligase
		EC:2.7.7.58	(2,3-dihydroxybenzoyl)adenylate synthase
		EC:1.14.13.133	Pentalenene oxygenase
		EC:1.4.1.11	L-erythro-3,5-diaminohexanoate dehydrogenase
		EC:6.3.4.5	Argininosuccinate synthase
		EC:5.5.1.19	Lycopene beta-cyclase
		EC:3.5.1.118	Gamma-glutamyl hercynylcysteine S-oxide hydrolase
		EC:1.1.1.91	Aryl-alcohol dehydrogenase (NADP(+))
		EC:3.4.19.13	Glutathione hydrolase
		EC:2.7.7.63	Lipoate--protein ligase
		EC:2.7.7.43	N-acylneuraminate cytidylyltransferase
		EC:5.4.1.3	2-methylfumaryl-CoA isomerase
		EC:1.14.13.141	Cholest-4-en-3-one 26-monooxygenase
		EC:1.1.1.35	3-hydroxyacyl-CoA dehydrogenase
		EC:2.8.4.4	[Ribosomal protein S12] (aspartate(89)-C(3))-methylthiotransferase
		EC:1.1.1.58	Tagaturonate reductase
		EC:2.2.1.1	Transketolase
		EC:3.5.3.4	Allantoicase
		EC:2.6.1.76	Diaminobutyrate--2-oxoglutarate transaminase
		EC:1.1.1.368	6-hydroxycyclohex-1-ene-1-carbonyl-CoA dehydrogenase
		EC:3.4.24.40	Serralysin
		EC:1.8.1.14	CoA-disulfide reductase
		EC:2.8.3.16	Formyl-CoA transferase
		EC:1.1.3.47	5-(hydroxymethyl)furfural oxidase
		EC:4.2.1.84	Nitrile hydratase
		EC:3.6.1.13	ADP-ribose diphosphatase
		EC:4.2.1.90	L-rhamnonate dehydratase
		EC:6.2.1.2	Butyrate--CoA ligase
		EC:2.5.1.44	Homospermidine synthase
		EC:2.7.7.74	1L-myo-inositol 1-phosphate cytidylyltransferase
		EC:2.4.2.54	Beta-ribofuranosylhydroxybenzene 5'-phosphate synthase
		EC:3.1.1.11	Pectinesterase
		EC:4.1.1.81	Threonine-phosphate decarboxylase
		EC:3.6.3.54	Cu(+) exporting ATPase
		EC:2.3.2.18	glycyltransferase
		EC:3.5.4.28	S-adenosylhomocysteine deaminase
		EC:5.3.2.6	2-hydroxymuconate tautomerase
		EC:1.2.4.1	Pyruvate dehydrogenase (acetyl-transferring)
		EC:1.14.11.1	Gamma-butyrobetaine dioxygenase
		EC:1.1.98.3	Decaprenylphospho-beta-D-ribofuranose 2-dehydrogenase
		EC:3.5.3.23	N-succinylarginine dihydrolase
		EC:3.5.1.41	Chitin deacetylase
		EC:1.1.1.37	Malate dehydrogenase
		EC:1.13.99.1	Inositol oxygenase
		EC:3.6.1.7	Acylphosphatase
		EC:1.1.2.8	Alcohol dehydrogenase (cytochrome c)
		EC:3.4.11.14	Cytosol alanyl aminopeptidase
		EC:1.8.7.2	Ferredoxin:thioredoxin reductase
		EC:1.5.1.33	Pteridine reductase
		EC:2.1.1.220	tRNA (adenine(58)-N(1))-methyltransferase
		EC:2.7.4.22	UMP kinase
		EC:3.4.22.48	Staphopain
		EC:4.2.1.10	3-dehydroquinate dehydratase
		EC:1.1.1.22	UDP-glucose 6-dehydrogenase
		EC:3.1.3.77	Acireductone synthase
		EC:3.2.1.184	UDP-N,N'-diacetylbacillosamine 2-epimerase (hydrolyzing)
		EC:1.1.99.21	D-sorbitol dehydrogenase (acceptor)
		EC:3.4.22.37	Gingipain R
		EC:6.3.5.6	Asparaginyl-tRNA synthase (glutamine-hydrolyzing)
		EC:4.1.1.4	Acetoacetate decarboxylase
		EC:4.6.1.13	Phosphatidylinositol diacylglycerol-lyase
		EC:3.4.11.6	Aminopeptidase B
		EC:3.2.2.21	DNA-3-methyladenine glycosylase II
		EC:5.5.1.18	Lycopene epsilon-cyclase
		EC:2.5.1.61	Hydroxymethylbilane synthase
		EC:6.1.1.13	D-alanine--poly(phosphoribitol) ligase
		EC:4.1.1.20	Diaminopimelate decarboxylase
		EC:6.3.4.4	Adenylosuccinate synthase
		EC:5.3.1.5	Xylose isomerase
		EC:1.1.1.132	GDP-mannose 6-dehydrogenase
		EC:3.4.24.83	Anthrax lethal factor endopeptidase
		EC:4.2.2.23	Rhamnogalacturonan endolyase
		EC:4.1.1.79	Sulfopyruvate decarboxylase
		EC:4.1.1.74	Indolepyruvate decarboxylase
		EC:2.7.7.81	Pseudaminic acid cytidylyltransferase
		EC:4.2.1.19	Imidazoleglycerol-phosphate dehydratase
		EC:4.2.2.7	Heparin lyase
		EC:2.1.1.41	Sterol 24-C-methyltransferase
		EC:5.1.3.14	UDP-N-acetylglucosamine 2-epimerase (non-hydrolyzing)
		EC:2.7.1.107	Diacylglycerol kinase (ATP)
		EC:1.1.1.48	D-galactose 1-dehydrogenase
		EC:4.2.3.37	Epi-isozizaene synthase
		EC:3.1.3.89	5'-deoxynucleotidase
		EC:3.1.4.54	N-acetylphosphatidylethanolamine-hydrolyzing phospholipase D
		EC:4.1.1.97	2-oxo-4-hydroxy-4-carboxy-5-ureidoimidazoline decarboxylase
		EC:4.1.1.41	Methylmalonyl-CoA decarboxylase
		EC:2.4.1.18	1,4-alpha-glucan branching enzyme
		EC:2.4.1.216	Trehalose 6-phosphate phosphorylase
		EC:3.1.2.20	Acyl-CoA hydrolase
		EC:4.1.1.37	Uroporphyrinogen decarboxylase
		EC:1.14.15.11	Pentalenic acid synthase
		EC:1.11.1.5	Cytochrome-c peroxidase
		EC:2.6.1.109	8-amino-3,8-dideoxy-alpha-D-manno-octulosonate transaminase
		EC:3.5.99.2	Aminopyrimidine aminohydrolase
		EC:3.2.1.86	6-phospho-beta-glucosidase
		EC:1.1.3.8	L-gulonolactone oxidase
		EC:5.4.99.62	D-ribose pyranase
		EC:3.5.1.77	N-carbamoyl-D-amino-acid hydrolase
		EC:6.3.2.4	D-alanine--D-alanine ligase
		EC:1.8.1.7	Glutathione-disulfide reductase
		EC:5.1.3.8	N-acylglucosamine 2-epimerase
		EC:6.2.1.12	4-coumarate--CoA ligase
		EC:3.1.1.96	D-aminoacyl-tRNA deacylase
		EC:2.7.4.3	Adenylate kinase
		EC:2.4.1.247	Beta-D-galactosyl-(1->4)-L-rhamnose phosphorylase
		EC:4.2.1.141	2-dehydro-3-deoxy-D-arabinonate dehydratase
		EC:6.1.1.18	Glutamine--tRNA ligase
		EC:1.1.5.3	Glycerol-3-phosphate dehydrogenase
		EC:2.4.1.310	Vancomycin aglycone glucosyltransferase
		EC:1.1.1.262	4-hydroxythreonine-4-phosphate dehydrogenase
		EC:1.1.1.380	L-gulonate 5-dehydrogenase
		EC:1.7.7.2	Ferredoxin--nitrate reductase
		EC:2.1.2.2	Phosphoribosylglycinamide formyltransferase
		EC:2.7.7.68	2-phospho-L-lactate guanylyltransferase
		EC:2.1.1.131	Precorrin-3B C(17)-methyltransferase
		EC:2.3.1.35	Glutamate N-acetyltransferase
		EC:2.3.1.12	Dihydrolipoyllysine-residue acetyltransferase
		EC:4.1.2.13	Fructose-bisphosphate aldolase
		EC:5.3.3.3	Vinylacetyl-CoA Delta-isomerase
		EC:3.1.3.81	Diacylglycerol diphosphate phosphatase
		EC:1.2.1.21	Glycolaldehyde dehydrogenase
		EC:3.6.3.41	Heme-transporting ATPase
		EC:1.17.5.1	Phenylacetyl-CoA dehydrogenase
		EC:1.1.1.385	Dihydroanticapsin 7-dehydrogenase
		EC:5.3.1.24	Phosphoribosylanthranilate isomerase
		EC:5.4.99.18	5-(carboxyamino)imidazole ribonucleotide mutase
		EC:2.6.1.36	L-lysine 6-transaminase
		EC:2.1.1.210	Demethylspheroidene O-methyltransferase
		EC:2.3.1.233	1,3,6,8-tetrahydroxynaphthalene synthase
		EC:2.7.7.2	FAD synthetase
		EC:2.5.1.21	Squalene synthase
		EC:4.2.1.47	GDP-mannose 4,6-dehydratase
		EC:1.14.14.1	Unspecific monooxygenase
		EC:2.3.1.19	Phosphate butyryltransferase
		EC:1.7.1.13	PreQ(1) synthase
		EC:6.1.1.1	Tyrosine--tRNA ligase
		EC:4.2.1.33	3-isopropylmalate dehydratase
		EC:4.1.1.68	5-oxopent-3-ene-1,2,5-tricarboxylate decarboxylase
		EC:3.1.3.1	Alkaline phosphatase
		EC:3.4.11.23	PepB aminopeptidase
		EC:2.7.8.26	Adenosylcobinamide-GDP ribazoletransferase
		EC:1.1.3.15	(S)-2-hydroxy-acid oxidase
		EC:3.5.1.56	N,N-dimethylformamidase
		EC:6.3.2.36	4-phosphopantoate--beta-alanine ligase
		EC:3.1.3.16	Protein-serine/threonine phosphatase
		EC:1.4.1.16	Diaminopimelate dehydrogenase
		EC:3.1.3.5	5'-nucleotidase
		EC:2.7.9.3	Selenide, water dikinase
		EC:3.2.1.52	Beta-N-acetylhexosaminidase
		EC:3.1.1.45	Carboxymethylenebutenolidase
		EC:4.4.1.13	Cysteine-S-conjugate beta-lyase
		EC:3.6.3.27	Phosphate-transporting ATPase
		EC:1.2.1.75	Malonyl CoA reductase (malonate semialdehyde-forming)
		EC:1.14.19.8	Pentalenolactone synthase
		EC:5.4.2.10	Phosphoglucosamine mutase
		EC:3.8.1.5	Haloalkane dehalogenase
		EC:3.4.21.89	Signal peptidase I
		EC:6.5.1.4	RNA 3'-terminal-phosphate cyclase (ATP)
		EC:5.1.1.17	Isopenicillin-N epimerase
		EC:3.6.1.66	XTP/dITP diphosphatase
		EC:4.1.3.36	1,4-dihydroxy-2-naphthoyl-CoA synthase
		EC:2.1.1.172	16S rRNA (guanine(1207)-N(2))-methyltransferase
		EC:3.5.1.86	Mandelamide amidase
		EC:2.7.11.1	Non-specific serine/threonine protein kinase
		EC:4.1.2.29	5-dehydro-2-deoxyphosphogluconate aldolase
		EC:2.4.1.289	N-acetylglucosaminyl-diphospho-decaprenol L-rhamnosyltransferase
		EC:3.6.3.34	Iron-chelate-transporting ATPase
		EC:1.3.1.64	Phthalate 4,5-cis-dihydrodiol dehydrogenase
		EC:2.5.1.6	Methionine adenosyltransferase
		EC:2.5.1.54	3-deoxy-7-phosphoheptulonate synthase
		EC:2.7.7.8	Polyribonucleotide nucleotidyltransferase
		EC:3.5.4.5	Cytidine deaminase
		EC:3.2.1.25	Beta-mannosidase
		EC:2.4.1.37	Fucosylgalactoside 3-alpha-galactosyltransferase
		EC:2.1.1.148	Thymidylate synthase (FAD)
		EC:1.3.8.8	Long-chain-acyl-CoA dehydrogenase
		EC:3.6.3.2	Magnesium-importing ATPase
		EC:4.1.1.70	Glutaconyl-CoA decarboxylase
		EC:2.7.4.9	dTMP kinase
		EC:3.5.1.107	Maleamate amidohydrolase
		EC:2.3.1.5	Arylamine N-acetyltransferase
		EC:2.7.1.176	UDP-N-acetylglucosamine kinase
		EC:6.2.1.34	Trans-feruloyl-CoA synthase
		EC:2.4.1.291	4-alpha-N-acetylgalactosaminyltransferase
		EC:2.7.1.30	Glycerol kinase
		EC:1.4.3.16	L-aspartate oxidase
		EC:2.9.1.1	L-seryl-tRNA(Sec) selenium transferase
		EC:3.2.1.8	Endo-1,4-beta-xylanase
		EC:1.14.14.12	3-hydroxy-9,10-secoandrosta-1,3,5(10)-triene-9,17-dione monooxygenase
		EC:3.6.3.32	Quaternary-amine-transporting ATPase
		EC:2.1.1.10	Homocysteine S-methyltransferase
		EC:1.17.1.8	4-hydroxy-tetrahydrodipicolinate reductase
		EC:2.5.1.89	diphosphate specific)
		EC:2.1.1.80	Protein-glutamate O-methyltransferase
		EC:2.3.1.15	Glycerol-3-phosphate 1-O-acyltransferase
		EC:1.17.1.1	CDP-4-dehydro-6-deoxyglucose reductase
		EC:3.1.4.12	Sphingomyelin phosphodiesterase
		EC:1.4.4.2	Glycine dehydrogenase (aminomethyl-transferring)
		EC:4.1.1.32	Phosphoenolpyruvate carboxykinase (GTP)
		EC:1.3.99.5	3-oxo-5-alpha-steroid 4-dehydrogenase (acceptor)
		EC:2.3.1.30	Serine O-acetyltransferase
		EC:3.5.99.5	2-aminomuconate deaminase
		EC:5.4.99.15	(1->4)-alpha-D-glucan 1-alpha-D-glucosylmutase
		EC:4.2.1.9	Dihydroxy-acid dehydratase
		EC:4.2.99.20	2-succinyl-6-hydroxy-2,4-cyclohexadiene-1-carboxylate synthase
		EC:6.3.4.2	CTP synthase (glutamine hydrolyzing)
		EC:1.3.1.32	Maleylacetate reductase
		EC:3.5.1.94	Gamma-glutamyl-gamma-aminobutyrate hydrolase
		EC:1.1.1.363	Glucose-6-phosphate dehydrogenase (NAD(P)(+))
		EC:1.5.8.3	Sarcosine dehydrogenase
		EC:2.4.1.129	Peptidoglycan glycosyltransferase
		EC:4.3.1.4	Formimidoyltetrahydrofolate cyclodeaminase
		EC:2.7.1.13	Dehydrogluconokinase
		EC:2.1.1.268	tRNA(Thr) (cytosine(32)-N(3))-methyltransferase
		EC:2.7.1.21	Thymidine kinase
		EC:1.14.99.46	Pyrimidine monooxygenase
		EC:2.4.1.281	4-O-beta-D-mannosyl-D-glucose phosphorylase
		EC:5.1.1.7	Diaminopimelate epimerase
		EC:2.3.2.8	Arginyltransferase
		EC:2.1.1.206	tRNA (cytidine(56)-2'-O)-methyltransferase
		EC:1.1.1.291	2-hydroxymethylglutarate dehydrogenase
		EC:6.3.3.1	Phosphoribosylformylglycinamidine cyclo-ligase
		EC:2.5.1.48	Cystathionine gamma-synthase
		EC:6.3.2.12	Dihydrofolate synthase
		EC:2.8.1.12	Molybdopterin synthase
		EC:1.21.4.1	D-proline reductase (dithiol)
		EC:3.6.4.6	Vesicle-fusing ATPase
		EC:2.7.1.130	Tetraacyldisaccharide 4'-kinase
		EC:1.2.1.8	Betaine-aldehyde dehydrogenase
		EC:1.1.1.31	3-hydroxyisobutyrate dehydrogenase
		EC:3.1.1.74	Cutinase
		EC:1.14.13.113	FAD-dependent urate hydroxylase
		EC:1.1.1.371	Scyllo-inositol 2-dehydrogenase (NADP(+))
		EC:3.5.2.12	6-aminohexanoate-cyclic-dimer hydrolase
		EC:2.1.1.44	L-histidine N(alpha)-methyltransferase
		EC:2.4.1.320	1,4-beta-mannosyl-N-acetylglucosamine phosphorylase
		EC:2.7.6.1	Ribose-phosphate diphosphokinase
		EC:1.5.1.25	Thiomorpholine-carboxylate dehydrogenase
		EC:4.1.2.20	2-dehydro-3-deoxyglucarate aldolase
		EC:1.1.1.378	L-rhamnose 1-dehydrogenase (NAD(P)(+))
		EC:1.13.11.75	All-trans-8'-apo-beta-carotenal 15,15'-oxygenase
		EC:5.1.3.3	Aldose 1-epimerase
		EC:1.1.1.86	Ketol-acid reductoisomerase (NADP(+))
		EC:5.3.1.28	D-sedoheptulose 7-phosphate isomerase
		EC:2.3.1.47	8-amino-7-oxononanoate synthase
		EC:2.4.99.13	(Kdo)-lipid IV(A) 3-deoxy-D-manno-octulosonic acid transferase
		EC:3.1.3.23	Sugar-phosphatase
		EC:3.4.13.9	Xaa-Pro dipeptidase
		EC:3.2.1.170	Mannosylglycerate hydrolase
		EC:3.4.24.3	Microbial collagenase
		EC:1.3.1.86	Crotonyl-CoA reductase
		EC:1.14.14.8	Anthranilate 3-monooxygenase (FAD)
		EC:2.6.1.79	Glutamate--prephenate aminotransferase
		EC:2.4.2.48	tRNA-guanine(15) transglycosylase
		EC:3.5.3.15	Protein-arginine deiminase
		EC:3.6.1.26	CDP-diacylglycerol diphosphatase
		EC:2.1.1.294	3-phospho-methyltransferase
		EC:1.14.14.5	Alkanesulfonate monooxygenase
		EC:1.1.1.41	Isocitrate dehydrogenase (NAD(+))
		EC:2.7.1.5	Rhamnulokinase
		EC:3.4.11.15	Aminopeptidase Y
		EC:2.1.1.179	16S rRNA (guanine(1405)-N(7))-methyltransferase
		EC:3.2.2.9	Adenosylhomocysteine nucleosidase
		EC:2.8.3.1	Propionate CoA-transferase
		EC:4.1.1.48	Indole-3-glycerol-phosphate synthase
		EC:3.1.30.1	Aspergillus nuclease S(1)
		EC:1.1.1.251	Galactitol-1-phosphate 5-dehydrogenase
		EC:3.5.3.18	Dimethylargininase
		EC:2.8.1.2	3-mercaptopyruvate sulfurtransferase
		EC:2.7.1.52	Fucokinase
		EC:3.1.26.8	Ribonuclease M5
		EC:4.1.3.30	Methylisocitrate lyase
		EC:5.2.1.2	Maleylacetoacetate isomerase
		EC:3.4.24.77	Snapalysin
		EC:3.5.1.24	Choloylglycine hydrolase
		EC:5.4.2.6	Beta-phosphoglucomutase
		EC:2.1.1.35	tRNA (uracil(54)-C(5))-methyltransferase
		EC:2.5.1.29	Geranylgeranyl diphosphate synthase
		EC:1.1.1.105	All-trans-retinol dehydrogenase (NAD(+))
		EC:2.6.1.45	Serine--glyoxylate transaminase
		EC:2.4.2.37	NAD(+)--dinitrogen-reductase ADP-D-ribosyltransferase
		EC:1.1.1.69	Gluconate 5-dehydrogenase
		EC:1.3.1.45	2'-hydroxyisoflavone reductase
		EC:2.1.1.269	Dimethylsulfoniopropionate demethylase
		EC:2.7.1.146	ADP-specific phosphofructokinase
		EC:1.1.99.1	Choline dehydrogenase
		EC:5.4.3.8	Glutamate-1-semialdehyde 2,1-aminomutase
		EC:3.6.3.17	Monosaccharide-transporting ATPase
		EC:1.4.1.24	3-dehydroquinate synthase II
		EC:4.2.2.17	Inulin fructotransferase (DFA-I-forming)
		EC:3.6.3.29	Molybdate-transporting ATPase
		EC:1.1.1.377	L-rhamnose 1-dehydrogenase (NADP(+))
		EC:3.1.3.3	Phosphoserine phosphatase
		EC:2.1.1.215	tRNA (guanine(26)-N(2)/guanine(27)-N(2))-dimethyltransferase
		EC:2.7.8.37	Alpha-D-ribose 1-methylphosphonate 5-triphosphate synthase
		EC:2.6.1.51	Serine--pyruvate transaminase
		EC:1.2.4.4	3-methyl-2-oxobutanoate dehydrogenase (2-methylpropanoyl-transferring)
		EC:3.1.2.28	1,4-dihydroxy-2-naphthoyl-CoA hydrolase
		EC:3.2.1.187	(Ara-f)(3)-Hyp beta-L-arabinobiosidase
		EC:2.7.10.1	Receptor protein-tyrosine kinase
		EC:3.2.1.80	Fructan beta-fructosidase
		EC:5.1.3.32	L-rhamnose mutarotase
		EC:2.1.1.184	23S rRNA (adenine(2085)-N(6))-dimethyltransferase
		EC:5.4.3.3	Beta-lysine 5,6-aminomutase
		EC:2.7.1.39	Homoserine kinase
		EC:1.3.1.87	3-(cis-5,6-dihydroxycyclohexa-1,3-dien-1-yl)propanoate dehydrogenase
		EC:1.1.2.6	Polyvinyl alcohol dehydrogenase (cytochrome)
		EC:4.1.99.3	Deoxyribodipyrimidine photo-lyase
		EC:2.7.1.43	Glucuronokinase
		EC:4.1.2.9	Phosphoketolase
		EC:1.1.1.157	3-hydroxybutyryl-CoA dehydrogenase
		EC:1.1.1.369	D-chiro-inositol 1-dehydrogenase
		EC:1.1.1.34	Hydroxymethylglutaryl-CoA reductase (NADPH)
		EC:2.1.1.86	Tetrahydromethanopterin S-methyltransferase
		EC:1.14.12.17	Nitric oxide dioxygenase
		EC:1.14.13.20	2,4-dichlorophenol 6-monooxygenase
		EC:3.1.5.1	dGTPase
		EC:2.1.2.13	UDP-4-amino-4-deoxy-L-arabinose formyltransferase
		EC:1.5.8.2	Trimethylamine dehydrogenase
		EC:2.3.1.228	Isovaleryl-homoserine lactone synthase
		EC:3.4.22.8	Clostripain
		EC:2.5.1.56	N-acetylneuraminate synthase
		EC:3.2.1.93	Alpha,alpha-phosphotrehalase
		EC:3.4.17.14	Zinc D-Ala-D-Ala carboxypeptidase
		EC:3.5.99.3	Hydroxydechloroatrazine ethylaminohydrolase
		EC:2.7.1.15	Ribokinase
		EC:3.6.3.24	Nickel-transporting ATPase
		EC:2.3.1.117	2,3,4,5-tetrahydropyridine-2,6-dicarboxylate N-succinyltransferase
		EC:2.4.1.46	Monogalactosyldiacylglycerol synthase
		EC:1.13.11.15	3,4-dihydroxyphenylacetate 2,3-dioxygenase
		EC:2.6.1.87	UDP-4-amino-4-deoxy-L-arabinose aminotransferase
		EC:1.4.1.9	Leucine dehydrogenase
		EC:4.1.2.57	Sulfofructosephosphate aldolase
		EC:6.1.1.6	Lysine--tRNA ligase
		EC:2.2.1.2	Transaldolase
		EC:6.1.1.24	Glutamate--tRNA(Gln) ligase
		EC:4.3.1.7	Ethanolamine ammonia-lyase
		EC:3.4.15.6	Cyanophycinase
		EC:2.4.1.25	4-alpha-glucanotransferase
		EC:2.4.1.182	Lipid-A-disaccharide synthase
		EC:3.1.1.24	3-oxoadipate enol-lactonase
		EC:2.2.1.9	synthase
		EC:3.2.1.165	Exo-1,4-beta-D-glucosaminidase
		EC:1.1.1.18	Inositol 2-dehydrogenase
		EC:2.4.1.7	Sucrose phosphorylase
		EC:3.5.4.2	Adenine deaminase
		EC:5.2.1.8	Peptidylprolyl isomerase
		EC:5.1.1.18	Serine racemase
		EC:3.5.1.97	Acyl-homoserine-lactone acylase
		EC:1.13.12.3	Tryptophan 2-monooxygenase
		EC:2.6.1.13	Ornithine aminotransferase
		EC:2.7.7.6	DNA-directed RNA polymerase
		EC:2.6.1.34	UDP-N-acetylbacillosamine transaminase
		EC:4.1.3.39	4-hydroxy-2-oxovalerate aldolase
		EC:1.21.4.2	Glycine reductase
		EC:6.4.1.1	Pyruvate carboxylase
		EC:2.7.2.4	Aspartate kinase
		EC:4.3.1.1	Aspartate ammonia-lyase
		EC:2.7.1.1	Hexokinase
		EC:5.1.3.1	Ribulose-phosphate 3-epimerase
		EC:1.1.1.302	2,5-diamino-6-(ribosylamino)-4(3H)-pyrimidinone 5'-phosphate reductase
		EC:3.7.1.21	6-oxocyclohex-1-ene-1-carbonyl-CoA hydratase
		EC:1.6.99.3	NADH dehydrogenase
		EC:1.7.99.4	Nitrate reductase
		EC:2.1.1.67	Thiopurine S-methyltransferase
		EC:3.5.4.31	S-methyl-5'-thioadenosine deaminase
		EC:1.14.13.84	4-hydroxyacetophenone monooxygenase
		EC:3.1.3.90	Maltose 6'-phosphate phosphatase
		EC:4.1.1.15	Glutamate decarboxylase
		EC:4.1.1.5	Acetolactate decarboxylase
		EC:2.4.1.276	Zeaxanthin glucosyltransferase
		EC:2.1.1.190	23S rRNA (uracil(1939)-C(5))-methyltransferase
		EC:2.3.1.29	Glycine C-acetyltransferase
		EC:2.7.3.2	Creatine kinase
		EC:3.2.1.156	Oligosaccharide reducing-end xylanase
		EC:1.4.7.1	Glutamate synthase (ferredoxin)
		EC:1.2.98.1	Formaldehyde dismutase
		EC:4.1.99.11	Benzylsuccinate synthase
		EC:2.8.3.6	3-oxoadipate CoA-transferase
		EC:3.6.3.16	Arsenite-transporting ATPase
		EC:1.14.11.16	Peptide-aspartate beta-dioxygenase
		EC:2.7.11.5	[Isocitrate dehydrogenase (NADP(+))] kinase
		EC:6.3.5.11	Cobyrinate a,c-diamide synthase (glutamine-hydrolyzing)
		EC:2.1.2.1	Glycine hydroxymethyltransferase
		EC:2.6.1.44	Alanine--glyoxylate transaminase
		EC:5.1.2.2	Mandelate racemase
		EC:3.3.2.9	Microsomal epoxide hydrolase
		EC:2.4.1.264	2-beta-glucuronyltransferase
		EC:4.2.3.12	6-pyruvoyltetrahydropterin synthase
		EC:3.6.4.13	RNA helicase
		EC:4.2.1.83	4-oxalmesaconate hydratase
		EC:1.1.1.29	Glycerate dehydrogenase
		EC:1.6.99.1	NADPH dehydrogenase
		EC:4.1.2.41	Vanillin synthase
		EC:2.7.7.72	CCA tRNA nucleotidyltransferase
		EC:4.4.1.5	Lactoylglutathione lyase
		EC:3.2.2.1	Purine nucleosidase
		EC:2.1.1.192	23S rRNA (adenine(2503)-C(2))-methyltransferase
		EC:1.1.1.275	(+)-trans-carveol dehydrogenase
		EC:2.7.1.58	2-dehydro-3-deoxygalactonokinase
		EC:1.4.1.4	Glutamate dehydrogenase (NADP(+))
		EC:2.5.1.77	7,8-didemethyl-8-hydroxy-5-deazariboflavin synthase
		EC:1.5.3.1	Sarcosine oxidase
		EC:5.3.1.31	Sulfoquinovose isomerase
		EC:4.2.1.144	3-amino-5-hydroxybenzoate synthase
		EC:4.2.99.18	DNA-(apurinic or apyrimidinic site) lyase
		EC:1.16.1.9	Ferric-chelate reductase (NADPH)
		EC:3.2.1.172	Unsaturated rhamnogalacturonyl hydrolase
		EC:2.4.2.8	Hypoxanthine phosphoribosyltransferase
		EC:4.2.1.132	2-hydroxyhexa-2,4-dienoate hydratase
		EC:1.14.99.50	Gamma-glutamyl hercynylcysteine S-oxide synthase
		EC:2.3.1.229	4-coumaroyl-homoserine lactone synthase
		EC:3.2.1.37	Xylan 1,4-beta-xylosidase
		EC:1.1.1.307	D-xylose reductase
		EC:1.1.1.219	Dihydrokaempferol 4-reductase
		EC:4.1.1.71	2-oxoglutarate decarboxylase
		EC:1.7.2.4	Nitrous-oxide reductase
		EC:1.7.7.1	Ferredoxin--nitrite reductase
		EC:2.4.1.227	acetylglucosaminyltransferase
		EC:1.11.1.7	Peroxidase
		EC:2.4.2.21	Nicotinate-nucleotide--dimethylbenzimidazole phosphoribosyltransferase
		EC:4.2.1.147	5,6,7,8-tetrahydromethanopterin hydro-lyase
		EC:4.1.1.39	Ribulose-bisphosphate carboxylase
		EC:2.1.1.223	tRNA(1)(Val) (adenine(37)-N(6))-methyltransferase
		EC:2.3.1.1	Amino-acid N-acetyltransferase
		EC:2.3.1.165	6-methylsalicylic acid synthase
		EC:2.5.1.105	5'-phosphate synthase
		EC:1.17.4.1	Ribonucleoside-diphosphate reductase
		EC:2.3.1.183	Phosphinothricin acetyltransferase
		EC:6.3.2.9	UDP-N-acetylmuramoyl-L-alanine--D-glutamate ligase
		EC:6.3.2.17	Tetrahydrofolate synthase
		EC:2.7.8.20	Phosphatidylglycerol--membrane-oligosaccharide glycerophosphotransferase
		EC:2.3.3.15	Sulfoacetaldehyde acetyltransferase
		EC:2.3.3.10	Hydroxymethylglutaryl-CoA synthase
		EC:2.3.3.5	2-methylcitrate synthase
		EC:3.2.1.28	Alpha,alpha-trehalase
		EC:2.7.2.1	Acetate kinase
		EC:3.5.1.44	Protein-glutamine glutaminase
		EC:5.1.99.6	NAD(P)H-hydrate epimerase
		EC:2.1.1.199	16S rRNA (cytosine(1402)-N(4))-methyltransferase
		EC:4.1.1.76	Arylmalonate decarboxylase
		EC:3.7.1.14	2-hydroxy-6-oxonona-2,4-dienedioate hydrolase
		EC:1.13.11.33	Arachidonate 15-lipoxygenase
		EC:1.13.11.49	Chlorite O(2)-lyase
		EC:3.4.24.71	Endothelin-converting enzyme 1
		EC:2.6.1.98	UDP-2-acetamido-2-deoxy-ribo-hexuluronate aminotransferase
		EC:1.1.1.4	(R,R)-butanediol dehydrogenase
		EC:3.4.24.11	Neprilysin
		EC:1.14.13.172	Salicylate 5-hydroxylase
		EC:1.8.1.4	Dihydrolipoyl dehydrogenase
		EC:6.2.1.25	Benzoate--CoA ligase
		EC:3.1.13.5	Ribonuclease D
		EC:1.1.1.305	UDP-glucuronic acid oxidase (UDP-4-keto-hexauronic acid decarboxylating)
		EC:5.4.99.19	16S rRNA pseudouridine(516) synthase
		EC:1.1.1.60	2-hydroxy-3-oxopropionate reductase
		EC:3.4.21.116	SpoIVB peptidase
		EC:2.5.1.42	Geranylgeranylglycerol-phosphate geranylgeranyltransferase
		EC:1.3.1.62	Pimeloyl-CoA dehydrogenase
		EC:1.1.1.136	UDP-N-acetylglucosamine 6-dehydrogenase
		EC:2.8.4.3	tRNA-2-methylthio-N(6)-dimethylallyladenosine synthase
		EC:1.14.13.2	4-hydroxybenzoate 3-monooxygenase
		EC:3.2.1.40	Alpha-L-rhamnosidase
		EC:1.1.1.381	3-hydroxy acid dehydrogenase
		EC:3.5.2.7	Imidazolonepropionase
		EC:5.1.99.4	Alpha-methylacyl-CoA racemase
		EC:3.5.3.7	Guanidinobutyrase
		EC:1.3.99.22	Coproporphyrinogen dehydrogenase
		EC:4.1.2.44	Benzoyl-CoA-dihydrodiol lyase
		EC:6.3.4.20	7-cyano-7-deazaguanine synthase
		EC:1.4.3.19	Glycine oxidase
		EC:3.1.3.8	3-phytase
		EC:1.5.8.4	Dimethylglycine dehydrogenase
		EC:2.8.3.13	Succinate--hydroxymethylglutarate CoA-transferase
		EC:3.1.11.2	Exodeoxyribonuclease III
		EC:6.3.2.49	L-alanine--L-anticapsin ligase
		EC:2.1.1.33	tRNA (guanine(46)-N(7))-methyltransferase
		EC:1.12.5.1	Hydrogen:quinone oxidoreductase
		EC:3.5.1.53	N-carbamoylputrescine amidase
		EC:1.2.1.60	5-carboxymethyl-2-hydroxymuconic-semialdehyde dehydrogenase
		EC:1.9.3.1	Cytochrome-c oxidase
		EC:2.7.1.31	Glycerate 3-kinase
		EC:3.1.27.3	Ribonuclease T(1)
		EC:4.2.1.40	Glucarate dehydratase
		EC:3.2.1.24	Alpha-mannosidase
		EC:3.6.3.3	Cadmium-exporting ATPase
		EC:2.4.2.17	ATP phosphoribosyltransferase
		EC:1.2.7.3	2-oxoglutarate synthase
		EC:2.7.1.175	Maltokinase
		EC:2.4.2.1	Purine-nucleoside phosphorylase
		EC:1.3.99.26	All-trans-zeta-carotene desaturase
		EC:2.4.1.173	Sterol 3-beta-glucosyltransferase
		EC:1.3.1.75	Divinyl chlorophyllide a 8-vinyl-reductase
		EC:2.7.1.73	Inosine kinase
		EC:4.1.1.25	Tyrosine decarboxylase
		EC:3.2.1.54	Cyclomaltodextrinase
		EC:2.3.1.242	Kdo(2)-lipid IV(A) palmitoleoyltransferase
		EC:6.3.1.2	Glutamate--ammonia ligase
		EC:1.1.98.2	Glucose-6-phosphate dehydrogenase (coenzyme-F420)
		EC:6.3.2.3	Glutathione synthase
		EC:3.6.3.30	Fe(3+)-transporting ATPase
		EC:3.5.1.82	N-acyl-D-glutamate deacylase
		EC:6.3.2.39	Aerobactin synthase
		EC:1.3.8.2	4,4'-diapophytoene desaturase (4,4'-diapolycopene-forming)
		EC:5.1.1.4	Proline racemase
		EC:2.7.1.60	N-acylmannosamine kinase
		EC:1.14.11.39	L-asparagine oxygenase
		EC:2.1.1.224	23S rRNA (adenine(2503)-C(8))-methyltransferase
		EC:4.2.3.75	(-)-germacrene D synthase
		EC:6.2.1.30	Phenylacetate--CoA ligase
		EC:1.2.1.39	Phenylacetaldehyde dehydrogenase
		EC:3.1.1.81	Quorum-quenching N-acyl-homoserine lactonase
		EC:1.1.1.163	Cyclopentanol dehydrogenase
		EC:3.4.21.88	Repressor LexA
		EC:2.7.1.89	Thiamine kinase
		EC:2.4.1.64	Alpha,alpha-trehalose phosphorylase
		EC:3.6.1.23	dUTP diphosphatase
		EC:3.4.21.4	Trypsin
		EC:1.1.1.26	Glyoxylate reductase
		EC:3.5.1.19	Nicotinamidase
		EC:2.4.1.12	Cellulose synthase (UDP-forming)
		EC:3.1.21.3	Type I site-specific deoxyribonuclease
		EC:2.1.1.189	23S rRNA (uracil(747)-C(5))-methyltransferase
		EC:4.2.1.68	L-fuconate dehydratase
		EC:1.1.1.145	3-beta-hydroxy-Delta(5)-steroid dehydrogenase
		EC:1.10.9.1	Plastoquinol--plastocyanin reductase
		EC:1.3.8.4	Isovaleryl-CoA dehydrogenase
		EC:4.6.1.12	2-C-methyl-D-erythritol 2,4-cyclodiphosphate synthase
		EC:6.3.5.3	Phosphoribosylformylglycinamidine synthase
		EC:1.14.13.129	Beta-carotene 3-hydroxylase
		EC:6.3.3.5	O-ureido-D-serine cyclo-ligase
		EC:3.2.1.45	Glucosylceramidase
		EC:2.1.1.163	Demethylmenaquinone methyltransferase
		EC:1.1.1.339	dTDP-6-deoxy-L-talose 4-dehydrogenase (NAD(+))
		EC:6.3.1.11	Glutamate--putrescine ligase
		EC:2.1.1.156	Glycine/sarcosine N-methyltransferase
		EC:1.4.3.3	D-amino-acid oxidase
		EC:1.1.1.298	3-hydroxypropionate dehydrogenase (NADP(+))
		EC:2.7.1.72	Streptomycin 6-kinase
		EC:5.4.99.28	tRNA pseudouridine(32) synthase
		EC:3.5.1.99	Fatty acid amide hydrolase
		EC:2.7.1.156	Adenosylcobinamide kinase
		EC:3.2.1.97	Endo-alpha-N-acetylgalactosaminidase
		EC:2.3.1.18	Galactoside O-acetyltransferase
		EC:4.99.1.4	Sirohydrochlorin ferrochelatase
		EC:4.1.1.87	Malonyl-S-ACP decarboxylase
		EC:3.1.6.13	Iduronate-2-sulfatase
		EC:4.2.1.5	Arabinonate dehydratase
		EC:1.14.13.70	Sterol 14-alpha-demethylase
		EC:1.2.99.7	Aldehyde dehydrogenase (FAD-independent)
		EC:1.4.3.21	Primary-amine oxidase
		EC:1.1.1.173	L-rhamnose 1-dehydrogenase
		EC:2.4.2.53	Undecaprenyl-phosphate 4-deoxy-4-formamido-L-arabinose transferase
		EC:2.7.1.169	Pantoate kinase
		EC:1.3.7.11	2,3-bis-O-geranylgeranyl-sn-glycero-phospholipid reductase
		EC:6.1.1.12	Aspartate--tRNA ligase
		EC:1.11.2.4	Fatty-acid peroxygenase
		EC:3.6.1.40	Guanosine-5'-triphosphate,3'-diphosphate diphosphatase
		EC:1.5.98.2	5,10-methylenetetrahydromethanopterin reductase
		EC:2.6.1.64	Glutamine--phenylpyruvate transaminase
		EC:1.1.1.282	Quinate/shikimate dehydrogenase
		EC:1.4.9.1	Methylamine dehydrogenase (amicyanin)
		EC:2.1.1.264	23S rRNA (guanine(2069)-N(7))-methyltransferase
		EC:2.4.1.213	Glucosylglycerol-phosphate synthase
		EC:4.1.99.16	Geosmin synthase
		EC:3.1.3.37	Sedoheptulose-bisphosphatase
		EC:2.4.2.10	Orotate phosphoribosyltransferase
		EC:3.1.7.2	Guanosine-3',5'-bis(diphosphate) 3'-diphosphatase
		EC:3.5.4.10	IMP cyclohydrolase
		EC:2.4.1.319	Beta-1,4-mannooligosaccharide phosphorylase
		EC:4.2.1.103	Cyclohexyl-isocyanide hydratase
		EC:1.11.1.19	Dye decolorizing peroxidase
		EC:2.3.1.169	CO-methylating acetyl-CoA synthase
		EC:5.4.2.2	Phosphoglucomutase (alpha-D-glucose-1,6-bisphosphate-dependent)
		EC:5.2.1.1	Maleate isomerase
		EC:2.7.7.62	Adenosylcobinamide-phosphate guanylyltransferase
		EC:1.1.1.320	Benzil reductase ((S)-benzoin forming)
		EC:2.1.1.265	Tellurite methyltransferase
		EC:3.4.24.55	Pitrilysin
		EC:3.5.1.25	N-acetylglucosamine-6-phosphate deacetylase
		EC:2.1.1.219	tRNA (adenine(57)-N(1)/adenine(58)-N(1))-methyltransferase
		EC:4.1.3.4	Hydroxymethylglutaryl-CoA lyase
		EC:1.1.5.4	Malate dehydrogenase (quinone)
		EC:1.14.13.40	Anthraniloyl-CoA monooxygenase
		EC:1.7.2.1	Nitrite reductase (NO-forming)
		EC:4.1.1.47	Tartronate-semialdehyde synthase
		EC:2.1.2.10	Aminomethyltransferase
		EC:2.7.1.40	Pyruvate kinase
		EC:2.7.1.11	6-phosphofructokinase
		EC:1.3.99.12	2-methylacyl-CoA dehydrogenase
		EC:6.1.1.21	Histidine--tRNA ligase
		EC:1.97.1.4	[Formate-C-acetyltransferase]-activating enzyme
		EC:1.1.1.11	D-arabinitol 4-dehydrogenase
		EC:6.3.2.13	UDP-N-acetylmuramoyl-L-alanyl-D-glutamate--2,6-diaminopimelate ligase
		EC:3.2.2.24	ADP-ribosyl-[dinitrogen reductase] hydrolase
		EC:2.7.1.4	Fructokinase
		EC:1.2.1.5	Aldehyde dehydrogenase (NAD(P)(+))
		EC:2.7.1.14	Sedoheptulokinase
		EC:2.6.1.30	Pyridoxamine--pyruvate transaminase
		EC:1.3.8.12	(2S)-methylsuccinyl-CoA dehydrogenase
		EC:2.3.1.4	Glucosamine-phosphate N-acetyltransferase
		EC:4.1.1.11	Aspartate 1-decarboxylase
		EC:3.4.21.81	Streptogrisin B
		EC:2.7.1.165	Glycerate 2-kinase
		EC:5.1.1.8	4-hydroxyproline epimerase
		EC:4.4.1.1	Cystathionine gamma-lyase
		EC:1.2.1.87	Propanal dehydrogenase (CoA-propanoylating)
		EC:4.4.1.14	1-aminocyclopropane-1-carboxylate synthase
		EC:2.8.3.10	Citrate CoA-transferase
		EC:3.10.1.1	N-sulfoglucosamine sulfohydrolase
		EC:2.7.1.51	L-fuculokinase
		EC:3.1.3.69	Glucosylglycerol 3-phosphatase
		EC:4.1.3.44	tRNA 4-demethylwyosine synthase (AdoMet-dependent)
		EC:6.2.1.40	4-hydroxybutyrate--CoA ligase
		EC:1.1.1.30	3-hydroxybutyrate dehydrogenase
		EC:5.4.99.20	23S rRNA pseudouridine(2457) synthase
		EC:1.14.13.106	Epi-isozizaene 5-monooxygenase
		EC:2.4.99.16	Starch synthase (maltosyl-transferring)
		EC:3.4.23.51	HycI peptidase
		EC:1.6.2.4	NADPH--hemoprotein reductase
		EC:3.2.2.3	Uridine nucleosidase
		EC:3.4.11.24	Aminopeptidase S
		EC:6.6.1.1	Magnesium chelatase
		EC:3.5.1.15	Aspartoacylase
		EC:1.1.1.36	Acetoacetyl-CoA reductase
		EC:1.2.1.4	Aldehyde dehydrogenase (NADP(+))
		EC:3.6.3.8	Calcium-transporting ATPase
		EC:3.1.3.11	Fructose-bisphosphatase
		EC:6.1.1.2	Tryptophan--tRNA ligase
		EC:1.1.1.79	Glyoxylate reductase (NADP(+))
		EC:6.3.2.34	Coenzyme F420-1:gamma-L-glutamate ligase
		EC:1.1.1.374	UDP-N-acetylglucosamine 3-dehydrogenase
		EC:2.4.1.21	Starch synthase
		EC:2.6.1.46	Diaminobutyrate--pyruvate transaminase
		EC:2.3.2.3	Lysyltransferase
		EC:3.2.1.58	Glucan 1,3-beta-glucosidase
		EC:1.1.1.81	Hydroxypyruvate reductase
		EC:3.4.24.26	Pseudolysin
		EC:1.1.2.7	Methanol dehydrogenase (cytochrome c)
		EC:1.8.99.5	Dissimilatory sulfite reductase
		EC:2.1.1.63	Methylated-DNA--[protein]-cysteine S-methyltransferase
		EC:4.2.99.21	Isochorismate lyase
		EC:2.3.1.57	Diamine N-acetyltransferase
		EC:2.4.1.288	decaprenol beta-1,5/1,6-galactofuranosyltransferase
		EC:2.4.2.14	Amidophosphoribosyltransferase
		EC:4.2.2.10	Pectin lyase
		EC:2.7.7.39	Glycerol-3-phosphate cytidylyltransferase
		EC:1.3.5.1	Succinate dehydrogenase (quinone)
		EC:4.2.1.6	Galactonate dehydratase
		EC:4.3.2.1	Argininosuccinate lyase
		EC:2.7.1.27	Erythritol kinase
		EC:1.1.1.56	Ribitol 2-dehydrogenase
		EC:6.1.2.1	D-alanine--(R)-lactate ligase
		EC:2.2.1.6	Acetolactate synthase
		EC:2.3.1.102	N(6)-hydroxylysine O-acetyltransferase
		EC:1.2.1.80	Long-chain acyl-[acyl-carrier-protein] reductase
		EC:2.6.1.17	Succinyldiaminopimelate transaminase
		EC:3.4.24.15	Thimet oligopeptidase
		EC:3.1.1.31	6-phosphogluconolactonase
		EC:3.6.1.31	Phosphoribosyl-ATP diphosphatase
		EC:1.20.4.1	Arsenate reductase (glutaredoxin)
		EC:2.7.7.60	2-C-methyl-D-erythritol 4-phosphate cytidylyltransferase
		EC:2.7.7.3	Pantetheine-phosphate adenylyltransferase
		EC:2.1.3.6	Putrescine carbamoyltransferase
		EC:3.6.1.1	Inorganic diphosphatase
		EC:2.1.1.107	Uroporphyrinogen-III C-methyltransferase
		EC:1.1.1.337	L-2-hydroxycarboxylate dehydrogenase (NAD(+))
		EC:1.1.1.42	Isocitrate dehydrogenase (NADP(+))
		EC:6.4.1.6	Acetone carboxylase
		EC:2.7.7.18	Nicotinate-nucleotide adenylyltransferase
		EC:2.8.3.9	Butyrate--acetoacetate CoA-transferase
		EC:4.1.1.1	Pyruvate decarboxylase
		EC:1.14.12.18	Biphenyl 2,3-dioxygenase
		EC:1.1.1.289	Sorbose reductase
		EC:2.7.1.35	Pyridoxal kinase
		EC:3.2.1.135	Neopullulanase
		EC:1.1.1.370	Scyllo-inositol 2-dehydrogenase (NAD(+))
		EC:5.1.3.20	ADP-glyceromanno-heptose 6-epimerase
		EC:3.2.1.1	Alpha-amylase
		EC:4.2.1.115	UDP-N-acetylglucosamine 4,6-dehydratase (inverting)
		EC:2.8.4.2	Arsenate-mycothiol transferase
		EC:3.2.1.96	Mannosyl-glycoprotein endo-beta-N-acetylglucosaminidase
		EC:5.1.3.5	UDP-arabinose 4-epimerase
		EC:2.7.1.90	Diphosphate--fructose-6-phosphate 1-phosphotransferase
		EC:1.14.13.165	Nitric-oxide synthase (NAD(P)H)
		EC:3.2.1.82	Exo-poly-alpha-galacturonosidase
		EC:5.3.1.27	6-phospho-3-hexuloisomerase
		EC:5.3.1.4	L-arabinose isomerase
		EC:2.7.3.3	Arginine kinase
		EC:2.3.1.40	Acyl-[acyl-carrier-protein]--phospholipid O-acyltransferase
		EC:2.1.1.113	Site-specific DNA-methyltransferase (cytosine-N(4)-specific)
		EC:1.13.11.11	Tryptophan 2,3-dioxygenase
		EC:2.7.7.9	UTP--glucose-1-phosphate uridylyltransferase
		EC:3.1.2.21	Dodecanoyl-[acyl-carrier-protein] hydrolase
		EC:1.13.11.1	Catechol 1,2-dioxygenase
		EC:3.1.4.17	3',5'-cyclic-nucleotide phosphodiesterase
		EC:4.2.1.129	Squalene--hopanol cyclase
		EC:1.13.12.22	Deoxynogalonate monooxygenase
		EC:4.2.1.18	Methylglutaconyl-CoA hydratase
		EC:1.1.1.306	S-(hydroxymethyl)mycothiol dehydrogenase
		EC:4.1.1.18	Lysine decarboxylase
		EC:1.3.3.14	Aclacinomycin-A oxidase
		EC:5.1.3.2	UDP-glucose 4-epimerase
		EC:5.4.99.61	Precorrin-8X methylmutase
		EC:3.1.26.5	Ribonuclease P
		EC:2.1.1.171	16S rRNA (guanine(966)-N(2))-methyltransferase
		EC:2.5.1.7	UDP-N-acetylglucosamine 1-carboxyvinyltransferase
		EC:2.3.1.31	Homoserine O-acetyltransferase
		EC:2.7.1.181	Polymannosyl GlcNAc-diphospho-ditrans,octacis-undecaprenol kinase
		EC:1.1.1.21	Aldehyde reductase
		EC:2.7.1.179	Kanosamine kinase
		EC:4.1.1.98	4-hydroxy-3-polyprenylbenzoate decarboxylase
		EC:2.1.1.144	Trans-aconitate 2-methyltransferase
		EC:3.5.5.7	Aliphatic nitrilase
		EC:1.1.1.261	sn-glycerol-1-phosphate dehydrogenase
		EC:3.2.2.30	Aminodeoxyfutalosine nucleosidase
		EC:1.21.98.1	Cyclic dehypoxanthinyl futalosine synthase
		EC:1.6.5.3	NADH:ubiquinone reductase (H(+)-translocating)
		EC:1.3.1.78	Arogenate dehydrogenase (NADP(+))
		EC:6.3.5.7	Glutaminyl-tRNA synthase (glutamine-hydrolyzing)
		EC:2.6.1.22	(S)-3-amino-2-methylpropionate transaminase
		EC:3.1.1.75	Poly(3-hydroxybutyrate) depolymerase
		EC:6.3.4.23	Formate--phosphoribosylaminoimidazolecarboxamide ligase
		EC:2.1.1.151	Cobalt-factor II C(20)-methyltransferase
		EC:6.3.4.18	5-(carboxyamino)imidazole ribonucleotide synthase
		EC:3.2.1.85	6-phospho-beta-galactosidase
		EC:4.2.1.43	2-dehydro-3-deoxy-L-arabinonate dehydratase
		EC:2.3.1.50	Serine C-palmitoyltransferase
		EC:4.2.3.3	Methylglyoxal synthase
		EC:1.3.3.6	Acyl-CoA oxidase
		EC:2.3.1.174	3-oxoadipyl-CoA thiolase
		EC:4.3.1.17	L-serine ammonia-lyase
		EC:6.3.3.2	5-formyltetrahydrofolate cyclo-ligase
		EC:5.3.3.8	Dodecenoyl-CoA isomerase
		EC:3.5.3.1	Arginase
		EC:4.1.3.27	Anthranilate synthase
		EC:6.1.1.17	Glutamate--tRNA ligase
		EC:3.5.1.68	N-formylglutamate deformylase
		EC:6.2.1.17	Propionate--CoA ligase
		EC:3.4.23.43	Prepilin peptidase
		EC:2.1.1.197	Malonyl-[acyl-carrier protein] O-methyltransferase
		EC:3.6.1.27	Undecaprenyl-diphosphate phosphatase
		EC:4.1.99.19	2-iminoacetate synthase
		EC:1.14.13.83	Precorrin-3B synthase
		EC:3.5.3.12	Agmatine deiminase
		EC:2.8.3.17	Cinnamoyl-CoA:phenyllactate CoA-transferase
		EC:2.1.1.260	rRNA small subunit pseudouridine methyltransferase Nep1
		EC:1.7.1.15	Nitrite reductase (NADH)
		EC:2.7.7.67	CDP-2,3-bis-(O-geranylgeranyl)-sn-glycerol synthase
		EC:4.1.3.17	4-hydroxy-4-methyl-2-oxoglutarate aldolase
		EC:2.5.1.1	Dimethylallyltranstransferase
		EC:1.14.13.127	3-(3-hydroxy-phenyl)propanoic acid hydroxylase
		EC:2.4.1.217	Mannosyl-3-phosphoglycerate synthase
		EC:2.3.1.178	Diaminobutyrate acetyltransferase
		EC:1.3.1.13	Prephenate dehydrogenase (NADP(+))
		EC:5.3.1.23	S-methyl-5-thioribose-1-phosphate isomerase
		EC:1.2.1.41	Glutamate-5-semialdehyde dehydrogenase
		EC:4.2.1.44	Myo-inosose-2 dehydratase
		EC:3.5.4.13	dCTP deaminase
		EC:2.1.1.228	tRNA (guanine(37)-N(1))-methyltransferase
		EC:1.1.1.17	Mannitol-1-phosphate 5-dehydrogenase
		EC:1.2.1.16	Succinate-semialdehyde dehydrogenase (NAD(P)(+))
		EC:3.1.4.46	Glycerophosphodiester phosphodiesterase
		EC:3.1.6.12	N-acetylgalactosamine-4-sulfatase
		EC:1.1.1.88	Hydroxymethylglutaryl-CoA reductase
		EC:4.1.1.83	4-hydroxyphenylacetate decarboxylase
		EC:3.5.4.19	Phosphoribosyl-AMP cyclohydrolase
		EC:1.2.1.12	Glyceraldehyde-3-phosphate dehydrogenase (phosphorylating)
		EC:3.6.1.21	ADP-sugar diphosphatase
		EC:6.5.1.3	RNA ligase (ATP)
		EC:3.6.1.8	ATP diphosphatase
		EC:1.3.8.7	Medium-chain acyl-CoA dehydrogenase
		EC:3.1.3.2	Acid phosphatase
		EC:3.4.24.78	GPR endopeptidase
		EC:3.2.2.20	DNA-3-methyladenine glycosylase I
		EC:3.5.4.25	GTP cyclohydrolase II
		EC:2.7.8.13	Phospho-N-acetylmuramoyl-pentapeptide-transferase
		EC:4.1.1.21	Phosphoribosylaminoimidazole carboxylase
		EC:1.1.3.48	3-deoxy-alpha-D-manno-octulosonate 8-oxidase
		EC:3.4.22.40	Bleomycin hydrolase
		EC:2.7.4.23	Ribose 1,5-bisphosphate phosphokinase
		EC:5.1.3.15	Glucose-6-phosphate 1-epimerase
		EC:1.1.1.49	Glucose-6-phosphate dehydrogenase (NADP(+))
		EC:3.1.3.4	Phosphatidate phosphatase
		EC:4.2.1.53	Oleate hydratase
		EC:2.7.1.85	Beta-glucoside kinase
		EC:5.1.1.1	Alanine racemase
		EC:5.4.99.24	23S rRNA pseudouridine(955/2504/2580) synthase
		EC:1.1.1.95	Phosphoglycerate dehydrogenase
		EC:1.13.11.41	2,4'-dihydroxyacetophenone dioxygenase
		EC:3.4.21.26	Prolyl oligopeptidase
		EC:3.4.24.84	Ste24 endopeptidase
		EC:2.7.8.15	N-acetylglucosaminephosphotransferase
		EC:2.7.8.41	Cardiolipin synthase (CMP-forming)
		EC:3.1.3.45	3-deoxy-manno-octulosonate-8-phosphatase
		EC:2.7.1.47	D-ribulokinase
		EC:2.4.1.212	Hyaluronan synthase
		EC:2.4.2.44	S-methyl-5'-thioinosine phosphorylase
		EC:3.1.4.55	Phosphoribosyl 1,2-cyclic phosphate phosphodiesterase
		EC:3.1.3.92	Kanosamine-6-phosphate phosphatase
		EC:1.13.11.6	3-hydroxyanthranilate 3,4-dioxygenase
		EC:6.3.4.13	Phosphoribosylamine--glycine ligase
		EC:3.1.4.4	Phospholipase D
		EC:2.7.1.22	Ribosylnicotinamide kinase
		EC:1.1.1.1	Alcohol dehydrogenase
		EC:4.2.1.120	4-hydroxybutanoyl-CoA dehydratase
		EC:1.1.1.179	D-xylose 1-dehydrogenase (NADP(+))
		EC:5.3.1.1	Triose-phosphate isomerase
		EC:1.2.1.58	Phenylglyoxylate dehydrogenase (acylating)
		EC:4.4.1.19	Phosphosulfolactate synthase
		EC:1.6.5.5	NADPH:quinone reductase
		EC:6.1.1.10	Methionine--tRNA ligase
		EC:6.2.1.1	Acetate--CoA ligase
		EC:1.3.1.31	2-enoate reductase
		EC:3.2.1.35	Hyaluronoglucosaminidase
		EC:2.7.7.85	Diadenylate cyclase
		EC:2.5.1.55	3-deoxy-8-phosphooctulonate synthase
		EC:3.6.1.45	UDP-sugar diphosphatase
		EC:1.5.5.1	Electron-transferring-flavoprotein dehydrogenase
		EC:3.1.12.1	5' to 3' exodeoxyribonuclease (nucleoside 3'-phosphate-forming)
		EC:1.5.1.36	Flavin reductase (NADH)
		EC:6.3.2.5	Phosphopantothenate--cysteine ligase
		EC:4.2.1.1	Carbonate dehydratase
		EC:4.2.1.119	Enoyl-CoA hydratase 2
		EC:2.7.7.15	Choline-phosphate cytidylyltransferase
		EC:4.1.2.53	2-keto-3-deoxy-L-rhamnonate aldolase
		EC:3.1.31.1	Micrococcal nuclease
		EC:2.3.1.191	UDP-3-O-(3-hydroxymyristoyl)glucosamine N-acyltransferase
		EC:3.4.21.53	Endopeptidase La
		EC:2.7.1.63	Polyphosphate--glucose phosphotransferase
		EC:4.1.1.50	Adenosylmethionine decarboxylase
		EC:2.4.1.187	mannosaminyltransferase
		EC:2.7.7.38	3-deoxy-manno-octulosonate cytidylyltransferase
		EC:2.4.1.279	Nigerose phosphorylase
		EC:1.3.99.16	Isoquinoline 1-oxidoreductase
		EC:3.1.1.85	Pimeloyl-[acyl-carrier protein] methyl ester esterase
		EC:3.2.1.130	Glycoprotein endo-alpha-1,2-mannosidase
		EC:2.4.1.57	Phosphatidylinositol alpha-mannosyltransferase
		EC:1.4.99.6	D-arginine dehydrogenase
		EC:4.1.1.33	Diphosphomevalonate decarboxylase
		EC:3.6.1.17	Bis(5'-nucleosyl)-tetraphosphatase (asymmetrical)
		EC:1.12.2.1	Cytochrome-c3 hydrogenase
		EC:4.2.3.5	Chorismate synthase
		EC:3.7.1.22	3D-(3,5/4)-trihydroxycyclohexane-1,2-dione acylhydrolase (decyclizing)
		EC:3.5.4.1	Cytosine deaminase
		EC:4.1.3.38	Aminodeoxychorismate lyase
		EC:6.4.1.2	Acetyl-CoA carboxylase
		EC:6.5.1.2	DNA ligase (NAD(+))
		EC:4.4.1.2	Homocysteine desulfhydrase
		EC:1.3.3.3	Coproporphyrinogen oxidase
		EC:5.3.1.22	Hydroxypyruvate isomerase
		EC:5.1.99.1	Methylmalonyl-CoA epimerase
		EC:1.7.99.1	Hydroxylamine reductase
		EC:1.17.2.1	Nicotinate dehydrogenase (cytochrome)
		EC:6.2.1.22	[Citrate (pro-3S)-lyase] ligase
		EC:1.1.1.8	Glycerol-3-phosphate dehydrogenase (NAD(+))
		EC:1.13.12.4	Lactate 2-monooxygenase
		EC:2.7.1.53	L-xylulokinase
		EC:2.7.7.77	Molybdenum cofactor guanylyltransferase
		EC:1.14.13.107	Limonene 1,2-monooxygenase
		EC:1.1.1.87	Homoisocitrate dehydrogenase
		EC:6.3.2.31	Coenzyme F420-0:L-glutamate ligase
		EC:3.2.1.31	Beta-glucuronidase
		EC:3.1.21.7	Deoxyribonuclease V
		EC:2.4.1.8	Maltose phosphorylase
		EC:1.3.1.53	(3S,4R)-3,4-dihydroxycyclohexa-1,5-diene-1,4-dicarboxylate dehydrogenase
		EC:3.5.1.96	Succinylglutamate desuccinylase
		EC:3.4.11.1	Leucyl aminopeptidase
		EC:1.14.13.151	Linalool 8-monooxygenase
		EC:2.5.1.74	1,4-dihydroxy-2-naphthoate polyprenyltransferase
		EC:3.5.2.14	N-methylhydantoinase (ATP-hydrolyzing)
		EC:2.3.1.28	Chloramphenicol O-acetyltransferase
		EC:2.1.1.174	23S rRNA (guanine(1835)-N(2))-methyltransferase
		EC:5.1.1.13	Aspartate racemase
		EC:3.5.2.6	Beta-lactamase
		EC:2.7.1.24	Dephospho-CoA kinase
		EC:3.6.3.55	Tungstate-importing ATPase
		EC:2.1.1.288	Aklanonic acid methyltransferase
		EC:3.13.1.1	UDP-sulfoquinovose synthase
		EC:2.1.1.185	23S rRNA (guanosine(2251)-2'-O)-methyltransferase
		EC:3.1.3.25	Inositol-phosphate phosphatase
		EC:2.7.7.71	D-glycero-alpha-D-manno-heptose 1-phosphate guanylyltransferase
		EC:3.4.25.1	Proteasome endopeptidase complex
		EC:3.6.3.9	Sodium/potassium-exchanging ATPase
		EC:1.5.1.20	Methylenetetrahydrofolate reductase (NAD(P)H)
		EC:1.13.11.4	Gentisate 1,2-dioxygenase
		EC:1.2.1.9	Glyceraldehyde-3-phosphate dehydrogenase (NADP(+))
		EC:1.3.98.1	Dihydroorotate oxidase (fumarate)
		EC:5.5.1.2	3-carboxy-cis,cis-muconate cycloisomerase
		EC:3.5.1.2	Glutaminase
		EC:2.1.1.176	16S rRNA (cytosine(967)-C(5))-methyltransferase
		EC:1.8.1.9	Thioredoxin-disulfide reductase
		EC:5.1.3.29	L-fucose mutarotase
		EC:1.1.1.276	Serine 3-dehydrogenase (NADP(+))
		EC:3.2.1.41	Pullulanase
		EC:2.7.1.83	Pseudouridine kinase
		EC:2.7.1.100	S-methyl-5-thioribose kinase
		EC:2.3.2.22	Cyclo(L-leucyl-L-leucyl) synthase
		EC:4.2.2.1	Hyaluronate lyase
		EC:4.2.1.118	3-dehydroshikimate dehydratase
		EC:5.3.3.17	Trans-2,3-dihydro-3-hydroxyanthranilate isomerase
		EC:2.3.1.187	Acetyl-S-ACP:malonate ACP transferase
		EC:3.2.1.68	Isoamylase
		EC:3.1.6.14	N-acetylglucosamine-6-sulfatase
		EC:1.1.1.376	L-arabinose 1-dehydrogenase (NAD(P)(+))
		EC:2.5.1.46	Deoxyhypusine synthase
		EC:2.8.3.21	L-carnitine CoA-transferase
		EC:1.1.99.2	L-2-hydroxyglutarate dehydrogenase
		EC:6.3.2.10	UDP-N-acetylmuramoyl-tripeptide--D-alanyl-D-alanine ligase
		EC:2.5.1.84	All-trans-nonaprenyl-diphosphate synthase (geranyl-diphosphate specific)
		EC:2.7.1.50	Hydroxyethylthiazole kinase
		EC:2.1.1.258	Co-methyltransferase
		EC:4.2.2.21	Chondroitin-sulfate-ABC exolyase
		EC:1.1.1.76	(S,S)-butanediol dehydrogenase
		EC:2.4.1.83	Dolichyl-phosphate beta-D-mannosyltransferase
		EC:4.2.2.5	Chondroitin AC lyase
		EC:2.7.1.147	ADP-specific glucokinase
		EC:1.1.99.28	Glucose-fructose oxidoreductase
		EC:1.3.1.44	Trans-2-enoyl-CoA reductase (NAD(+))
		EC:1.5.1.41	Riboflavin reductase (NAD(P)H)
		EC:2.1.2.5	Glutamate formimidoyltransferase
		EC:3.5.1.38	Glutamin-(asparagin-)ase
		EC:3.2.1.20	Alpha-glucosidase
		EC:1.13.12.16	Nitronate monooxygenase
		EC:2.1.1.191	23S rRNA (cytosine(1962)-C(5))-methyltransferase
		EC:3.7.1.3	Kynureninase
		EC:2.4.2.22	Xanthine phosphoribosyltransferase
		EC:6.1.1.15	Proline--tRNA ligase
		EC:2.6.1.78	Aspartate--prephenate aminotransferase
		EC:1.7.1.6	Azobenzene reductase
		EC:1.3.1.20	Trans-1,2-dihydrobenzene-1,2-diol dehydrogenase
		EC:2.3.2.6	Leucyltransferase
		EC:1.1.1.47	Glucose 1-dehydrogenase (NAD(P)(+))
		EC:3.1.6.1	Arylsulfatase
		EC:2.3.1.204	Octanoyl-[GcvH]:protein N-octanoyltransferase
		EC:2.7.1.148	4-(cytidine 5'-diphospho)-2-C-methyl-D-erythritol kinase
		EC:1.2.1.3	Aldehyde dehydrogenase (NAD(+))
		EC:3.4.23.48	Plasminogen activator Pla
		EC:3.5.1.81	N-acyl-D-amino-acid deacylase
		EC:5.4.99.12	tRNA pseudouridine(38-40) synthase
		EC:1.3.8.3	(R)-benzylsuccinyl-CoA dehydrogenase
		EC:4.2.3.130	Tetraprenyl-beta-curcumene synthase
		EC:2.3.1.16	Acetyl-CoA C-acyltransferase
		EC:1.14.18.3	Methane monooxygenase (particulate)
		EC:4.2.1.126	N-acetylmuramic acid 6-phosphate etherase
		EC:1.13.11.20	Cysteine dioxygenase
		EC:3.5.3.6	Arginine deiminase
		EC:2.7.7.56	tRNA nucleotidyltransferase
		EC:2.4.1.166	Raffinose--raffinose alpha-galactosyltransferase
		EC:2.7.8.39	Archaetidylinositol phosphate synthase
		EC:6.3.4.3	Formate--tetrahydrofolate ligase
		EC:5.3.2.8	4-oxalomesaconate tautomerase
		EC:1.1.3.9	Galactose oxidase
		EC:2.7.7.59	[Protein-PII] uridylyltransferase
		EC:3.4.11.19	D-stereospecific aminopeptidase
		EC:3.6.1.54	UDP-2,3-diacylglucosamine diphosphatase
		EC:2.7.7.41	Phosphatidate cytidylyltransferase
		EC:2.1.1.74	(FADH(2)-oxidizing)
		EC:3.4.24.20	Peptidyl-Lys metalloendopeptidase
		EC:2.7.6.2	Thiamine diphosphokinase
		EC:2.1.1.17	Phosphatidylethanolamine N-methyltransferase
		EC:4.3.1.18	D-serine ammonia-lyase
		EC:6.2.1.9	Malate--CoA ligase
		EC:2.5.1.108	2-(3-amino-3-carboxypropyl)histidine synthase
		EC:1.14.15.12	Pimeloyl-[acyl-carrier protein] synthase
		EC:2.4.1.1	Glycogen phosphorylase
		EC:4.2.1.30	Glycerol dehydratase
		EC:2.7.7.65	Diguanylate cyclase
		EC:1.3.5.4	Fumarate reductase (quinol)
		EC:3.6.3.4	Cu(2+)-exporting ATPase
		EC:3.1.8.1	Aryldialkylphosphatase
		EC:2.1.3.9	N-acetylornithine carbamoyltransferase
		EC:1.1.5.6	Formate dehydrogenase-N
		EC:2.4.1.52	Poly(glycerol-phosphate) alpha-glucosyltransferase
		EC:4.1.1.31	Phosphoenolpyruvate carboxylase
		EC:4.1.2.22	Fructose-6-phosphate phosphoketolase
		EC:3.6.3.25	Sulfate-transporting ATPase
		EC:1.3.99.27	1-hydroxycarotenoid 3,4-desaturase
		EC:1.13.11.9	2,5-dihydroxypyridine 5,6-dioxygenase
		EC:3.6.1.15	Nucleoside-triphosphate phosphatase
		EC:3.6.3.36	Taurine-transporting ATPase
		EC:1.5.1.47	Dihydromethanopterin reductase (NAD(P)(+))
		EC:1.1.1.387	L-serine 3-dehydrogenase (NAD(+))
		EC:3.2.1.73	Licheninase
		EC:1.8.5.3	Dimethylsulfoxide reductase
		EC:1.3.8.1	Short-chain acyl-CoA dehydrogenase
		EC:5.4.3.2	Lysine 2,3-aminomutase
		EC:3.5.1.103	deacetylase
		EC:2.6.1.2	Alanine transaminase
		EC:1.3.1.74	2-alkenal reductase (NAD(P)(+))
		EC:3.1.3.48	Protein-tyrosine-phosphatase
		EC:6.2.1.18	Citrate--CoA ligase
		EC:5.4.99.29	23S rRNA pseudouridine(746) synthase
		EC:3.1.21.4	Type II site-specific deoxyribonuclease
		EC:3.1.1.2	Arylesterase
		EC:1.14.99.1	Prostaglandin-endoperoxide synthase
		EC:1.18.1.3	Ferredoxin--NAD(+) reductase
		EC:3.1.6.6	Choline-sulfatase
		EC:1.8.5.2	Thiosulfate dehydrogenase (quinone)
		EC:2.3.1.122	Trehalose O-mycolyltransferase
		EC:6.3.1.8	Glutathionylspermidine synthase
		EC:2.3.1.9	Acetyl-CoA C-acetyltransferase
		EC:1.1.1.28	D-lactate dehydrogenase
		EC:2.7.1.167	D-glycero-beta-D-manno-heptose-7-phosphate kinase
		EC:4.3.2.2	Adenylosuccinate lyase
		EC:6.2.1.31	2-furoate--CoA ligase
		EC:3.2.1.139	Alpha-glucuronidase
		EC:4.2.1.77	Trans-L-3-hydroxyproline dehydratase
		EC:2.3.1.89	Tetrahydrodipicolinate N-acetyltransferase
		EC:1.7.2.5	Nitric-oxide reductase (cytochrome c)
		EC:1.5.1.2	Pyrroline-5-carboxylate reductase
		EC:2.4.1.11	Glycogen(starch) synthase
		EC:2.4.1.14	Sucrose-phosphate synthase
		EC:2.8.1.6	Biotin synthase
		EC:2.7.1.71	Shikimate kinase
		EC:3.5.1.47	N-acetyldiaminopimelate deacetylase
		EC:4.1.1.2	Oxalate decarboxylase
		EC:1.2.5.1	Pyruvate dehydrogenase (quinone)
		EC:1.10.3.3	L-ascorbate oxidase
		EC:1.3.4.1	Fumarate reductase (CoM/CoB)
		EC:2.4.2.52	Triphosphoribosyl-dephospho-CoA synthase
		EC:4.99.1.1	Ferrochelatase
		EC:2.3.2.5	Glutaminyl-peptide cyclotransferase
		EC:1.5.1.9	Saccharopine dehydrogenase (NAD(+), L-glutamate-forming)
		EC:4.2.1.136	ADP-dependent NAD(P)H-hydrate dehydratase
		EC:6.2.1.5	Succinate--CoA ligase (ADP-forming)
		EC:5.1.3.10	CDP-paratose 2-epimerase
		EC:1.1.1.316	L-galactose 1-dehydrogenase
		EC:1.5.1.39	FMN reductase (NAD(P)H)
		EC:4.1.99.14	Spore photoproduct lyase
		EC:1.1.1.281	GDP-4-dehydro-6-deoxy-D-mannose reductase
		EC:6.3.1.10	Adenosylcobinamide-phosphate synthase
		EC:5.4.2.7	Phosphopentomutase
		EC:4.2.1.91	Arogenate dehydratase
		EC:2.7.1.36	Mevalonate kinase
		EC:3.5.4.39	GTP cyclohydrolase IV
		EC:5.3.1.8	Mannose-6-phosphate isomerase
		EC:3.1.3.71	2-phosphosulfolactate phosphatase
		EC:2.7.1.19	Phosphoribulokinase
		EC:1.2.1.24	Succinate-semialdehyde dehydrogenase (NAD(+))
		EC:2.7.1.168	D-glycero-alpha-D-manno-heptose-7-phosphate kinase
		EC:1.14.21.7	Biflaviolin synthase
		EC:4.1.3.42	(4S)-4-hydroxy-2-oxoglutarate aldolase
		EC:1.3.99.31	Phytoene desaturase (lycopene-forming)
		EC:3.1.3.15	Histidinol-phosphatase
		EC:4.3.1.14	3-aminobutyryl-CoA ammonia-lyase
		EC:2.7.1.113	Deoxyguanosine kinase
		EC:1.8.2.2	Thiosulfate dehydrogenase
		EC:2.3.1.54	Formate C-acetyltransferase
		EC:3.5.4.29	GTP cyclohydrolase IIa
		EC:1.5.99.6	Spermidine dehydrogenase
		EC:2.8.3.15	Succinyl-CoA:(R)-benzylsuccinate CoA-transferase
		EC:2.4.1.117	Dolichyl-phosphate beta-glucosyltransferase
		EC:5.3.4.1	Protein disulfide-isomerase
		EC:3.1.2.29	Fluoroacetyl-CoA thioesterase
		EC:4.1.3.40	Chorismate lyase
		EC:2.5.1.43	Nicotianamine synthase
		EC:3.1.11.1	Exodeoxyribonuclease I
		EC:2.1.1.103	Phosphoethanolamine N-methyltransferase
		EC:3.1.3.87	2-hydroxy-3-keto-5-methylthiopentenyl-1-phosphate phosphatase
		EC:2.3.1.235	Tetracenomycin F2 synthase
		EC:4.4.1.24	(2R)-sulfolactate sulfo-lyase
		EC:3.5.1.11	Penicillin amidase
		EC:3.4.14.4	Dipeptidyl-peptidase III
		EC:3.4.21.105	Rhomboid protease
		EC:2.7.1.174	Diacylglycerol kinase (CTP)
		EC:6.1.1.9	Valine--tRNA ligase
		EC:1.2.1.59	Glyceraldehyde-3-phosphate dehydrogenase (NAD(P)(+)) (phosphorylating)
		EC:3.5.2.9	5-oxoprolinase (ATP-hydrolyzing)
		EC:1.1.1.25	Shikimate dehydrogenase
		EC:4.2.1.59	3-hydroxyacyl-[acyl-carrier-protein] dehydratase
		EC:2.3.1.182	(R)-citramalate synthase
		EC:2.1.1.6	Catechol O-methyltransferase
		EC:2.4.99.19	Undecaprenyl-diphosphooligosaccharide--protein glycotransferase
		EC:4.1.2.56	2-amino-4,5-dihydroxy-6-oxo-7-(phosphonooxy)heptanoate synthase
		EC:4.1.1.65	Phosphatidylserine decarboxylase
		EC:3.4.21.92	Endopeptidase Clp
		EC:1.14.99.44	Diapolycopene oxygenase
		EC:2.7.7.61	Citrate lyase holo-[acyl-carrier protein] synthase
		EC:3.3.2.1	Isochorismatase
		EC:1.1.1.51	3(or 17)-beta-hydroxysteroid dehydrogenase
		EC:1.2.1.71	Succinylglutamate-semialdehyde dehydrogenase
		EC:2.7.9.2	Pyruvate, water dikinase
		EC:1.2.1.10	Acetaldehyde dehydrogenase (acetylating)
		EC:1.3.1.43	Arogenate dehydrogenase
		EC:1.2.1.68	Coniferyl-aldehyde dehydrogenase
		EC:4.1.3.3	N-acetylneuraminate lyase
		EC:5.4.99.1	Methylaspartate mutase
		EC:2.3.3.14	Homocitrate synthase
		EC:2.5.1.115	Homogentisate phytyltransferase
		EC:1.13.11.25	dioxygenase
		EC:6.3.4.14	Biotin carboxylase
		EC:1.16.1.1	Mercury(II) reductase
		EC:3.1.2.30	(3S)-malyl-CoA thioesterase
		EC:4.1.2.19	Rhamnulose-1-phosphate aldolase
		EC:1.16.3.1	Ferroxidase
		EC:1.1.1.271	GDP-L-fucose synthase
		EC:3.4.17.11	Glutamate carboxypeptidase
		EC:2.3.1.243	Lauroyl-Kdo(2)-lipid IV(A) myristoyltransferase
		EC:4.4.1.15	D-cysteine desulfhydrase
		EC:1.4.1.14	Glutamate synthase (NADH)
		EC:3.2.1.3	Glucan 1,4-alpha-glucosidase
		EC:3.7.1.9	2-hydroxymuconate-6-semialdehyde hydrolase
		EC:2.6.1.59	dTDP-4-amino-4,6-dideoxygalactose transaminase
		EC:3.1.3.7	3'(2'),5'-bisphosphate nucleotidase
		EC:2.4.1.315	Diglucosyl diacylglycerol synthase (1,6-linking)
		EC:3.4.24.27	Thermolysin
		EC:2.3.1.207	Beta-ketodecanoyl-[acyl-carrier-protein] synthase
		EC:4.2.1.41	5-dehydro-4-deoxyglucarate dehydratase
		EC:1.14.12.7	Phthalate 4,5-dioxygenase
		EC:1.3.7.7	Ferredoxin:protochlorophyllide reductase (ATP-dependent)
		EC:3.6.3.44	Xenobiotic-transporting ATPase
		EC:1.1.1.61	4-hydroxybutyrate dehydrogenase
		EC:1.2.1.46	Formaldehyde dehydrogenase
		EC:2.7.7.82	CMP-N,N'-diacetyllegionaminic acid synthase
		EC:3.2.1.65	Levanase
		EC:2.7.4.1	Polyphosphate kinase
		EC:3.5.1.18	Succinyl-diaminopimelate desuccinylase
		EC:1.14.13.81	Magnesium-protoporphyrin IX monomethyl ester (oxidative) cyclase
		EC:3.1.3.41	4-nitrophenylphosphatase
		EC:2.3.1.48	Histone acetyltransferase
		EC:3.1.3.10	Glucose-1-phosphatase
		EC:6.3.2.29	Cyanophycin synthase (L-aspartate-adding)
		EC:2.4.1.293	GalNAc(5)-diNAcBac-PP-undecaprenol beta-1,3-glucosyltransferase
		EC:2.4.2.18	Anthranilate phosphoribosyltransferase
		EC:3.2.1.23	Beta-galactosidase
		EC:4.2.1.55	3-hydroxybutyryl-CoA dehydratase
		EC:4.2.1.7	Altronate dehydratase
		EC:3.5.1.88	Peptide deformylase
		EC:6.5.1.6	DNA ligase (ATP or NAD(+))
		EC:2.1.1.177	23S rRNA (pseudouridine(1915)-N(3))-methyltransferase
		EC:2.6.1.42	Branched-chain-amino-acid transaminase
		EC:2.6.1.16	Glutamine--fructose-6-phosphate transaminase (isomerizing)
		EC:1.10.2.2	Quinol--cytochrome-c reductase
		EC:1.13.11.24	Quercetin 2,3-dioxygenase
		EC:4.1.99.20	3-amino-4-hydroxybenzoate synthase
		EC:2.8.2.1	Aryl sulfotransferase
		EC:5.3.1.13	Arabinose-5-phosphate isomerase
		EC:2.3.1.223	3-oxo-5,6-didehydrosuberyl-CoA thiolase
		EC:1.1.1.65	Pyridoxine 4-dehydrogenase
		EC:5.4.99.21	23S rRNA pseudouridine(2604) synthase
		EC:3.4.24.25	Vibriolysin
		EC:2.1.1.95	Tocopherol O-methyltransferase
		EC:3.1.4.3	Phospholipase C
		EC:4.1.1.73	Tartrate decarboxylase
		EC:1.14.13.1	Salicylate 1-monooxygenase
		EC:3.1.1.32	Phospholipase A(1)
		EC:1.1.1.303	Diacetyl reductase ((R)-acetoin forming)
		EC:3.8.1.3	Haloacetate dehalogenase
		EC:1.1.1.2	Alcohol dehydrogenase (NADP(+))
		EC:3.4.14.11	Xaa-Pro dipeptidyl-peptidase
		EC:1.5.1.3	Dihydrofolate reductase
		EC:2.5.1.17	Cob(I)yrinic acid a,c-diamide adenosyltransferase
		EC:2.7.1.48	Uridine kinase
		EC:2.5.1.30	Heptaprenyl diphosphate synthase
		EC:6.2.1.32	Anthranilate--CoA ligase
		EC:2.7.7.4	Sulfate adenylyltransferase
		EC:6.2.1.26	o-succinylbenzoate--CoA ligase
		EC:1.3.1.83	Geranylgeranyl diphosphate reductase
		EC:3.2.2.4	AMP nucleosidase
		EC:1.1.1.43	Phosphogluconate 2-dehydrogenase
		EC:3.4.19.3	Pyroglutamyl-peptidase I
		EC:1.2.7.7	3-methyl-2-oxobutanoate dehydrogenase (ferredoxin)
		EC:4.2.1.107	hydratase
		EC:4.1.3.34	Citryl-CoA lyase
		EC:3.6.3.5	Zinc-exporting ATPase
		EC:5.3.1.26	Galactose-6-phosphate isomerase
		EC:1.1.1.264	L-idonate 5-dehydrogenase (NAD(P)(+))
		EC:5.1.3.4	L-ribulose-5-phosphate 4-epimerase
		EC:3.2.1.136	Glucuronoarabinoxylan endo-1,4-beta-xylanase
		EC:2.7.4.14	UMP/CMP kinase
		EC:1.14.13.23	3-hydroxybenzoate 4-monooxygenase
		EC:2.7.8.33	N-acetylglucosaminephosphotransferase
		EC:4.1.1.17	Ornithine decarboxylase
		EC:5.4.2.12	Phosphoglycerate mutase (2,3-diphosphoglycerate-independent)
		EC:1.3.1.24	Biliverdin reductase
		EC:2.7.4.7	Phosphomethylpyrimidine kinase
		EC:2.1.1.43	Histone-lysine N-methyltransferase
		EC:1.2.1.54	Gamma-guanidinobutyraldehyde dehydrogenase
		EC:2.6.1.83	LL-diaminopimelate aminotransferase
		EC:3.1.4.16	2',3'-cyclic-nucleotide 2'-phosphodiesterase
		EC:2.4.1.4	Amylosucrase
		EC:4.6.1.1	Adenylate cyclase
		EC:4.1.1.55	4,5-dihydroxyphthalate decarboxylase
		EC:1.3.1.84	Acrylyl-CoA reductase (NADPH)
		EC:2.5.1.116	Homogentisate geranylgeranyltransferase
		EC:2.7.7.49	RNA-directed DNA polymerase
		EC:2.5.1.15	Dihydropteroate synthase
		EC:4.2.2.24	Rhamnogalacturonan exolyase
		EC:2.6.1.55	Taurine--2-oxoglutarate transaminase
		EC:3.1.2.25	Phenylacetyl-CoA hydrolase
		EC:3.2.1.91	Cellulose 1,4-beta-cellobiosidase (non-reducing end)
		EC:1.5.1.5	Methylenetetrahydrofolate dehydrogenase (NADP(+))
[truncated: 368 more rows]
