# Supplementary material for: Exploring the impact of breast cancer on colonization resistance of mouse microbiota using network node manipulation
Source: Heliyon. 2024 May 11;10(10):e30914. doi: 10.1016/j.heliyon.2024.e30914 (PMC11112314; doi:10.1016/j.heliyon.2024.e30914)
Supplement: Multimedia component 7 — Pathway with differential abundance in the microbiota of control or breast cancer groups at 16 dpi. [file mmc7.xlsx]

## Sheet: Control-Breast cancer 16dpi
	Control-16 dpi vs. Breast cancer-16 dpi
	Pathway	Pathway name	Level3	Level2	Level1	log2FoldChange	padj
	AEROBACTINSYN-PWY	aerobactin biosynthesis	Siderophore Biosynthesis	Secondary Metabolite Biosynthesis	Biosynthesis	-3.14748	4.24e-08
	PWY-5392	reductive TCA cycle II	CO2 Fixation	C1 Compound Utilization and Assimilation	Degradation/Utilization/Assimilation	2.00597	0.00698383
	PWY-7084	nitrifier denitrification	Nitrogen Compound Metabolism	Inorganic Nutrient Metabolism	Degradation/Utilization/Assimilation	2.0872	0.043028
	PWY-7446	sulfoquinovose degradation I	Sugar Derivative Degradation	Secondary Metabolite Degradation	Degradation/Utilization/Assimilation	-2.16241	0.000108512
