# Supplementary material for: Exploring the impact of breast cancer on colonization resistance of mouse microbiota using network node manipulation
Source: Heliyon. 2024 May 11;10(10):e30914. doi: 10.1016/j.heliyon.2024.e30914 (PMC11112314; doi:10.1016/j.heliyon.2024.e30914)
Supplement: Multimedia component 8 — Unique or shared enzymes with differential abundance between the control and breast cancer groups at different timepoints. [file mmc8.xlsx]

## Sheet: Supplementary Figure S3A
Experimental groups	Number of common (or unique taxa)	Enzyme	Description
Control-16dpi vs. Breast cancer-16 dpi	95	EC:1.1.1.82	Malate dehydrogenase (NADP(+))
		EC:1.1.1.373	Sulfolactaldehyde 3-reductase
		EC:2.7.1.73	Inosine kinase
		EC:4.2.1.135	UDP-N-acetylglucosamine 4,6-dehydratase (configuration-retaining)
		EC:1.1.99.2	L-2-hydroxyglutarate dehydrogenase
		EC:2.3.1.242	Kdo(2)-lipid IV(A) palmitoleoyltransferase
		EC:4.1.1.29	Sulfinoalanine decarboxylase
		EC:2.7.10.2	Non-specific protein-tyrosine kinase
		EC:6.3.2.39	Aerobactin synthase
		EC:3.1.2.4	3-hydroxyisobutyryl-CoA hydrolase
		EC:2.6.1.34	UDP-N-acetylbacillosamine transaminase
		EC:2.3.1.223	3-oxo-5,6-didehydrosuberyl-CoA thiolase
		EC:1.16.1.3	Aquacobalamin reductase
		EC:6.2.1.18	Citrate--CoA ligase
		EC:1.5.1.41	Riboflavin reductase (NAD(P)H)
		EC:1.3.1.78	Arogenate dehydrogenase (NADP(+))
		EC:3.1.4.14	[Acyl-carrier-protein] phosphodiesterase
		EC:2.7.8.15	N-acetylglucosaminephosphotransferase
		EC:2.3.1.102	N(6)-hydroxylysine O-acetyltransferase
		EC:1.3.1.64	Phthalate 4,5-cis-dihydrodiol dehydrogenase
		EC:1.2.1.80	Long-chain acyl-[acyl-carrier-protein] reductase
		EC:6.3.4.23	Formate--phosphoribosylaminoimidazolecarboxamide ligase
		EC:6.3.1.8	Glutathionylspermidine synthase
		EC:2.7.1.182	Phytol kinase
		EC:2.1.1.295	2-methyl-6-phytyl-1,4-hydroquinone methyltransferase
		EC:1.14.18.6	4-hydroxysphinganine ceramide fatty acyl 2-hydroxylase
		EC:2.7.1.89	Thiamine kinase
		EC:3.6.1.25	Triphosphatase
		EC:2.7.1.87	Streptomycin 3''-kinase
		EC:2.6.1.81	Succinylornithine transaminase
		EC:1.1.1.51	3(or 17)-beta-hydroxysteroid dehydrogenase
		EC:2.3.1.210	dTDP-4-amino-4,6-dideoxy-D-galactose acyltransferase
		EC:1.8.7.2	Ferredoxin:thioredoxin reductase
		EC:3.1.3.70	Mannosyl-3-phosphoglycerate phosphatase
		EC:2.7.1.163	Hygromycin B 4-O-kinase
		EC:2.4.1.292	1,4-N-acetyl-D-galactosaminyltransferase
		EC:1.3.5.5	15-cis-phytoene desaturase
		EC:6.3.2.38	N(2)-citryl-N(6)-acetyl-N(6)-hydroxylysine synthase
		EC:2.1.1.174	23S rRNA (guanine(1835)-N(2))-methyltransferase
		EC:3.4.24.11	Neprilysin
		EC:3.2.1.122	Maltose-6'-phosphate glucosidase
		EC:3.4.24.28	Bacillolysin
		EC:1.13.11.25	dioxygenase
		EC:5.3.99.7	Styrene-oxide isomerase
		EC:1.13.11.20	Cysteine dioxygenase
		EC:1.1.1.308	Sulfopropanediol 3-dehydrogenase
		EC:1.16.1.1	Mercury(II) reductase
		EC:3.2.1.170	Mannosylglycerate hydrolase
		EC:6.3.3.5	O-ureido-D-serine cyclo-ligase
		EC:3.4.24.56	Insulysin
		EC:2.7.2.15	Propionate kinase
		EC:2.1.1.86	Tetrahydromethanopterin S-methyltransferase
		EC:2.3.1.203	UDP-N-acetylbacillosamine N-acetyltransferase
		EC:3.6.1.26	CDP-diacylglycerol diphosphatase
		EC:3.2.1.46	Galactosylceramidase
		EC:4.1.3.44	tRNA 4-demethylwyosine synthase (AdoMet-dependent)
		EC:5.5.1.18	Lycopene epsilon-cyclase
		EC:4.1.3.46	(R)-citramalyl-CoA lyase
		EC:3.6.1.65	(d)CTP diphosphatase
		EC:1.2.1.81	Sulfoacetaldehyde dehydrogenase (acylating)
		EC:1.13.11.14	2,3-dihydroxybenzoate 3,4-dioxygenase
		EC:3.1.27.6	Enterobacter ribonuclease
		EC:1.14.14.11	Styrene monooxygenase
		EC:1.5.1.36	Flavin reductase (NADH)
		EC:1.16.8.1	Cob(II)yrinic acid a,c-diamide reductase
		EC:2.4.1.251	diphospho-ditrans,octacis-undecaprenol 4-beta-mannosyltransferase
		EC:3.4.23.51	HycI peptidase
		EC:5.3.1.31	Sulfoquinovose isomerase
		EC:3.6.3.33	Vitamin B12-transporting ATPase
		EC:3.11.1.2	Phosphonoacetate hydrolase
		EC:3.2.1.81	Beta-agarase
		EC:3.5.1.78	Glutathionylspermidine amidase
		EC:2.4.1.321	Cellobionic acid phosphorylase
		EC:3.6.3.22	Nonpolar-amino-acid-transporting ATPase
		EC:1.14.12.7	Phthalate 4,5-dioxygenase
		EC:2.7.7.49	RNA-directed DNA polymerase
		EC:1.7.2.6	Hydroxylamine dehydrogenase
		EC:2.4.1.325	TDP-N-acetylfucosamine:lipid II N-acetylfucosaminyltransferase
		EC:1.16.1.9	Ferric-chelate reductase (NADPH)
		EC:1.1.1.374	UDP-N-acetylglucosamine 3-dehydrogenase
		EC:4.1.1.41	Methylmalonyl-CoA decarboxylase
		EC:2.7.1.95	Kanamycin kinase
		EC:4.99.1.2	Alkylmercury lyase
		EC:4.1.2.57	Sulfofructosephosphate aldolase
		EC:1.1.5.6	Formate dehydrogenase-N
		EC:1.3.99.33	Urocanate reductase
		EC:3.1.3.93	L-galactose 1-phosphate phosphatase
		EC:2.4.1.213	Glucosylglycerol-phosphate synthase
		EC:1.3.7.5	Phycocyanobilin:ferredoxin oxidoreductase
		EC:3.5.1.100	(R)-amidase
		EC:3.1.3.10	Glucose-1-phosphatase
		EC:2.1.1.100	Protein-S-isoprenylcysteine O-methyltransferase
		EC:2.1.1.178	16S rRNA (cytosine(1407)-C(5))-methyltransferase
		EC:3.2.1.68	Isoamylase
		EC:3.1.6.14	N-acetylglucosamine-6-sulfatase
Control-22dpi vs. Breast cancer-22 dpi	1	EC:6.2.1.2	Butyrate--CoA ligase
