# Supplementary material for: Exploring the impact of breast cancer on colonization resistance of mouse microbiota using network node manipulation
Source: Heliyon. 2024 May 11;10(10):e30914. doi: 10.1016/j.heliyon.2024.e30914 (PMC11112314; doi:10.1016/j.heliyon.2024.e30914)
Supplement: Multimedia component 9 — Enzymes with differential abundance in the microbiota of control or breast cancer groups at different time points. [file mmc9.xlsx]

## Sheet: List of enzymes
	Control-16dpi vs. Breast cancer-16dpi					Control-22dpi vs. Breast cancer-22dpi					Control-16dpi vs. Control-22dpi					Breast cancer-16dpi vs. Breast cancer-22dpi
	Enzyme	Description	log2FoldChange	padj		Enzyme	Description	log2FoldChange	padj		Enzyme	Description	log2FoldChange	padj		Enzyme	Description	log2FoldChange	padj
	EC:1.1.1.308	Sulfopropanediol 3-dehydrogenase	-2.37869	2.43908e-06		EC:6.2.1.2	Butyrate--CoA ligase	2.87187	0.0432446		EC:1.1.1.21	Aldehyde reductase	2.38409	0.00057861		EC:1.1.1.339	dTDP-6-deoxy-L-talose 4-dehydrogenase (NAD(+))	-2.72261	0.00243258
	EC:1.1.1.373	Sulfolactaldehyde 3-reductase	-2.28072	2.04357e-05							EC:1.1.1.34	Hydroxymethylglutaryl-CoA reductase (NADPH)	2.1369	0.000134485		EC:1.1.1.374	UDP-N-acetylglucosamine 3-dehydrogenase	3.23994	0.00235181
	EC:1.1.1.374	UDP-N-acetylglucosamine 3-dehydrogenase	2.00324	0.0345812							EC:1.1.1.374	UDP-N-acetylglucosamine 3-dehydrogenase	3.68195	1.35531e-05		EC:1.14.13.113	FAD-dependent urate hydroxylase	2.2989	0.021056
	EC:1.1.1.51	3(or 17)-beta-hydroxysteroid dehydrogenase	2.26481	0.00352065							EC:1.1.1.51	3(or 17)-beta-hydroxysteroid dehydrogenase	2.24775	0.00070699		EC:1.14.99.29	Deoxyhypusine monooxygenase	3.63515	0.00444279
	EC:1.1.1.82	Malate dehydrogenase (NADP(+))	3.07225	0.030566							EC:1.1.1.82	Malate dehydrogenase (NADP(+))	3.88325	0.00276045		EC:1.2.1.59	Glyceraldehyde-3-phosphate dehydrogenase (NAD(P)(+)) (phosphorylating)	2.63632	0.00268065
	EC:1.1.5.6	Formate dehydrogenase-N	-2.38619	1.47034e-05							EC:1.1.98.2	Glucose-6-phosphate dehydrogenase (coenzyme-F420)	2.31665	0.000869322		EC:1.4.1.24	3-dehydroquinate synthase II	2.23308	0.00285161
	EC:1.1.99.2	L-2-hydroxyglutarate dehydrogenase	2.05659	0.00342127							EC:1.1.99.2	L-2-hydroxyglutarate dehydrogenase	2.62409	0.000123611		EC:2.1.1.206	tRNA (cytidine(56)-2'-O)-methyltransferase	3.44222	0.00235181
	EC:1.13.11.14	2,3-dihydroxybenzoate 3,4-dioxygenase	2.80965	0.047177							EC:1.13.11.20	Cysteine dioxygenase	2.11714	0.00257649		EC:2.1.1.215	tRNA (guanine(26)-N(2)/guanine(27)-N(2))-dimethyltransferase	3.37856	0.00235181
	EC:1.13.11.20	Cysteine dioxygenase	2.57909	0.000522181							EC:1.13.11.34	Arachidonate 5-lipoxygenase	5.52146	0.00876858		EC:2.1.1.216	tRNA (guanine(26)-N(2))-dimethyltransferase	3.37856	0.00235181
	EC:1.13.11.25	dioxygenase	2.05839	0.00567907							EC:1.13.11.52	Indoleamine 2,3-dioxygenase	2.33299	6.17572e-05		EC:2.1.1.260	rRNA small subunit pseudouridine methyltransferase Nep1	3.54041	0.00263828
	EC:1.14.12.7	Phthalate 4,5-dioxygenase	3.37576	0.0106756							EC:1.14.13.133	Pentalenene oxygenase	-2.93812	0.0216937		EC:2.1.1.98	Diphthine synthase	3.43974	0.00235181
	EC:1.14.14.11	Styrene monooxygenase	6.77528	0.0301625							EC:1.14.18.3	Methane monooxygenase (particulate)	3.10782	0.000103968		EC:2.2.1.10	2-amino-3,7-dideoxy-D-threo-hept-6-ulosonate synthase	2.82759	0.00362502
	EC:1.14.18.6	4-hydroxysphinganine ceramide fatty acyl 2-hydroxylase	3.38849	0.0147514							EC:1.14.18.6	4-hydroxysphinganine ceramide fatty acyl 2-hydroxylase	2.86582	0.0147551		EC:2.3.1.203	UDP-N-acetylbacillosamine N-acetyltransferase	-2.49887	0.0410602
	EC:1.16.1.1	Mercury(II) reductase	-2.57498	7.13338e-06							EC:1.14.99.29	Deoxyhypusine monooxygenase	4.44947	0.000370955		EC:2.3.1.4	Glucosamine-phosphate N-acetyltransferase	2.28607	0.0390092
	EC:1.16.1.3	Aquacobalamin reductase	-2.2536	2.931e-05							EC:1.14.99.39	Ammonia monooxygenase	3.10782	0.000103968		EC:2.3.1.48	Histone acetyltransferase	2.14227	0.0274791
	EC:1.16.1.9	Ferric-chelate reductase (NADPH)	-2.3889	1.47034e-05							EC:1.2.1.77	3,4-dehydroadipyl-CoA semialdehyde dehydrogenase (NADP(+))	2.05948	0.00252624		EC:2.4.1.212	Hyaluronan synthase	2.20853	0.0071153
	EC:1.16.8.1	Cob(II)yrinic acid a,c-diamide reductase	-2.10048	0.00232559							EC:1.2.1.80	Long-chain acyl-[acyl-carrier-protein] reductase	-2.8875	0.00426812		EC:2.4.1.213	Glucosylglycerol-phosphate synthase	2.1003	0.00235181
	EC:1.2.1.80	Long-chain acyl-[acyl-carrier-protein] reductase	-3.61714	7.30943e-05							EC:1.2.1.81	Sulfoacetaldehyde dehydrogenase (acylating)	2.5692	0.000303812		EC:2.4.1.217	Mannosyl-3-phosphoglycerate synthase	4.05062	0.00677734
	EC:1.2.1.81	Sulfoacetaldehyde dehydrogenase (acylating)	2.20873	0.0068567							EC:1.2.1.86	Geranial dehydrogenase	7.45847	0.0149525		EC:2.4.2.48	tRNA-guanine(15) transglycosylase	3.44222	0.00235181
	EC:1.3.1.64	Phthalate 4,5-cis-dihydrodiol dehydrogenase	3.77012	0.0041351							EC:1.2.7.10	Oxalate oxidoreductase	4.56809	0.00111894		EC:2.4.99.18	Dolichyl-diphosphooligosaccharide--protein glycotransferase	2.2791	0.00235181
	EC:1.3.1.78	Arogenate dehydrogenase (NADP(+))	-3.04217	6.04035e-07							EC:1.2.7.7	3-methyl-2-oxobutanoate dehydrogenase (ferredoxin)	2.11172	0.000604273		EC:2.5.1.108	2-(3-amino-3-carboxypropyl)histidine synthase	3.44222	0.00235181
	EC:1.3.5.5	15-cis-phytoene desaturase	-3.69283	0.00116412							EC:1.3.1.101	2,3-bis-O-geranylgeranyl-sn-glycerol 1-phosphate reductase (NAD(P)H)	2.61923	0.0223713		EC:2.5.1.41	Phosphoglycerol geranylgeranyltransferase	3.39995	0.00235181
	EC:1.3.7.5	Phycocyanobilin:ferredoxin oxidoreductase	-3.6031	8.27281e-05							EC:1.3.1.78	Arogenate dehydrogenase (NADP(+))	-2.91587	4.82883e-05		EC:2.5.1.42	Geranylgeranylglycerol-phosphate geranylgeranyltransferase	3.20998	0.00235181
	EC:1.3.99.33	Urocanate reductase	2.63067	2.16416e-08							EC:1.3.1.85	Crotonyl-CoA carboxylase/reductase	2.19597	1.02299e-05		EC:2.5.1.89	diphosphate specific)	3.44257	0.00235181
	EC:1.5.1.36	Flavin reductase (NADH)	-2.4834	1.39776e-08							EC:1.3.5.5	15-cis-phytoene desaturase	-2.91254	0.00961953		EC:2.7.1.161	CTP-dependent riboflavin kinase	3.39303	0.00235181
	EC:1.5.1.41	Riboflavin reductase (NAD(P)H)	-2.2536	2.931e-05							EC:1.3.7.11	2,3-bis-O-geranylgeranyl-sn-glycero-phospholipid reductase	2.61923	0.0223713		EC:2.7.1.165	Glycerate 2-kinase	3.06964	0.00325797
	EC:1.7.2.6	Hydroxylamine dehydrogenase	2.35847	0.00822202							EC:1.3.7.5	Phycocyanobilin:ferredoxin oxidoreductase	-2.88883	0.00426672		EC:2.7.1.169	Pantoate kinase	3.44222	0.00235181
	EC:1.8.7.2	Ferredoxin:thioredoxin reductase	-2.4956	0.00448016							EC:1.3.7.8	Benzoyl-CoA reductase	-4.77242	0.0133067		EC:2.7.4.26	Isopentenyl phosphate kinase	2.97838	0.00235181
	EC:2.1.1.100	Protein-S-isoprenylcysteine O-methyltransferase	6.69666	1.75878e-05							EC:1.3.8.3	(R)-benzylsuccinyl-CoA dehydrogenase	3.69334	0.011257		EC:2.7.8.15	N-acetylglucosaminephosphotransferase	3.52098	0.00235181
	EC:2.1.1.174	23S rRNA (guanine(1835)-N(2))-methyltransferase	-2.28169	2.65577e-05							EC:1.3.99.12	2-methylacyl-CoA dehydrogenase	2.10144	0.00324733		EC:2.7.8.39	Archaetidylinositol phosphate synthase	3.37161	0.00235181
	EC:2.1.1.178	16S rRNA (cytosine(1407)-C(5))-methyltransferase	-2.16418	1.22699e-05							EC:1.5.1.25	Thiomorpholine-carboxylate dehydrogenase	2.05392	0.000591565		EC:3.1.1.96	D-aminoacyl-tRNA deacylase	3.46153	0.00246695
	EC:2.1.1.295	2-methyl-6-phytyl-1,4-hydroquinone methyltransferase	-3.13243	0.000503124							EC:1.5.1.43	Carboxynorspermidine synthase	2.24983	0.000728387		EC:3.1.27.9	Transferred entry: 4.6.1.16	3.49296	0.00235181
	EC:2.1.1.86	Tetrahydromethanopterin S-methyltransferase	3.30502	0.00930921							EC:1.5.1.49	1-pyrroline-2-carboxylate reductase (NAD(P)H)	4.64605	0.0421324		EC:3.2.1.73	Licheninase	-2.76648	0.0410602
	EC:2.3.1.102	N(6)-hydroxylysine O-acetyltransferase	-3.40711	6.85582e-09							EC:1.5.98.1	Methylenetetrahydromethanopterin dehydrogenase	5.8753	0.00266269		EC:3.5.4.29	GTP cyclohydrolase IIa	2.22323	0.0150224
	EC:2.3.1.203	UDP-N-acetylbacillosamine N-acetyltransferase	3.44657	0.00219719							EC:1.5.99.15	Dihydromethanopterin reductase (acceptor)	5.83608	0.00282186		EC:4.1.3.44	tRNA 4-demethylwyosine synthase (AdoMet-dependent)	3.44222	0.00235181
	EC:2.3.1.210	dTDP-4-amino-4,6-dideoxy-D-galactose acyltransferase	-2.37435	1.47034e-05							EC:1.6.3.3	NADH oxidase (H(2)O(2)-forming)	3.46514	0.0030051		EC:4.2.1.118	3-dehydroshikimate dehydratase	2.61323	0.0214115
	EC:2.3.1.223	3-oxo-5,6-didehydrosuberyl-CoA thiolase	-2.36984	1.47034e-05							EC:1.7.2.6	Hydroxylamine dehydrogenase	3.41517	0.000259837		EC:6.3.1.11	Glutamate--putrescine ligase	2.61708	0.0103683
	EC:2.3.1.242	Kdo(2)-lipid IV(A) palmitoleoyltransferase	-2.36216	1.47034e-05							EC:1.8.1.14	CoA-disulfide reductase	3.14123	0.0351312		EC:6.3.2.36	4-phosphopantoate--beta-alanine ligase	2.3655	0.0103683
	EC:2.4.1.213	Glucosylglycerol-phosphate synthase	-2.40673	0.0125542							EC:1.8.7.2	Ferredoxin:thioredoxin reductase	-2.08694	0.0168695		EC:6.3.4.22	tRNA(Ile)(2)-agmatinylcytidine synthase	3.44222	0.00235181
	EC:2.4.1.251	diphospho-ditrans,octacis-undecaprenol 4-beta-mannosyltransferase	5.24741	0.0109811							EC:2.1.1.100	Protein-S-isoprenylcysteine O-methyltransferase	6.64159	0.00672475		EC:6.3.4.23	Formate--phosphoribosylaminoimidazolecarboxamide ligase	2.15224	0.0259687
	EC:2.4.1.292	1,4-N-acetyl-D-galactosaminyltransferase	5.93313	0.0068567							EC:2.1.1.17	Phosphatidylethanolamine N-methyltransferase	2.037	5.54947e-05
	EC:2.4.1.321	Cellobionic acid phosphorylase	2.37807	0.0245439							EC:2.1.1.204	tRNA (cytosine(38)-C(5))-methyltransferase	2.22031	0.0356016
	EC:2.4.1.325	TDP-N-acetylfucosamine:lipid II N-acetylfucosaminyltransferase	-2.37695	1.47034e-05							EC:2.1.1.206	tRNA (cytidine(56)-2'-O)-methyltransferase	3.38873	0.0167757
	EC:2.6.1.34	UDP-N-acetylbacillosamine transaminase	5.6462	0.000320791							EC:2.1.1.213	tRNA (guanine(10)-N(2))-dimethyltransferase	3.48659	0.0327049
	EC:2.6.1.81	Succinylornithine transaminase	-2.17897	3.11671e-05							EC:2.1.1.256	tRNA (guanine(6)-N(2))-methyltransferase	6.18632	0.0066454
	EC:2.7.1.163	Hygromycin B 4-O-kinase	3.20061	0.00290757							EC:2.1.1.257	tRNA (pseudouridine(54)-N(1))-methyltransferase	2.06323	0.00296466
	EC:2.7.1.182	Phytol kinase	-2.24577	0.000543381							EC:2.1.1.260	rRNA small subunit pseudouridine methyltransferase Nep1	4.68721	0.000208173
	EC:2.7.1.73	Inosine kinase	-2.19486	4.11397e-05							EC:2.1.1.268	tRNA(Thr) (cytosine(32)-N(3))-methyltransferase	2.09511	0.00672475
	EC:2.7.1.87	Streptomycin 3''-kinase	-3.40827	6.85582e-09							EC:2.1.1.269	Dimethylsulfoniopropionate demethylase	2.99015	0.00644851
	EC:2.7.1.89	Thiamine kinase	-2.37419	1.47034e-05							EC:2.1.1.295	2-methyl-6-phytyl-1,4-hydroquinone methyltransferase	-2.02207	0.0304976
	EC:2.7.1.95	Kanamycin kinase	-2.01147	6.04035e-07							EC:2.1.1.43	Histone-lysine N-methyltransferase	2.4103	0.0155609
	EC:2.7.10.2	Non-specific protein-tyrosine kinase	2.16613	0.0086835							EC:2.1.1.71	Phosphatidyl-N-methylethanolamine N-methyltransferase	2.037	5.54947e-05
	EC:2.7.2.15	Propionate kinase	-2.38615	1.47034e-05							EC:2.1.1.86	Tetrahydromethanopterin S-methyltransferase	4.80995	2.48652e-05
	EC:2.7.7.49	RNA-directed DNA polymerase	-2.18505	0.000213307							EC:2.1.1.98	Diphthine synthase	3.37749	0.0171084
	EC:2.7.8.15	N-acetylglucosaminephosphotransferase	2.95033	0.0431052							EC:2.2.1.10	2-amino-3,7-dideoxy-D-threo-hept-6-ulosonate synthase	2.33423	0.0458513
	EC:3.1.2.4	3-hydroxyisobutyryl-CoA hydrolase	2.45005	0.0163675							EC:2.3.1.102	N(6)-hydroxylysine O-acetyltransferase	-2.56111	3.32122e-05
	EC:3.1.27.6	Enterobacter ribonuclease	-2.31008	2.69354e-06							EC:2.3.1.228	Isovaleryl-homoserine lactone synthase	2.051	0.000259471
	EC:3.1.3.10	Glucose-1-phosphatase	-2.23728	1.47034e-05							EC:2.3.1.229	4-coumaroyl-homoserine lactone synthase	2.051	0.000259471
	EC:3.1.3.70	Mannosyl-3-phosphoglycerate phosphatase	-2.03997	4.22862e-05							EC:2.3.1.4	Glucosamine-phosphate N-acetyltransferase	2.7013	0.0264239
	EC:3.1.3.93	L-galactose 1-phosphate phosphatase	2.15948	0.00448145							EC:2.3.1.48	Histone acetyltransferase	2.38844	0.00537548
	EC:3.1.4.14	[Acyl-carrier-protein] phosphodiesterase	-2.33649	1.76846e-05							EC:2.3.2.17	glycyltransferase	2.73744	7.11528e-05
	EC:3.1.6.14	N-acetylglucosamine-6-sulfatase	2.06576	0.00631325							EC:2.3.2.18	glycyltransferase	2.35907	0.000925124
	EC:3.11.1.2	Phosphonoacetate hydrolase	2.42154	0.00126799							EC:2.4.1.13	Sucrose synthase	2.17669	0.0321737
	EC:3.2.1.122	Maltose-6'-phosphate glucosidase	-2.03415	1.72862e-05							EC:2.4.1.144	Beta-1,4-mannosyl-glycoprotein 4-beta-N-acetylglucosaminyltransferase	-2.31131	2.35238e-06
	EC:3.2.1.170	Mannosylglycerate hydrolase	-2.44732	4.61508e-07							EC:2.4.1.217	Mannosyl-3-phosphoglycerate synthase	2.50007	0.0423863
	EC:3.2.1.46	Galactosylceramidase	4.76331	0.00340372							EC:2.4.1.245	Alpha,alpha-trehalose synthase	2.48205	2.42603e-05
	EC:3.2.1.68	Isoamylase	3.06364	0.0312552							EC:2.4.1.251	diphospho-ditrans,octacis-undecaprenol 4-beta-mannosyltransferase	5.49681	0.0474558
	EC:3.2.1.81	Beta-agarase	5.32861	0.0253196							EC:2.4.1.280	N,N'-diacetylchitobiose phosphorylase	-2.06016	9.05094e-07
	EC:3.4.23.51	HycI peptidase	-2.17411	2.17514e-05							EC:2.4.1.292	1,4-N-acetyl-D-galactosaminyltransferase	4.17364	0.0479413
	EC:3.4.24.11	Neprilysin	3.68718	0.0129239							EC:2.4.1.321	Cellobionic acid phosphorylase	2.07941	0.0106703
	EC:3.4.24.28	Bacillolysin	2.42047	0.0253196							EC:2.4.1.5	Dextransucrase	2.38173	0.0146162
	EC:3.4.24.56	Insulysin	2.71983	0.0131625							EC:2.4.1.80	Ceramide glucosyltransferase	2.0744	0.000138025
	EC:3.5.1.100	(R)-amidase	5.63951	0.00183899							EC:2.4.2.37	NAD(+)--dinitrogen-reductase ADP-D-ribosyltransferase	2.29895	0.00206462
	EC:3.5.1.78	Glutathionylspermidine amidase	-2.24374	1.48371e-05							EC:2.4.2.48	tRNA-guanine(15) transglycosylase	3.38873	0.0167757
	EC:3.6.1.25	Triphosphatase	-2.19758	4.11397e-05							EC:2.4.2.57	AMP phosphorylase	6.66237	0.000152649
	EC:3.6.1.26	CDP-diacylglycerol diphosphatase	-2.15215	2.34922e-05							EC:2.5.1.108	2-(3-amino-3-carboxypropyl)histidine synthase	3.38873	0.0167757
	EC:3.6.1.65	(d)CTP diphosphatase	-2.35536	1.48371e-05							EC:2.5.1.114	tRNA(Phe) (4-demethylwyosine(37)-C(7)) aminocarboxypropyltransferase	6.92371	2.68685e-06
	EC:3.6.3.22	Nonpolar-amino-acid-transporting ATPase	4.30757	0.02829							EC:2.5.1.2	Thiamine pyridinylase	3.00635	0.0243224
	EC:3.6.3.33	Vitamin B12-transporting ATPase	-2.31173	1.75878e-05							EC:2.5.1.41	Phosphoglycerol geranylgeranyltransferase	3.33162	0.00941865
	EC:4.1.1.29	Sulfinoalanine decarboxylase	-5.85773	0.000709776							EC:2.5.1.42	Geranylgeranylglycerol-phosphate geranylgeranyltransferase	3.21024	0.00426812
	EC:4.1.1.41	Methylmalonyl-CoA decarboxylase	4.74373	0.00232559							EC:2.5.1.44	Homospermidine synthase	2.19402	2.6617e-05
	EC:4.1.2.57	Sulfofructosephosphate aldolase	-2.39779	1.47034e-05							EC:2.5.1.60	Protein geranylgeranyltransferase type II	2.0809	0.0266282
	EC:4.1.3.44	tRNA 4-demethylwyosine synthase (AdoMet-dependent)	3.00935	0.030566							EC:2.5.1.73	O-phospho-L-seryl-tRNA:Cys-tRNA synthase	6.00531	0.00327371
	EC:4.1.3.46	(R)-citramalyl-CoA lyase	2.46187	3.11671e-05							EC:2.5.1.89	diphosphate specific)	3.38873	0.0167757
	EC:4.2.1.135	UDP-N-acetylglucosamine 4,6-dehydratase (configuration-retaining)	6.66819	0.00170906							EC:2.5.1.97	Pseudaminic acid synthase	-2.12441	7.23866e-06
	EC:4.99.1.2	Alkylmercury lyase	-2.96273	6.81693e-07							EC:2.6.1.34	UDP-N-acetylbacillosamine transaminase	3.97974	0.00258412
	EC:5.3.1.31	Sulfoquinovose isomerase	-2.36081	1.48371e-05							EC:2.6.1.96	4-aminobutyrate--pyruvate transaminase	2.04931	1.27709e-05
	EC:5.3.99.7	Styrene-oxide isomerase	6.77528	0.0301625							EC:2.7.1.161	CTP-dependent riboflavin kinase	3.40208	0.0164828
	EC:5.5.1.18	Lycopene epsilon-cyclase	-6.34681	0.00585093							EC:2.7.1.165	Glycerate 2-kinase	2.62756	0.00254028
	EC:6.2.1.18	Citrate--CoA ligase	2.07021	0.00323451							EC:2.7.1.169	Pantoate kinase	3.38873	0.0167757
	EC:6.3.1.8	Glutathionylspermidine synthase	-2.24374	1.48371e-05							EC:2.7.1.87	Streptomycin 3''-kinase	-2.60713	2.49265e-05
	EC:6.3.2.38	N(2)-citryl-N(6)-acetyl-N(6)-hydroxylysine synthase	-3.42266	6.85582e-09							EC:2.7.3.2	Creatine kinase	2.82581	0.0180505
	EC:6.3.2.39	Aerobactin synthase	-3.42166	6.85582e-09							EC:2.7.3.3	Arginine kinase	2.82581	0.0180505
	EC:6.3.3.5	O-ureido-D-serine cyclo-ligase	2.78814	0.0376894							EC:2.7.7.49	RNA-directed DNA polymerase	-2.20908	0.000378757
	EC:6.3.4.23	Formate--phosphoribosylaminoimidazolecarboxamide ligase	2.66873	0.0499709							EC:2.7.8.15	N-acetylglucosaminephosphotransferase	4.73468	0.000163198
											EC:2.7.8.38	Archaetidylserine synthase	4.87634	0.0463449
											EC:2.7.8.39	Archaetidylinositol phosphate synthase	3.50266	0.0106643
											EC:2.8.4.1	Coenzyme-B sulfoethylthiotransferase	6.90457	0.000119793
											EC:3.1.1.81	Quorum-quenching N-acyl-homoserine lactonase	2.24142	0.00730878
											EC:3.1.1.96	D-aminoacyl-tRNA deacylase	3.35024	0.018456
											EC:3.1.2.4	3-hydroxyisobutyryl-CoA hydrolase	2.81664	0.00233763
											EC:3.1.27.9	Transferred entry: 4.6.1.16	3.83433	0.00533751
											EC:3.1.3.93	L-galactose 1-phosphate phosphatase	2.74496	0.000622334
											EC:3.1.6.14	N-acetylglucosamine-6-sulfatase	2.17511	0.0166255
											EC:3.11.1.2	Phosphonoacetate hydrolase	2.45727	0.000107773
											EC:3.13.1.3	2'-hydroxybiphenyl-2-sulfinate desulfinase	2.84234	0.0299537
											EC:3.2.1.15	Polygalacturonase	2.35314	8.79983e-07
											EC:3.2.1.170	Mannosylglycerate hydrolase	-2.23119	4.82859e-06
											EC:3.2.1.180	Unsaturated chondroitin disaccharide hydrolase	-2.02097	7.86382e-10
											EC:3.2.1.3	Glucan 1,4-alpha-glucosidase	2.33914	6.92524e-05
											EC:3.2.1.68	Isoamylase	3.85995	0.00292378
											EC:3.2.2.24	ADP-ribosyl-[dinitrogen reductase] hydrolase	2.63473	0.000104504
											EC:3.4.15.1	Peptidyl-dipeptidase A	2.03525	3.20679e-07
											EC:3.4.19.1	Acylaminoacyl-peptidase	2.12029	4.82859e-06
											EC:3.4.24.29	Aureolysin	2.08213	0.000240695
											EC:3.4.24.56	Insulysin	3.58492	5.54947e-05
											EC:3.4.24.71	Endothelin-converting enzyme 1	2.0469	0.00025544
											EC:3.5.1.100	(R)-amidase	5.65021	0.00137986
											EC:3.5.1.102	deformylase	4.87634	0.0463449
											EC:3.5.1.56	N,N-dimethylformamidase	2.32613	0.000194653
											EC:3.5.1.94	Gamma-glutamyl-gamma-aminobutyrate hydrolase	2.04549	0.00479761
											EC:3.5.1.99	Fatty acid amide hydrolase	2.52754	0.00282153
											EC:3.5.2.12	6-aminohexanoate-cyclic-dimer hydrolase	2.0752	0.00178749
											EC:3.5.2.14	N-methylhydantoinase (ATP-hydrolyzing)	2.22234	4.39982e-06
											EC:3.5.3.15	Protein-arginine deiminase	2.86663	0.000108644
											EC:3.5.4.29	GTP cyclohydrolase IIa	2.528	0.0358387
											EC:3.5.4.39	GTP cyclohydrolase IV	2.52932	0.000369779
											EC:3.6.3.6	Proton-exporting ATPase	2.75851	0.0002591
											EC:4.1.1.21	Phosphoribosylaminoimidazole carboxylase	2.55284	0.0129762
											EC:4.1.1.29	Sulfinoalanine decarboxylase	-4.08133	0.0106703
											EC:4.1.1.41	Methylmalonyl-CoA decarboxylase	4.718	0.000158598
											EC:4.1.1.75	5-guanidino-2-oxopentanoate decarboxylase	2.77934	0.00282332
											EC:4.1.1.79	Sulfopyruvate decarboxylase	2.58228	0.0177162
											EC:4.1.3.44	tRNA 4-demethylwyosine synthase (AdoMet-dependent)	4.81633	7.07996e-05
											EC:4.1.3.46	(R)-citramalyl-CoA lyase	3.187	2.00836e-06
											EC:4.1.99.11	Benzylsuccinate synthase	3.86588	0.00723107
											EC:4.2.1.107	hydratase	2.78271	0.000406413
											EC:4.2.1.119	Enoyl-CoA hydratase 2	2.14487	0.000928379
											EC:4.2.1.129	Squalene--hopanol cyclase	2.17867	0.00029053
											EC:4.2.1.135	UDP-N-acetylglucosamine 4,6-dehydratase (configuration-retaining)	4.82435	0.0224802
											EC:4.2.1.141	2-dehydro-3-deoxy-D-arabinonate dehydratase	2.05191	0.000414106
											EC:4.2.1.147	5,6,7,8-tetrahydromethanopterin hydro-lyase	2.32749	2.42986e-05
											EC:4.2.1.148	2-methylfumaryl-CoA hydratase	2.11275	1.40658e-05
											EC:4.2.1.5	Arabinonate dehydratase	-2.56751	3.53324e-06
											EC:4.2.2.5	Chondroitin AC lyase	-2.03959	0.00924532
											EC:4.99.1.2	Alkylmercury lyase	-2.41809	8.82145e-05
											EC:5.1.3.10	CDP-paratose 2-epimerase	2.21563	0.000185555
											EC:5.2.1.13	Prolycopene isomerase	-2.4542	0.00174771
											EC:5.3.1.29	Ribose 1,5-bisphosphate isomerase	3.18611	0.00012731
											EC:5.4.99.17	Squalene--hopene cyclase	2.17867	0.00029053
											EC:5.5.1.18	Lycopene epsilon-cyclase	-4.41271	0.0442053
											EC:6.2.1.14	6-carboxyhexanoate--CoA ligase	2.11033	1.36869e-08
											EC:6.2.1.18	Citrate--CoA ligase	2.62936	0.000124181
											EC:6.3.2.32	Coenzyme gamma-F420-2:alpha-L-glutamate ligase	-2.13524	9.35436e-06
											EC:6.3.2.33	Tetrahydrosarcinapterin synthase	4.53	0.00253043
											EC:6.3.2.38	N(2)-citryl-N(6)-acetyl-N(6)-hydroxylysine synthase	-2.59801	2.88367e-05
											EC:6.3.2.39	Aerobactin synthase	-2.5892	2.92629e-05
											EC:6.3.3.5	O-ureido-D-serine cyclo-ligase	2.54581	0.0320251
											EC:6.3.4.22	tRNA(Ile)(2)-agmatinylcytidine synthase	3.39064	0.0167757
											EC:6.3.4.23	Formate--phosphoribosylaminoimidazolecarboxamide ligase	4.44524	0.000197078
											EC:6.3.4.6	Urea carboxylase	2.03228	4.57033e-06
