# Supplementary material for: Exploring the impact of breast cancer on colonization resistance of mouse microbiota using network node manipulation
Source: Heliyon. 2024 May 11;10(10):e30914. doi: 10.1016/j.heliyon.2024.e30914 (PMC11112314; doi:10.1016/j.heliyon.2024.e30914)
Supplement: Multimedia component 10 — Pathway with differential abundance in the microbiota of control groups at different timepoints. [file mmc10.xlsx]

## Sheet: Control 16 dpi-22dpi
	Control-16 dpi vs. Control-22 dpi
	Pathway	Pathway name	Level3	Level2	Level1	log2FoldChange	padj
	AEROBACTINSYN-PWY	aerobactin biosynthesis	Siderophore Biosynthesis	Secondary Metabolite Biosynthesis	Biosynthesis	-2.31849	0.000112051
	METHANOGENESIS-PWY	methanogenesis from H2 and CO2	Anaerobic Respiration	Respiration	Generation of Precursor Metabolite and Energy	4.44429	0.00104949
	P621-PWY	nylon-6 oligomer degradation	nylon-6 oligomer degradation	Degradation/Utilization/Assimilation - Other	Degradation/Utilization/Assimilation	2.00979	0.00750755
	PWY-3801	sucrose degradation II (sucrose synthase)	Sugar Degradation	Carbohydrate Degradation	Degradation/Utilization/Assimilation	2.13535	0.0333398
	PWY-3941	β-alanine biosynthesis II	Other Amino Acid Biosynthesis	Amino Acid Biosynthesis	Biosynthesis	2.56559	0.0390504
	PWY-5005	biotin biosynthesis II	Vitamin Biosynthesis	Cofactor, Prosthetic Group, Electron Carrier, and Vitamin Biosynthesis	Biosynthesis	2.11414	3.80985e-08
	PWY-5392	reductive TCA cycle II	CO2 Fixation	C1 Compound Utilization and Assimilation	Degradation/Utilization/Assimilation	2.61673	0.000142231
	PWY-5532	nucleoside and nucleotide degradation (archaea)	nucleoside and nucleotide degradation (archaea)	Nucleoside and Nucleotide Degradation	Degradation/Utilization/Assimilation	3.19347	0.00129028
	PWY-5941	glycogen degradation II	Polysaccharide Degradation	Carbohydrate Degradation	Degradation/Utilization/Assimilation	2.22905	5.28028e-05
	PWY-622	starch biosynthesis	Glycan Biosynthesis	Carbohydrate Biosynthesis	Biosynthesis	3.7636	0.00798802
	PWY-6565	superpathway of polyamine biosynthesis III	superpathway of polyamine biosynthesis III	Amine and Polyamine Biosynthesis	Biosynthesis	2.2949	0.00416582
	PWY-6641	superpathway of sulfolactate degradation	Sulfur Compound Metabolism	Inorganic Nutrient Metabolism	Degradation/Utilization/Assimilation	2.05955	0.00640736
	PWY-6654	phosphopantothenate biosynthesis III (archaebacteria)	Vitamin Biosynthesis	Cofactor, Prosthetic Group, Electron Carrier, and Vitamin Biosynthesis	Biosynthesis	3.36754	0.0294066
	PWY-6876	isopropanol biosynthesis (engineered)	isopropanol biosynthesis (engineered)	isopropanol biosynthesis (engineered)	Generation of Precursor Metabolite and Energy	2.00406	7.73979e-06
	PWY-7084	nitrifier denitrification	Nitrogen Compound Metabolism	Inorganic Nutrient Metabolism	Degradation/Utilization/Assimilation	3.01115	0.00270057
	PWY-7286	7-(3-amino-3-carboxypropyl)-wyosine biosynthesis	7-(3-amino-3-carboxypropyl)-wyosine biosynthesis	Nucleic Acid Processing	Macromolecule Modification	7.46122	0.000109835
	PWY-7391	isoprene biosynthesis II (engineered)	Terpenoid Biosynthesis	Secondary Metabolite Biosynthesis	Biosynthesis	2.03883	0.000389439
	VALDEG-PWY	L-valine degradation I	Proteinogenic Amino Acid Degradation	Amino Acid Degradation	Degradation/Utilization/Assimilation	2.84982	0.0170649
