# Supplementary material for: Exploring the impact of breast cancer on colonization resistance of mouse microbiota using network node manipulation
Source: Heliyon. 2024 May 11;10(10):e30914. doi: 10.1016/j.heliyon.2024.e30914 (PMC11112314; doi:10.1016/j.heliyon.2024.e30914)
Supplement: Multimedia component 11 — Pathway with differential abundance in the microbiota of breast cancer groups at different timepoints. [file mmc11.xlsx]

## Sheet: Breast cancer 16dpi-22dpi
	Breast cancer-16 dpi vs. Breast cancer-22 dpi
	Pathway	Pathway name	Level3	Level2	Level1	log2FoldChange	padj
	PWY-6167	flavin biosynthesis II (archaea)	Vitamin Biosynthesis	Cofactor, Prosthetic Group, Electron Carrier, and Vitamin Biosynthesis	Biosynthesis	2.24414	0.0204768
	PWY-6350	archaetidylinositol biosynthesis	Phospholipid Biosynthesis	Fatty Acid and Lipid Biosynthesis	Biosynthesis	2.18658	0.0204768
	PWY-6654	phosphopantothenate biosynthesis III (archaebacteria)	Vitamin Biosynthesis	Cofactor, Prosthetic Group, Electron Carrier, and Vitamin Biosynthesis	Biosynthesis	3.36136	0.00636136
