# Supplementary material for: Exploring the impact of breast cancer on colonization resistance of mouse microbiota using network node manipulation
Source: Heliyon. 2024 May 11;10(10):e30914. doi: 10.1016/j.heliyon.2024.e30914 (PMC11112314; doi:10.1016/j.heliyon.2024.e30914)
Supplement: Multimedia component 12 — Unique or shared enzymes with differential abundance between the control or breast cancer groups at different timepoints. [file mmc12.xlsx]

## Sheet: Supplementary Figure S3B
Experimental groups	Number of common (or unique taxa)	Enzyme	Description
Control-16dpi vs. Control-22dpi Breast cancer-16dpi vs. Breast cancer-22dpi	25	EC:6.3.4.23	Formate--phosphoribosylaminoimidazolecarboxamide ligase
		EC:1.14.99.29	Deoxyhypusine monooxygenase
		EC:2.7.1.161	CTP-dependent riboflavin kinase
		EC:2.3.1.4	Glucosamine-phosphate N-acetyltransferase
		EC:2.7.1.165	Glycerate 2-kinase
		EC:2.5.1.42	Geranylgeranylglycerol-phosphate geranylgeranyltransferase
		EC:4.1.3.44	tRNA 4-demethylwyosine synthase (AdoMet-dependent)
		EC:2.5.1.89	diphosphate specific)
		EC:2.2.1.10	2-amino-3,7-dideoxy-D-threo-hept-6-ulosonate synthase
		EC:2.1.1.260	rRNA small subunit pseudouridine methyltransferase Nep1
		EC:2.4.1.217	Mannosyl-3-phosphoglycerate synthase
		EC:1.1.1.374	UDP-N-acetylglucosamine 3-dehydrogenase
		EC:3.5.4.29	GTP cyclohydrolase IIa
		EC:3.1.1.96	D-aminoacyl-tRNA deacylase
		EC:2.1.1.98	Diphthine synthase
		EC:2.1.1.206	tRNA (cytidine(56)-2'-O)-methyltransferase
		EC:6.3.4.22	tRNA(Ile)(2)-agmatinylcytidine synthase
		EC:2.7.8.15	N-acetylglucosaminephosphotransferase
		EC:2.4.2.48	tRNA-guanine(15) transglycosylase
		EC:2.7.8.39	Archaetidylinositol phosphate synthase
		EC:3.1.27.9	Transferred entry: 4.6.1.16
		EC:2.5.1.41	Phosphoglycerol geranylgeranyltransferase
		EC:2.5.1.108	2-(3-amino-3-carboxypropyl)histidine synthase
		EC:2.7.1.169	Pantoate kinase
		EC:2.3.1.48	Histone acetyltransferase
Control-16dpi vs. Control-22dpi	136	EC:5.3.1.29	Ribose 1,5-bisphosphate isomerase
		EC:2.4.2.37	NAD(+)--dinitrogen-reductase ADP-D-ribosyltransferase
		EC:2.5.1.44	Homospermidine synthase
		EC:1.1.1.82	Malate dehydrogenase (NADP(+))
		EC:1.3.1.101	2,3-bis-O-geranylgeranyl-sn-glycerol 1-phosphate reductase (NAD(P)H)
		EC:4.2.1.147	5,6,7,8-tetrahydromethanopterin hydro-lyase
		EC:4.1.1.29	Sulfinoalanine decarboxylase
		EC:2.1.1.269	Dimethylsulfoniopropionate demethylase
		EC:2.5.1.97	Pseudaminic acid synthase
		EC:1.1.1.21	Aldehyde reductase
		EC:2.3.2.18	glycyltransferase
		EC:2.4.1.280	N,N'-diacetylchitobiose phosphorylase
		EC:6.2.1.18	Citrate--CoA ligase
		EC:1.3.1.78	Arogenate dehydrogenase (NADP(+))
		EC:1.3.99.12	2-methylacyl-CoA dehydrogenase
		EC:1.3.1.85	Crotonyl-CoA carboxylase/reductase
		EC:3.4.24.29	Aureolysin
		EC:2.1.1.295	2-methyl-6-phytyl-1,4-hydroquinone methyltransferase
		EC:3.2.2.24	ADP-ribosyl-[dinitrogen reductase] hydrolase
		EC:2.6.1.96	4-aminobutyrate--pyruvate transaminase
		EC:1.5.1.43	Carboxynorspermidine synthase
		EC:3.4.24.71	Endothelin-converting enzyme 1
		EC:2.1.1.257	tRNA (pseudouridine(54)-N(1))-methyltransferase
		EC:1.8.7.2	Ferredoxin:thioredoxin reductase
		EC:3.5.2.14	N-methylhydantoinase (ATP-hydrolyzing)
		EC:1.13.11.34	Arachidonate 5-lipoxygenase
		EC:1.2.7.7	3-methyl-2-oxobutanoate dehydrogenase (ferredoxin)
		EC:4.2.1.107	hydratase
		EC:5.2.1.13	Prolycopene isomerase
		EC:3.5.1.102	deformylase
		EC:1.1.1.34	Hydroxymethylglutaryl-CoA reductase (NADPH)
		EC:2.1.1.86	Tetrahydromethanopterin S-methyltransferase
		EC:5.5.1.18	Lycopene epsilon-cyclase
		EC:2.1.1.43	Histone-lysine N-methyltransferase
		EC:4.1.3.46	(R)-citramalyl-CoA lyase
		EC:3.4.19.1	Acylaminoacyl-peptidase
		EC:2.3.1.228	Isovaleryl-homoserine lactone synthase
		EC:5.1.3.10	CDP-paratose 2-epimerase
		EC:4.1.1.79	Sulfopyruvate decarboxylase
		EC:2.4.2.57	AMP phosphorylase
		EC:2.7.7.49	RNA-directed DNA polymerase
		EC:1.6.3.3	NADH oxidase (H(2)O(2)-forming)
		EC:2.1.1.204	tRNA (cytosine(38)-C(5))-methyltransferase
		EC:3.5.4.39	GTP cyclohydrolase IV
		EC:2.5.1.60	Protein geranylgeranyltransferase type II
		EC:4.1.1.41	Methylmalonyl-CoA decarboxylase
		EC:2.1.1.71	Phosphatidyl-N-methylethanolamine N-methyltransferase
		EC:3.1.3.93	L-galactose 1-phosphate phosphatase
		EC:2.8.4.1	Coenzyme-B sulfoethylthiotransferase
		EC:2.5.1.114	tRNA(Phe) (4-demethylwyosine(37)-C(7)) aminocarboxypropyltransferase
		EC:1.5.99.15	Dihydromethanopterin reductase (acceptor)
		EC:3.5.1.100	(R)-amidase
		EC:1.3.7.8	Benzoyl-CoA reductase
		EC:2.1.1.100	Protein-S-isoprenylcysteine O-methyltransferase
		EC:2.7.8.38	Archaetidylserine synthase
		EC:3.2.1.68	Isoamylase
		EC:3.5.1.94	Gamma-glutamyl-gamma-aminobutyrate hydrolase
		EC:3.1.6.14	N-acetylglucosamine-6-sulfatase
		EC:2.5.1.73	O-phospho-L-seryl-tRNA:Cys-tRNA synthase
		EC:3.4.15.1	Peptidyl-dipeptidase A
		EC:2.1.1.268	tRNA(Thr) (cytosine(32)-N(3))-methyltransferase
		EC:2.4.1.245	Alpha,alpha-trehalose synthase
		EC:4.2.1.135	UDP-N-acetylglucosamine 4,6-dehydratase (configuration-retaining)
		EC:1.1.99.2	L-2-hydroxyglutarate dehydrogenase
		EC:1.1.98.2	Glucose-6-phosphate dehydrogenase (coenzyme-F420)
		EC:1.14.99.39	Ammonia monooxygenase
		EC:2.3.2.17	glycyltransferase
		EC:2.5.1.2	Thiamine pyridinylase
		EC:4.1.1.21	Phosphoribosylaminoimidazole carboxylase
		EC:6.3.2.39	Aerobactin synthase
		EC:4.2.1.141	2-dehydro-3-deoxy-D-arabinonate dehydratase
		EC:2.4.1.144	Beta-1,4-mannosyl-glycoprotein 4-beta-N-acetylglucosaminyltransferase
		EC:3.1.2.4	3-hydroxyisobutyryl-CoA hydrolase
		EC:3.2.1.15	Polygalacturonase
		EC:2.6.1.34	UDP-N-acetylbacillosamine transaminase
		EC:2.1.1.256	tRNA (guanine(6)-N(2))-methyltransferase
		EC:4.2.1.148	2-methylfumaryl-CoA hydratase
		EC:4.2.2.5	Chondroitin AC lyase
		EC:2.4.1.80	Ceramide glucosyltransferase
		EC:2.3.1.102	N(6)-hydroxylysine O-acetyltransferase
		EC:1.2.1.80	Long-chain acyl-[acyl-carrier-protein] reductase
		EC:3.1.1.81	Quorum-quenching N-acyl-homoserine lactonase
		EC:1.14.18.6	4-hydroxysphinganine ceramide fatty acyl 2-hydroxylase
		EC:2.7.1.87	Streptomycin 3''-kinase
		EC:6.3.4.6	Urea carboxylase
		EC:4.1.1.75	5-guanidino-2-oxopentanoate decarboxylase
		EC:1.5.98.1	Methylenetetrahydromethanopterin dehydrogenase
		EC:3.5.2.12	6-aminohexanoate-cyclic-dimer hydrolase
		EC:1.1.1.51	3(or 17)-beta-hydroxysteroid dehydrogenase
		EC:3.13.1.3	2'-hydroxybiphenyl-2-sulfinate desulfinase
		EC:1.5.1.25	Thiomorpholine-carboxylate dehydrogenase
		EC:6.3.2.32	Coenzyme gamma-F420-2:alpha-L-glutamate ligase
		EC:2.4.1.292	1,4-N-acetyl-D-galactosaminyltransferase
		EC:1.3.5.5	15-cis-phytoene desaturase
		EC:2.7.3.2	Creatine kinase
		EC:6.3.2.38	N(2)-citryl-N(6)-acetyl-N(6)-hydroxylysine synthase
		EC:1.3.8.3	(R)-benzylsuccinyl-CoA dehydrogenase
		EC:1.2.1.86	Geranial dehydrogenase
		EC:4.1.99.11	Benzylsuccinate synthase
		EC:1.5.1.49	1-pyrroline-2-carboxylate reductase (NAD(P)H)
		EC:3.6.3.6	Proton-exporting ATPase
		EC:1.14.18.3	Methane monooxygenase (particulate)
		EC:1.13.11.20	Cysteine dioxygenase
		EC:3.2.1.170	Mannosylglycerate hydrolase
		EC:6.3.3.5	O-ureido-D-serine cyclo-ligase
		EC:3.4.24.56	Insulysin
		EC:6.2.1.14	6-carboxyhexanoate--CoA ligase
		EC:3.5.3.15	Protein-arginine deiminase
		EC:3.2.1.3	Glucan 1,4-alpha-glucosidase
		EC:1.2.1.81	Sulfoacetaldehyde dehydrogenase (acylating)
		EC:2.4.1.5	Dextransucrase
		EC:2.4.1.251	diphospho-ditrans,octacis-undecaprenol 4-beta-mannosyltransferase
		EC:1.2.1.77	3,4-dehydroadipyl-CoA semialdehyde dehydrogenase (NADP(+))
		EC:2.4.1.13	Sucrose synthase
		EC:1.2.7.10	Oxalate oxidoreductase
		EC:4.2.1.119	Enoyl-CoA hydratase 2
		EC:2.1.1.17	Phosphatidylethanolamine N-methyltransferase
		EC:3.11.1.2	Phosphonoacetate hydrolase
		EC:2.7.3.3	Arginine kinase
		EC:1.14.13.133	Pentalenene oxygenase
		EC:3.5.1.99	Fatty acid amide hydrolase
		EC:2.4.1.321	Cellobionic acid phosphorylase
		EC:3.5.1.56	N,N-dimethylformamidase
		EC:1.7.2.6	Hydroxylamine dehydrogenase
		EC:6.3.2.33	Tetrahydrosarcinapterin synthase
		EC:4.2.1.5	Arabinonate dehydratase
		EC:4.2.1.129	Squalene--hopanol cyclase
		EC:2.3.1.229	4-coumaroyl-homoserine lactone synthase
		EC:1.3.7.11	2,3-bis-O-geranylgeranyl-sn-glycero-phospholipid reductase
		EC:2.1.1.213	tRNA (guanine(10)-N(2))-dimethyltransferase
		EC:4.99.1.2	Alkylmercury lyase
		EC:5.4.99.17	Squalene--hopene cyclase
		EC:1.13.11.52	Indoleamine 2,3-dioxygenase
		EC:1.3.7.5	Phycocyanobilin:ferredoxin oxidoreductase
		EC:1.8.1.14	CoA-disulfide reductase
		EC:3.2.1.180	Unsaturated chondroitin disaccharide hydrolase
Breast cancer-16dpi vs. Breast cancer-22dpi	15	EC:3.2.1.73	Licheninase
		EC:1.4.1.24	3-dehydroquinate synthase II
		EC:2.1.1.215	tRNA (guanine(26)-N(2)/guanine(27)-N(2))-dimethyltransferase
		EC:2.4.99.18	Dolichyl-diphosphooligosaccharide--protein glycotransferase
		EC:4.2.1.118	3-dehydroshikimate dehydratase
		EC:2.7.4.26	Isopentenyl phosphate kinase
		EC:1.2.1.59	Glyceraldehyde-3-phosphate dehydrogenase (NAD(P)(+)) (phosphorylating)
		EC:2.1.1.216	tRNA (guanine(26)-N(2))-dimethyltransferase
		EC:2.4.1.212	Hyaluronan synthase
		EC:1.14.13.113	FAD-dependent urate hydroxylase
		EC:2.3.1.203	UDP-N-acetylbacillosamine N-acetyltransferase
		EC:1.1.1.339	dTDP-6-deoxy-L-talose 4-dehydrogenase (NAD(+))
		EC:6.3.1.11	Glutamate--putrescine ligase
		EC:6.3.2.36	4-phosphopantoate--beta-alanine ligase
		EC:2.4.1.213	Glucosylglycerol-phosphate synthase
